# Supplementary material for: Cullin 4b-RING ubiquitin ligase targets IRGM1 to regulate Wnt signaling and intestinal homeostasis
Source: Cell Death Differ. 2022 Feb 23;29(9):1673–88. doi: 10.1038/s41418-022-00954-9 (PMC9433385; doi:10.1038/s41418-022-00954-9)
Supplement: Supplementary file 5 — Table S2 The differential genes changed in KOIEC mice (N=4), in KOCAG organoids (N=2) or in KOIEC organoids (N=2) compared with wildtype intestine. [file 41418_2022_954_MOESM5_ESM.xlsx]

## Sheet: WT vs KO
ID	WT1	WT2	WT3	WT4	KO1	KO2	KO3	KO4	log2FoldChange	pvalue	padj	Chrom	GeneName
ENSMUSG00000031095	363.941	392.93	435.934	389.416	21.0633	10.8479	10.4484	25.9486	-4.10443	6.78e-81	9.16e-77	chrX	Cul4b
ENSMUSG00000066861	190.264	154.697	141.571	138.032	496.159	539.891	430.708	427.632	1.53267	1.48e-23	9.99e-20	chr5	Oas1g
ENSMUSG00000031765	1451.86	2025.5	1505.48	1496.42	3796.08	4158.91	4730.82	5023.64	1.39281	1.76e-21	7.92e-18	chr8	Mt1
ENSMUSG00000047735	303.447	249.577	220.125	370.219	740.728	1127.35	1121.47	928.959	1.65578	1.54e-18	5.19e-15	chr6	Samd9l
ENSMUSG00000030107	51.7128	54.6595	20.7177	32.9084	160.315	206.944	181.106	181.64	1.93989	6.43e-16	1.53e-12	chr6	Usp18
ENSMUSG00000048583	20.49	19.5949	26.7603	46.6202	125.21	132.678	130.025	131.819	1.93126	6.81e-16	1.53e-12	chr7	Igf2
ENSMUSG00000037921	249.783	201.106	99.2721	225.788	586.263	1064.76	1148.17	884.327	1.96519	1.89e-15	3.66e-12	chr8	Ddx60
ENSMUSG00000029561	600.064	519.781	309.038	468.031	1373.8	2056.09	1686.84	1260.06	1.60622	4.74e-15	8.01e-12	chr5	Oasl2
ENSMUSG00000030921	55.6157	50.5343	14.675	52.105	256.271	420.564	333.189	176.45	2.24063	2.43e-14	3.65e-11	chr7	Trim30a
ENSMUSG00000034584	210.754	224.826	286.594	283.378	534.775	544.897	684.954	774.305	1.26209	8.59e-14	1.16e-10	chr9	Exph5
ENSMUSG00000074896	55.6157	21.6575	23.3074	41.1355	140.422	190.255	161.37	140.122	1.87081	1.42e-13	1.75e-10	chr19	Ifit3
ENSMUSG00000032661	197.094	188.73	66.4691	134.376	554.668	1000.51	852.129	532.465	1.97108	1.97e-13	2.22e-10	chr5	Oas3
ENSMUSG00000054404	22.4414	20.6262	12.9485	23.7672	112.338	196.931	125.381	60.2007	2.11348	8.64e-13	8.98e-10	chr11	Slfn5
ENSMUSG00000041827	262.467	201.106	155.382	202.021	407.225	682.582	669.861	802.33	1.50052	9.4e-13	9.08e-10	chr5	Oasl1
ENSMUSG00000033355	122.94	86.6302	67.3324	54.8473	258.611	448.101	333.189	240.803	1.70984	3.53e-12	3.18e-09	chr16	Rtp4
ENSMUSG00000026773	167.823	138.196	132.938	204.763	339.354	441.425	570.021	397.532	1.33614	5.54e-12	4.68e-09	chr2	Pfkfb3
ENSMUSG00000064215	294.666	232.045	170.057	231.273	500.84	515.692	644.321	548.034	1.18161	6.28e-12	4.99e-09	chr12	Ifi27
ENSMUSG00000020638	311.253	247.515	195.954	285.206	485.627	740.994	703.529	648.714	1.23088	7.21e-12	5.41e-09	chr12	Cmpk2
ENSMUSG00000069833	1251.84	919.93	916.756	1198.41	1967.08	2438.27	2684.09	2070.7	1.04643	1.24e-11	8.82e-09	chr19	Ahnak
ENSMUSG00000019960	169.774	85.5988	89.7765	226.702	482.117	552.407	538.675	937.262	1.79944	3.07e-11	2.07e-08	chr10	Dusp6
ENSMUSG00000026014	574.695	562.065	573.188	642.628	905.724	943.766	996.085	1090.88	0.726097	3.26e-11	2.1e-08	chr1	Raph1
ENSMUSG00000039835	1200.13	1084.94	1129.11	1202.07	1654.64	2146.21	2049.06	1985.58	0.745605	5.29e-11	3.25e-08	chr10	Nhsl1
ENSMUSG00000029798	67.3243	42.2838	20.7177	62.1603	187.23	206.11	305.327	156.729	1.79248	1.1e-10	6.44e-08	chr6	Herc6
ENSMUSG00000040296	372.723	346.521	263.287	419.582	613.177	828.611	898.566	807.519	1.10255	1.2e-10	6.75e-08	chr4	Ddx58
ENSMUSG00000021208	3272.54	2057.47	1407.07	2968.15	5681.25	8602.37	8662.92	6690.58	1.44555	1.71e-10	9.23e-08	chr12	Ifi27l2b
ENSMUSG00000028967	189.288	174.292	145.024	235.844	379.14	388.855	501.525	396.494	1.09607	1.99e-10	1.03e-07	chr4	Errfi1
ENSMUSG00000034422	1085.97	931.274	632.752	1049.41	1775.17	2738.67	2759.55	2027.1	1.23348	2.06e-10	1.03e-07	chr16	Parp14
ENSMUSG00000025498	702.514	435.213	350.474	415.926	1147.95	1567.1	1243.36	1077.38	1.28973	2.62e-10	1.26e-07	chr7	Irf7
ENSMUSG00000027513	89.7657	110.35	55.2471	149.916	283.185	423.067	1109.86	441.126	1.93353	3.34e-10	1.53e-07	chr2	Pck1
ENSMUSG00000026222	118.061	139.227	69.0589	171.855	267.973	589.958	784.794	449.429	1.73167	3.4e-10	1.53e-07	chr1	Sp100
ENSMUSG00000021770	377.601	423.869	362.559	474.429	634.241	850.307	903.21	786.761	0.915336	7.57e-10	3.3e-07	chr14	Samd8
ENSMUSG00000068246	112.207	39.1898	43.1618	62.1603	197.761	206.11	257.728	272.979	1.59585	1.06e-09	4.49e-07	chr15	Apol9b
ENSMUSG00000038507	556.157	504.311	413.49	582.296	813.279	1157.39	1191.12	1007.84	0.971422	1.26e-09	5.18e-07	chr6	Parp12
ENSMUSG00000052776	474.197	445.527	340.978	316.286	936.149	1114.83	733.713	755.622	1.09494	1.49e-09	5.94e-07	chr5	Oas1a
ENSMUSG00000025192	458.585	523.906	390.183	505.51	773.493	1281.72	1188.8	889.517	1.07073	1.58e-09	6.1e-07	chr19	Entpd7
ENSMUSG00000067297	260.516	86.6302	110.494	283.378	519.563	791.061	1264.26	854.227	1.77812	1.72e-09	6.45e-07	chr19	Ifit1bl2
ENSMUSG00000028037	84.8871	69.0979	34.5294	36.5649	294.887	536.553	287.913	116.25	1.88087	2.43e-09	8.88e-07	chr3	Ifi44
ENSMUSG00000034459	262.467	124.789	120.853	144.431	362.758	539.891	667.54	451.505	1.43596	3.22e-09	1.15e-06	chr19	Ifit1
ENSMUSG00000042599	548.351	549.689	538.659	669.137	879.98	931.249	1061.1	958.021	0.712121	3.6e-09	1.25e-06	chr6	Kdm7a
ENSMUSG00000079339	326.864	144.384	170.057	232.187	469.245	843.631	1071.55	568.793	1.51166	5.11e-09	1.73e-06	chr19	Ifit1bl1
ENSMUSG00000017830	98.5471	91.7867	44.8883	61.2462	180.209	278.707	234.51	180.602	1.38578	5.68e-09	1.87e-06	chr11	Dhx58
ENSMUSG00000068744	124.891	112.413	130.349	122.492	56.1689	56.7428	45.2766	65.3904	-1.05806	5.82e-09	1.87e-06	chr3	Psrc1
ENSMUSG00000044042	323.937	315.581	312.491	457.061	575.731	752.676	727.908	713.067	0.92791	6.92e-09	2.17e-06	chr2	Fmn1
ENSMUSG00000027660	572.744	577.534	567.146	757.807	982.956	1272.54	1707.74	1249.68	1.01127	8.23e-09	2.53e-06	chr3	Skil
ENSMUSG00000073664	431.266	552.783	454.062	584.124	826.151	955.448	1039.04	834.506	0.82174	9.05e-09	2.72e-06	chr1	Nbeal1
ENSMUSG00000040483	110.256	102.1	77.6912	113.351	183.719	225.302	203.164	198.247	0.957301	1.03e-08	2.98e-06	chr11	Xaf1
ENSMUSG00000020021	158.066	161.916	145.887	219.389	273.823	397.199	408.65	392.342	1.03486	1.04e-08	2.98e-06	chr10	Fgd6
ENSMUSG00000026896	594.21	598.161	504.13	691.076	895.192	1119	1244.53	1053.51	0.820446	1.11e-08	3.14e-06	chr2	Ifih1
ENSMUSG00000056144	39.0286	42.2838	29.35	47.5344	86.5938	118.492	117.255	87.1872	1.24624	1.25e-08	3.45e-06	chr7	Trim34a
ENSMUSG00000032690	64.3971	50.5343	29.35	34.7366	164.996	249.501	141.634	98.6046	1.5691	1.28e-08	3.46e-06	chr5	Oas2
ENSMUSG00000029605	24.3928	16.501	21.5809	15.5401	57.3391	65.0873	53.4032	58.1248	1.39001	1.38e-08	3.65e-06	chr5	Oas1b
ENSMUSG00000039202	1827.51	1740.85	1545.19	1982.73	2634.09	3447.12	4144.55	3060.89	0.865213	1.53e-08	3.98e-06	chr7	Abhd2
ENSMUSG00000041193	306.374	282.579	600.812	349.195	174.358	120.996	74.3001	114.174	-1.44373	1.57e-08	4.02e-06	chr4	Pla2g5
ENSMUSG00000056268	267.346	277.423	227.894	312.63	463.394	495.665	667.54	478.492	0.908787	1.65e-08	4.13e-06	chr1	Dennd1b
ENSMUSG00000057346	166.847	67.0352	66.4691	106.038	230.527	305.41	390.075	369.508	1.4418	2.12e-08	5.21e-06	chr15	Apol9a
ENSMUSG00000035692	170.75	92.818	68.1956	151.744	314.78	425.571	289.074	370.546	1.35247	2.23e-08	5.37e-06	chr4	Isg15
ENSMUSG00000024383	538.594	624.975	504.13	723.071	942	1161.56	1137.72	1021.34	0.802651	2.39e-08	5.67e-06	chr18	Map3k2
ENSMUSG00000072620	150.26	156.759	116.537	133.462	248.079	326.271	291.396	231.461	0.93039	2.59e-08	6.04e-06	chr11	Slfn2
ENSMUSG00000027580	1272.33	1330.39	921.936	1277.03	2112.19	3308.6	3496.75	2011.53	1.09722	2.67e-08	6.11e-06	chr2	Helz2
ENSMUSG00000030313	254.661	293.924	252.065	417.754	526.584	673.403	747.644	641.449	1.0175	2.78e-08	6.27e-06	chr6	Dennd5b
ENSMUSG00000002289	50.7371	23.7202	30.2132	65.8168	117.019	162.718	114.933	159.843	1.45276	3.43e-08	7.56e-06	chr17	Angptl4
ENSMUSG00000058163	75.13	95.912	34.5294	96.897	157.975	261.184	298.361	268.827	1.45687	3.47e-08	7.56e-06	chr11	Gm5431
ENSMUSG00000055866	106.353	75.2857	88.9133	100.553	390.842	382.179	423.742	119.363	1.52373	3.71e-08	7.94e-06	chr1	Per2
ENSMUSG00000070327	2051.93	2478.24	1338.88	1775.23	5436.68	8184.31	6315.5	2818.01	1.37222	3.76e-08	7.94e-06	chr11	Rnf213
ENSMUSG00000020038	107.329	84.5675	85.4603	97.8111	246.909	196.096	337.833	161.919	1.20021	4.28e-08	8.89e-06	chr10	Cry1
ENSMUSG00000038174	211.73	277.423	297.816	310.802	436.479	484.817	529.388	527.275	0.813076	5.37e-08	1.1e-05	chr1	Fam126b
ENSMUSG00000086266	0.975714	0	0.863236	5.48473	16.3826	21.6958	24.3797	23.8727	1.97931	5.58e-08	1.13e-05	chr7	Igf2os
ENSMUSG00000033857	1269.4	1111.75	1178.32	876.643	719.664	635.018	546.802	588.514	-0.799316	5.71e-08	1.14e-05	chr11	Engase
ENSMUSG00000035372	210.754	138.196	137.254	290.691	388.502	483.982	775.507	576.058	1.32895	6.35e-08	1.24e-05	chr19	1810055G02Rik
ENSMUSG00000006369	1021.57	758.014	632.752	811.741	1279.01	1827.45	2479.76	1663.82	1.07847	6.75e-08	1.3e-05	chr15	Fbln1
ENSMUSG00000000275	1441.13	1550.06	1372.54	1339.19	2105.16	2805.43	2558.71	2025.03	0.711727	8.89e-08	1.69e-05	chr11	Trim25
ENSMUSG00000074170	38.0528	37.1272	13.8118	71.3015	166.166	115.989	253.085	157.767	1.6466	9e-08	1.69e-05	chr7	Plekhf1
ENSMUSG00000044447	851.798	1001.4	763.1	1058.55	1365.61	1690.6	1890.01	1546.53	0.787881	9.94e-08	1.84e-05	chr14	Dock5
ENSMUSG00000061751	153.187	76.317	69.0589	186.481	277.334	371.331	401.685	648.714	1.49481	1.18e-07	2.16e-05	chr16	Kalrn
ENSMUSG00000033618	147.333	146.446	127.759	246.813	311.269	391.358	693.08	457.733	1.29135	1.22e-07	2.18e-05	chr16	Map3k13
ENSMUSG00000006800	500.541	319.707	299.543	642.628	813.279	1274.21	1389.64	1082.57	1.22379	1.22e-07	2.18e-05	chr2	Sulf2
ENSMUSG00000028630	401.994	474.403	428.165	468.031	593.284	841.962	871.865	770.154	0.765083	1.5e-07	2.64e-05	chr10	Dyrk2
ENSMUSG00000038305	121.964	104.162	103.588	90.4981	161.486	257.846	200.842	237.689	0.966749	1.61e-07	2.79e-05	chr1	Spats2l
ENSMUSG00000029135	1308.43	1290.17	1222.34	1199.33	1733.05	1737.33	1987.53	1708.45	0.504618	1.75e-07	2.99e-05	chr5	Fosl2
ENSMUSG00000030747	696.66	352.709	337.525	734.04	1144.44	1485.33	2360.19	1292.24	1.34843	1.77e-07	3e-05	chr7	Dgat2
ENSMUSG00000000568	2974.95	2904.17	2689.84	2739.62	2026.76	2182.93	1870.27	1963.79	-0.483048	2.23e-07	3.72e-05	chr5	Hnrnpd
ENSMUSG00000086841	503.468	509.468	515.352	492.712	328.822	288.72	219.417	334.218	-0.754848	2.7e-07	4.45e-05	chr11	2410006H16Rik
ENSMUSG00000031762	168.798	435.213	214.082	295.261	117.019	110.982	88.2313	90.301	-1.26961	2.75e-07	4.48e-05	chr8	Mt2
ENSMUSG00000050931	541.521	524.938	479.096	547.559	693.92	846.969	902.049	794.026	0.612883	3.69e-07	5.94e-05	chr3	Sgms2
ENSMUSG00000036391	683	735.325	693.178	976.283	1279.01	1526.21	1691.49	1164.57	0.830261	3.87e-07	6.16e-05	chr11	Sec24a
ENSMUSG00000037754	57.5671	52.5969	55.2471	74.0439	93.6149	156.043	212.452	145.312	1.19206	3.93e-07	6.18e-05	chr2	Ppp1r16b
ENSMUSG00000037416	482.978	647.664	625.846	681.935	957.212	1078.95	1049.49	909.238	0.687901	4.08e-07	6.33e-05	chr18	Dmxl1
ENSMUSG00000025504	1164.03	702.323	681.956	1063.12	1467.41	1942.6	2778.13	2037.48	1.08082	4.13e-07	6.35e-05	chr7	Eps8l2
ENSMUSG00000021798	479.075	425.932	371.191	629.83	785.195	846.969	957.774	955.945	0.847744	4.34e-07	6.59e-05	chr14	Ldb3
ENSMUSG00000049502	549.327	931.274	477.369	789.802	1277.84	1774.88	2105.94	1272.52	1.10948	4.51e-07	6.77e-05	chr16	Dtx3l
ENSMUSG00000014361	543.473	475.435	363.422	642.628	826.151	1224.98	1574.23	947.642	1.07066	4.81e-07	7.14e-05	chr2	Mertk
ENSMUSG00000034640	216.608	242.358	251.202	270.58	374.459	399.703	380.788	366.394	0.615802	4.86e-07	7.14e-05	chr3	Tiparp
ENSMUSG00000029772	3002.27	3316.7	2974.71	3732.36	4805.95	5933.79	6931.96	4745.47	0.750402	5.28e-07	7.67e-05	chr6	Ahcyl2
ENSMUSG00000022565	3368.16	2241.04	1925.88	2740.54	4293.41	6063.13	6418.83	4352.09	0.965339	5.47e-07	7.87e-05	chr15	Plec
ENSMUSG00000045441	162.944	175.323	162.288	306.231	359.247	458.949	554.929	454.619	1.07231	5.66e-07	7.95e-05	chr6	Gprin3
ENSMUSG00000061411	768.862	694.073	639.658	812.655	1049.66	1252.51	1281.68	1041.06	0.645664	5.71e-07	7.95e-05	chr2	Nol4l
ENSMUSG00000031732	417.606	309.393	211.493	583.21	682.218	1129.01	1373.39	1038.98	1.27436	5.71e-07	7.95e-05	chr8	Phlpp2
ENSMUSG00000027007	565.914	516.687	558.513	610.634	767.642	1008.85	958.935	816.861	0.638307	6.18e-07	8.52e-05	chr2	Ssfa2
ENSMUSG00000006445	524.934	425.932	303.859	513.737	736.047	976.309	965.901	780.533	0.90712	6.3e-07	8.6e-05	chr4	Epha2
ENSMUSG00000039501	675.194	628.069	473.053	681.021	960.723	1292.57	1357.14	946.604	0.843	6.63e-07	8.93e-05	chr2	Znfx1
ENSMUSG00000070639	567.865	623.943	514.488	705.702	830.832	1113.16	1308.38	1060.78	0.798025	6.72e-07	8.93e-05	chr5	Lrrc8b
ENSMUSG00000020140	286.86	278.454	313.355	291.605	170.847	157.711	152.083	211.74	-0.727678	6.74e-07	8.93e-05	chr10	Lgr5
ENSMUSG00000061436	769.838	1154.04	952.149	1185.62	1875.81	2267.21	2811.79	1490.49	0.97601	7.85e-07	0.000103062	chr6	Hipk2
ENSMUSG00000045128	14095.2	13660.8	14485.1	10870.7	9373.19	8015.75	6587.16	8225.7	-0.695096	8.45e-07	0.000109877	chr8	Rpl18a
ENSMUSG00000059895	198.07	186.667	201.997	170.027	122.87	95.1276	116.094	101.718	-0.765834	8.76e-07	0.000112732	chr15	Ptp4a3
ENSMUSG00000026623	1828.49	1862.55	1412.25	3139.1	3503.54	4945.8	7808.47	4811.9	1.19077	9.59e-07	0.000122339	chr1	Lpgat1
ENSMUSG00000024131	361.014	317.644	277.962	585.038	629.56	904.546	971.705	998.501	1.07089	1.13e-06	0.000140629	chr17	Slc3a1
ENSMUSG00000035517	566.89	522.875	433.344	661.824	793.386	967.13	942.682	1003.69	0.731027	1.13e-06	0.000140629	chr4	Tdrd7
ENSMUSG00000022906	880.094	911.679	710.443	897.668	1129.23	1621.34	1686.84	1385.65	0.742994	1.13e-06	0.000140629	chr16	Parp9
ENSMUSG00000005268	1118.17	1223.14	1079.91	1271.54	1804.43	1764.03	1764.63	1501.9	0.530634	1.27e-06	0.000155631	chr15	Prlr
ENSMUSG00000052926	680.073	583.722	640.521	548.473	421.267	317.926	305.327	413.101	-0.720787	1.28e-06	0.000155631	chr8	Rnaseh2a
ENSMUSG00000047675	14172.2	13855.7	14314.2	12918.4	10301.1	8386.25	6912.23	9275.06	-0.642384	1.3e-06	0.000157294	chr4	Rps8
ENSMUSG00000052595	527.861	833.3	684.546	918.693	1226.35	1515.37	1914.39	1272.52	0.928666	1.33e-06	0.00015891	chr19	A1cf
ENSMUSG00000038128	53.6643	63.9413	49.2044	86.8416	149.784	117.658	148.6	125.591	0.999739	1.38e-06	0.000164081	chr18	Camk4
ENSMUSG00000029338	230.268	209.356	227.031	255.04	317.12	448.935	534.032	386.115	0.823138	1.41e-06	0.000165154	chr5	Antxr2
ENSMUSG00000048572	269.297	214.513	168.331	308.059	386.161	499.837	710.494	504.44	1.02831	1.43e-06	0.000166415	chr19	Tmem252
ENSMUSG00000028234	10220.6	10012	10015.3	8088.15	7045.69	5574.98	4684.39	5935.99	-0.694057	1.47e-06	0.000169736	chr4	Rps20
ENSMUSG00000021112	463.464	543.501	534.343	588.695	733.707	846.135	914.819	775.343	0.600586	1.49e-06	0.000170615	chr12	Mpp5
ENSMUSG00000070304	287.836	316.613	336.662	248.641	200.102	180.242	148.6	155.691	-0.759417	1.55e-06	0.000176289	chr9	Scn2b
ENSMUSG00000049493	4467.79	3502.33	2619.92	6639.27	6996.54	11062.3	14427	11480.7	1.18324	1.57e-06	0.000177374	chr9	Pls1
ENSMUSG00000019970	160.017	186.667	67.3324	337.311	778.174	903.712	542.158	438.012	1.44804	1.6e-06	0.000179223	chr10	Sgk1
ENSMUSG00000020986	1146.46	1211.79	990.995	1526.58	1735.39	2505.03	3314.48	2223.27	0.930761	1.62e-06	0.000179793	chr12	Sec23a
ENSMUSG00000056124	981.568	886.928	738.93	1111.57	1442.84	1748.18	1368.75	1737.52	0.727503	1.69e-06	0.000185524	chr18	B4galt6
ENSMUSG00000060935	188.313	155.728	159.699	232.187	279.674	328.774	502.686	405.836	0.96047	1.75e-06	0.000190525	chr10	Tmem263
ENSMUSG00000034918	4677.57	3062.99	2583.66	5712.35	6237.09	9301.64	14661.5	11411.1	1.19708	1.82e-06	0.000196382	chr13	Cdhr2
ENSMUSG00000024608	15308.9	15084	15680.7	13163.4	11334.4	9185.65	8148.63	9918.58	-0.60027	1.89e-06	0.00020223	chr18	Rps14
ENSMUSG00000066595	117.086	115.507	69.0589	178.254	216.484	310.416	462.053	290.624	1.2211	1.94e-06	0.000204497	chr1	Mfsd7b
ENSMUSG00000015501	140.503	172.229	162.288	180.082	257.441	251.17	257.728	283.358	0.655619	1.94e-06	0.000204497	chr10	Hivep2
ENSMUSG00000021360	156.114	122.726	123.443	172.769	223.505	323.767	304.166	237.689	0.86456	1.97e-06	0.000206567	chr13	Gcnt2
ENSMUSG00000066406	725.931	765.233	621.53	926.006	1212.31	1294.24	1440.72	1096.07	0.701021	2.19e-06	0.000226274	chr7	Akap13
ENSMUSG00000039081	325.888	246.483	260.697	196.536	139.252	147.698	105.645	142.198	-0.879359	2.19e-06	0.000226274	chr14	Zfp503
ENSMUSG00000002324	122.94	222.763	106.178	159.971	267.973	403.875	877.669	367.432	1.35279	2.22e-06	0.0002278	chr14	Rec8
ENSMUSG00000022219	120.989	79.411	68.1956	111.523	147.443	213.62	249.602	224.196	1.02927	2.37e-06	0.000240904	chr14	Cideb
ENSMUSG00000007892	19271.3	18560.5	19898.4	17221.1	13676	10178.6	8758.12	12613.1	-0.698878	2.43e-06	0.000244626	chr9	Rplp1
ENSMUSG00000025887	44.8828	35.0646	37.9824	36.5649	3.51056	12.5168	10.4484	16.6071	-1.42987	2.58e-06	0.000258048	chr9	Casp12
ENSMUSG00000028066	855.701	894.147	868.415	743.181	640.092	549.07	520.1	563.603	-0.55067	2.6e-06	0.000258048	chr3	Pmf1
ENSMUSG00000025278	2953.49	2956.77	2313.47	2848.4	4649.15	5771.07	5399.52	3517.59	0.764346	2.68e-06	0.00026328	chr14	Flnb
ENSMUSG00000020641	65.3728	30.9393	17.2647	26.5095	78.4025	133.512	157.888	106.908	1.4091	2.69e-06	0.00026328	chr12	Rsad2
ENSMUSG00000028088	782.522	523.906	374.644	1181.96	1183.06	2170.41	2224.36	2998.62	1.31386	2.74e-06	0.000264687	chr3	Fmo5
ENSMUSG00000021236	833.26	852.895	711.306	1322.73	1390.18	1977.65	3031.21	2050.97	1.06208	2.74e-06	0.000264687	chr12	Entpd5
ENSMUSG00000030287	181.483	137.164	135.528	225.788	280.845	396.365	293.717	384.039	0.921411	2.83e-06	0.000270969	chr6	Itpr2
ENSMUSG00000075520	557.133	546.595	529.163	1000.05	1154.97	1216.63	1480.2	1573.52	0.957297	2.94e-06	0.0002792	chr2	Malrd1
ENSMUSG00000061313	457.61	348.583	290.91	557.615	579.242	1012.19	1263.1	968.401	1.07885	2.96e-06	0.0002792	chr8	Ddhd2
ENSMUSG00000023959	1258.67	1065.34	549.018	2195.72	2323.99	3792.59	5178.95	4328.22	1.33429	2.97e-06	0.0002792	chr17	Clic5
ENSMUSG00000035173	387.358	472.341	422.985	606.063	689.239	861.989	849.807	832.43	0.739311	3.04e-06	0.000282983	chr19	Ccdc186
ENSMUSG00000021133	478.1	541.439	473.916	665.481	782.854	998.005	1351.33	911.314	0.847872	3.08e-06	0.00028548	chr12	Susd6
ENSMUSG00000098678	15.6114	28.8767	17.2647	31.0802	59.6795	96.7965	107.967	42.5557	1.3844	3.15e-06	0.000289928	chr15	Mroh6
ENSMUSG00000006333	14401.5	12718.1	14152.7	11772.1	8851.29	8680.81	6053.13	8889.98	-0.679663	3.18e-06	0.000290393	chr7	Rps9
ENSMUSG00000086040	119.037	105.194	63.8794	140.775	198.932	234.481	405.167	236.651	1.15721	3.24e-06	0.000294265	chr6	Wipf3
ENSMUSG00000021573	65.3728	126.851	81.1442	120.664	222.335	189.421	182.267	241.841	0.989014	3.34e-06	0.000300616	chr13	Tppp
ENSMUSG00000025860	805.94	976.652	1000.49	1109.74	1445.18	1428.58	1433.76	1440.66	0.547591	3.37e-06	0.00030189	chrX	Xiap
ENSMUSG00000006732	555.181	492.967	547.291	417.754	365.098	275.369	241.475	293.738	-0.739722	3.56e-06	0.000315074	chr10	Mettl1
ENSMUSG00000042246	30.2471	25.7828	26.7603	48.4485	51.4882	100.134	104.484	103.794	1.2363	3.57e-06	0.000315074	chr7	Tmc7
ENSMUSG00000019737	139.527	118.601	172.647	106.038	79.5726	59.2461	32.5063	38.4039	-1.17392	3.89e-06	0.000339606	chr7	Syne4
ENSMUSG00000028910	874.24	915.805	878.774	808.998	675.197	627.508	576.986	608.234	-0.47372	3.89e-06	0.000339606	chr4	Mecr
ENSMUSG00000031167	2373.91	2856.73	2763.22	1824.59	1266.14	1453.62	1090.12	1651.37	-0.797765	3.93e-06	0.000340388	chrX	Rbm3
ENSMUSG00000022197	40.98	41.2525	31.9397	42.0496	53.8285	104.307	118.416	187.868	1.29961	4.3e-06	0.00036909	chr15	Pdzd2
ENSMUSG00000073002	48.7857	44.3464	26.7603	56.6756	83.0832	93.4587	175.302	120.401	1.21109	4.31e-06	0.00036909	chr6	Vamp5
ENSMUSG00000019082	683.975	489.873	469.6	577.725	768.812	911.222	1133.08	1189.48	0.800567	4.37e-06	0.000371764	chr7	Slc25a22
ENSMUSG00000063457	10843.1	10414.2	11141.8	9195.16	7682.27	5433.95	4434.78	6470.54	-0.751893	4.49e-06	0.000379213	chr10	Rps15
ENSMUSG00000022098	61.47	39.1898	31.9397	83.1851	87.7639	131.009	373.822	243.917	1.47125	4.54e-06	0.000380909	chr14	Bmp1
ENSMUSG00000029190	426.387	394.992	339.252	639.886	661.155	869.499	1293.29	1128.24	1.02178	4.57e-06	0.000381701	chr5	D5Ertd579e
ENSMUSG00000035093	609.821	647.664	637.068	868.416	944.34	1141.53	1294.45	1217.51	0.702203	4.64e-06	0.000384483	chr2	Secisbp2l
ENSMUSG00000039782	273.2	291.861	227.894	362.907	473.925	562.421	698.885	436.974	0.849791	4.86e-06	0.000400388	chr5	Cpeb2
ENSMUSG00000043279	585.428	649.726	532.616	771.519	977.105	1139.03	1036.72	909.238	0.652552	5.04e-06	0.000410644	chr5	Trim56
ENSMUSG00000083813	46.8343	28.8767	34.5294	51.1908	73.7217	109.313	97.5188	83.0354	1.04879	5.04e-06	0.000410644	chr5	Gm15502
ENSMUSG00000049517	9878.13	9713.92	9559.47	8234.41	7153.35	5859.52	4946.76	6272.29	-0.605181	5.08e-06	0.000410964	chr13	Rps23
ENSMUSG00000031858	888.875	915.805	875.321	964.399	1205.29	1229.98	1315.34	1164.57	0.424587	5.2e-06	0.000418242	chr8	Mau2
ENSMUSG00000053931	1399.17	1984.24	1716.11	1199.33	1066.04	836.956	739.518	866.682	-0.795025	5.29e-06	0.000422928	chr3	Cnn3
ENSMUSG00000029378	15.6114	21.6575	7.76912	31.9943	39.7863	58.4117	128.864	90.301	1.49269	5.88e-06	0.000466129	chr5	Areg
ENSMUSG00000030432	12138.9	11227.9	11670.9	10997.8	8440.55	6900.92	5493.56	8105.3	-0.644389	5.95e-06	0.000466129	chr7	Rpl28
ENSMUSG00000031529	309.301	433.151	410.037	512.823	661.155	759.352	782.472	638.335	0.732581	5.96e-06	0.000466129	chr8	Tnks
ENSMUSG00000020023	916.195	1036.47	889.133	928.748	1239.23	1420.24	1426.79	1235.15	0.487221	5.97e-06	0.000466129	chr10	Tmcc3
ENSMUSG00000052085	404.921	363.022	234.8	490.884	633.071	1030.55	1872.59	680.89	1.25118	6.04e-06	0.000469527	chr19	Dock8
ENSMUSG00000026170	165.871	135.102	107.041	192.88	229.356	300.403	306.488	317.61	0.874506	6.09e-06	0.000470263	chr1	Cyp27a1
ENSMUSG00000063445	207.827	260.922	246.885	212.99	156.805	134.347	113.772	147.388	-0.714211	6.29e-06	0.000479684	chr16	Nmral1
ENSMUSG00000070738	1376.73	1120	1061.78	1595.14	1800.92	2488.34	2095.49	2814.9	0.787772	6.31e-06	0.000479684	chr1	Dgkd
ENSMUSG00000023963	220.511	234.108	278.825	213.905	150.954	135.181	143.956	154.653	-0.670181	6.32e-06	0.000479684	chr17	Cyp39a1
ENSMUSG00000037095	20.49	34.0333	52.6574	8.2271	5.85093	2.50336	4.64375	1.03794	-1.66314	6.55e-06	0.000494973	chr17	Lrg1
ENSMUSG00000041560	2685.16	2372.02	2495.61	2286.22	1770.49	1839.13	1602.09	1891.13	-0.460747	6.6e-06	0.00049589	chr7	Gltscr2
ENSMUSG00000000958	1112.31	805.454	654.333	1254.18	1393.69	2061.1	2230.16	2022.95	0.926863	6.67e-06	0.000497781	chr14	Slc7a7
ENSMUSG00000039481	120.989	122.726	126.896	87.7557	64.3602	52.5705	63.8516	59.1627	-0.870708	6.86e-06	0.000509588	chr17	Nrtn
ENSMUSG00000000740	16178.3	15689.3	15415.7	14104.9	11836.4	9529.45	7846.78	10413.7	-0.609933	6.9e-06	0.000509878	chr8	Rpl13
ENSMUSG00000042473	343.451	415.619	403.131	409.527	559.349	631.68	810.335	565.679	0.677143	6.97e-06	0.000512198	chrX	Tbc1d8b
ENSMUSG00000027331	719.101	826.08	831.296	750.494	519.563	461.452	311.131	522.085	-0.744025	7.17e-06	0.00052364	chr2	Knstrn
ENSMUSG00000030017	28756.2	19922.9	36785.9	33040	13797.7	11954.4	15606.5	4982.13	-1.16405	7.26e-06	0.000527424	chr6	Reg3g
ENSMUSG00000018500	40.0043	16.501	7.76912	31.9943	56.1689	82.6108	96.3579	133.895	1.44943	7.38e-06	0.00053289	chr11	Adora2b
ENSMUSG00000017929	1018.65	575.472	565.419	974.454	1275.5	2008.53	1372.23	2248.18	1.02129	7.41e-06	0.00053289	chr2	B4galt5
ENSMUSG00000021676	1936.79	1588.22	1232.7	3267.07	3126.74	4655.41	6849.54	5739.82	1.15694	7.51e-06	0.000536808	chr13	Iqgap2
ENSMUSG00000074457	614.7	560.002	603.402	506.424	386.161	319.595	276.303	414.139	-0.679924	7.56e-06	0.000537593	chr3	S100a16
ENSMUSG00000023961	59.5185	64.9726	87.1868	76.7863	162.656	126.837	111.45	168.147	0.899217	7.6e-06	0.000537593	chr17	Enpp4
ENSMUSG00000027514	248.807	252.671	119.99	236.758	387.332	485.651	759.254	401.684	1.09326	7.75e-06	0.000545578	chr2	Zbp1
ENSMUSG00000045282	454.683	273.298	227.031	497.282	631.9	761.021	918.302	839.696	1.00476	7.86e-06	0.000548613	chr7	Tmem86b
ENSMUSG00000022305	110.256	72.1918	63.0162	106.952	143.933	179.407	182.267	221.082	0.952066	7.88e-06	0.000548613	chr15	Lrp12
ENSMUSG00000026827	1579.68	1826.45	1538.29	2046.72	2245.59	2769.55	3093.9	3367.09	0.683708	7.94e-06	0.000548613	chr2	Gpd2
ENSMUSG00000020099	193.191	99.0059	100.135	244.985	246.909	417.226	530.549	607.197	1.24675	7.96e-06	0.000548613	chr10	Unc5b
ENSMUSG00000022070	572.744	618.787	637.931	632.573	425.948	360.483	294.878	450.467	-0.656991	8.12e-06	0.000557337	chr14	Bora
ENSMUSG00000040943	255.637	294.955	272.782	288.863	406.054	401.372	417.938	375.735	0.512663	8.18e-06	0.000557541	chr3	Tet2
ENSMUSG00000039100	1604.07	1644.94	1427.79	2185.67	2374.31	3189.28	3479.33	2723.56	0.737698	8.21e-06	0.000557541	chr15	2021-03-06
ENSMUSG00000031209	1047.92	870.427	815.758	1603.37	1543.48	2359	2995.22	2473.42	0.999809	8.29e-06	0.000557848	chrX	Heph
ENSMUSG00000025794	11991.5	12106.6	12756.9	11832.4	9396.59	7388.24	6002.05	8281.75	-0.624438	8.3e-06	0.000557848	chr9	Rpl14
ENSMUSG00000035248	810.818	830.206	758.784	1049.41	1138.59	1426.08	1600.93	1378.39	0.656853	8.56e-06	0.000572243	chr13	Zcchc6
ENSMUSG00000001089	1090.85	1165.38	989.268	1446.14	1621.88	2115.34	2232.48	1767.62	0.689384	8.6e-06	0.000572243	chr4	Luzp1
ENSMUSG00000021709	2224.63	2369.95	2443.82	2821.9	3200.46	3885.21	3906.56	3408.6	0.532089	8.64e-06	0.000572243	chr13	Erbb2ip
ENSMUSG00000041840	232.22	274.329	256.381	238.586	153.294	146.029	105.645	174.374	-0.745402	8.73e-06	0.000573767	chr18	Haus1
ENSMUSG00000017688	1615.78	2049.22	1694.53	2639.07	2748.77	4339.15	4584.55	3482.3	0.855998	8.74e-06	0.000573767	chr3	Hnf4g
ENSMUSG00000040447	131.721	82.5049	75.9647	186.481	182.549	304.575	585.113	362.242	1.29144	8.94e-06	0.000583544	chr11	Spns2
ENSMUSG00000040268	442.974	393.961	372.055	475.344	568.71	661.721	740.679	951.794	0.752101	8.99e-06	0.000583544	chr7	Plekha1
ENSMUSG00000086567	74.1542	60.8474	73.375	51.1908	35.1056	25.868	18.575	30.1003	-1.09033	9.02e-06	0.000583544	chr13	Gm2830
ENSMUSG00000023915	81.96	58.7848	83.7339	99.6393	155.635	161.884	166.014	398.57	1.21249	9.15e-06	0.000589211	chr17	Tnfrsf21
ENSMUSG00000032245	478.1	394.992	484.275	327.256	286.696	228.64	171.819	235.613	-0.812372	9.81e-06	0.000628449	chr9	Cln6
ENSMUSG00000093674	18261.5	16424.7	17443.4	15646.1	12480	9546.13	7829.37	11780.7	-0.672353	1.02e-05	0.000644291	chr10	Rpl41
ENSMUSG00000054843	311.253	364.053	279.688	392.158	473.925	514.023	621.102	561.527	0.65962	1.02e-05	0.000644291	chr19	Atrnl1
ENSMUSG00000034342	823.502	925.086	795.903	1104.26	1365.61	1457.79	1759.98	1281.86	0.656305	1.02e-05	0.000644291	chr9	Cbl
ENSMUSG00000032518	25528.6	24922.7	26621.3	18186.5	17339.8	14134	10909.3	13328.2	-0.733366	1.04e-05	0.000651504	chr9	Rpsa
ENSMUSG00000027327	355.16	346.521	328.03	271.494	231.697	200.269	191.555	207.589	-0.622973	1.04e-05	0.000651824	chr2	1700037H04Rik
ENSMUSG00000028121	538.594	505.343	477.369	492.712	649.453	783.551	768.541	673.625	0.502544	1.06e-05	0.000660646	chr3	Bcar3
ENSMUSG00000032358	255.637	352.709	366.875	336.397	451.692	565.759	543.319	533.503	0.648093	1.09e-05	0.000678486	chr9	Fam83b
ENSMUSG00000031807	1099.63	1038.53	1167.96	955.258	808.598	612.488	573.504	742.129	-0.616209	1.11e-05	0.000684664	chr8	Pgls
ENSMUSG00000104960	396.14	310.425	407.447	273.323	211.804	197.765	207.808	214.854	-0.702801	1.14e-05	0.00070306	chr3	Snhg8
ENSMUSG00000020580	1142.56	1184.98	1131.7	1261.49	1513.05	1698.94	1782.04	1506.05	0.452606	1.17e-05	0.000713033	chr12	Rock2
ENSMUSG00000001542	238.074	227.92	253.791	312.63	352.226	438.087	408.65	449.429	0.647697	1.18e-05	0.000720902	chr13	Ell2
ENSMUSG00000031848	2451.97	2265.79	2480.08	2207.61	1721.34	1406.89	1138.88	1693.92	-0.632385	1.19e-05	0.000722887	chr8	Lsm4
ENSMUSG00000062866	86.8385	82.5049	81.1442	185.567	215.314	235.316	342.477	254.296	1.09786	1.24e-05	0.000750283	chr10	Phactr2
ENSMUSG00000019838	968.884	892.084	538.659	1388.55	1645.28	2223.82	2674.8	1793.57	1.01455	1.26e-05	0.000754393	chr10	Slc16a10
ENSMUSG00000021188	676.17	705.417	716.486	904.981	1103.49	1181.58	1294.45	1011.99	0.591343	1.26e-05	0.000754393	chr12	Trip11
ENSMUSG00000037455	613.724	516.687	523.121	606.063	801.577	810.253	987.958	769.116	0.558178	1.28e-05	0.000759251	chr10	Slc18b1
ENSMUSG00000051452	226.366	188.73	160.562	302.574	344.035	486.486	567.699	378.849	0.926676	1.28e-05	0.000759668	chr11	Gm11437
ENSMUSG00000024844	2326.1	2328.7	2277.22	2107.97	1745.92	1758.19	1524.31	1732.33	-0.411863	1.29e-05	0.000759668	chr19	Banf1
ENSMUSG00000035493	1152.32	681.697	465.284	1521.1	1724.85	2521.71	2465.83	3421.06	1.1852	1.32e-05	0.000773575	chr13	Tgfbi
ENSMUSG00000083020	44.8828	40.2211	26.7603	61.2462	81.913	105.141	98.6798	97.5666	1.0223	1.32e-05	0.000773575	chr17	Gm15331
ENSMUSG00000025508	10015.7	9068.32	10328.6	8792.03	7306.64	5201.98	4260.64	6136.32	-0.701938	1.33e-05	0.000773575	chr7	Rplp2
ENSMUSG00000047153	513.225	509.468	458.378	528.363	659.985	686.754	849.807	737.977	0.531062	1.33e-05	0.000773575	chr14	Khnyn
ENSMUSG00000022546	886.924	657.977	366.012	1269.72	1413.58	1854.99	2508.79	2555.42	1.1745	1.35e-05	0.000778475	chr15	Gpt
ENSMUSG00000062867	2875.43	2894.89	3023.91	2343.81	2132.08	1787.4	1369.91	1608.81	-0.661226	1.37e-05	0.000785395	chr9	Impdh2
ENSMUSG00000004317	395.164	465.121	426.438	503.681	617.858	745.166	762.736	605.121	0.588765	1.4e-05	0.000797972	chrX	Clcn5
ENSMUSG00000040952	7995.97	7655.42	7781.21	8479.4	5611.04	4823.13	3771.89	5966.1	-0.635277	1.4e-05	0.000797972	chr7	Rps19
ENSMUSG00000003970	16714	16155.5	16827.1	13581.1	12496.4	9728.88	8304.19	10041.1	-0.617104	1.43e-05	0.000814648	chr15	Rpl8
ENSMUSG00000051379	269.297	279.485	293.5	319.943	366.268	453.942	462.053	512.744	0.604737	1.46e-05	0.000818246	chr2	Flrt3
ENSMUSG00000092341	2820.79	2079.12	2062.27	1996.44	4020.76	5014.22	8334.38	2972.67	1.04355	1.46e-05	0.000818246	chr19	Malat1
ENSMUSG00000027454	222.463	216.575	237.39	210.248	138.082	148.533	97.5188	145.312	-0.702864	1.46e-05	0.000818246	chr2	Gins1
ENSMUSG00000036452	217.584	252.671	167.468	367.477	396.693	563.255	682.632	489.909	0.975562	1.46e-05	0.000818246	chr18	Arhgap26
ENSMUSG00000053835	33.1743	33.002	40.5721	26.5095	86.5938	67.5906	74.3001	58.1248	0.984658	1.5e-05	0.000832105	chr17	H2-T24
ENSMUSG00000067274	30220.8	29832.7	31778.3	24333.9	22075.6	19892.5	15575.1	17920.1	-0.600074	1.5e-05	0.000833611	chr5	Rplp0
ENSMUSG00000020300	312.228	368.178	300.406	521.05	571.051	628.343	802.208	776.381	0.824691	1.55e-05	0.000854547	chr11	Cpeb4
ENSMUSG00000029385	283.933	224.826	209.766	443.349	505.52	497.334	746.483	1076.35	1.10679	1.56e-05	0.000856895	chr5	Ccng2
ENSMUSG00000024105	328.816	210.388	239.116	374.79	374.459	658.383	737.196	635.221	0.957066	1.59e-05	0.000867867	chr17	Themis3
ENSMUSG00000055675	743.494	656.945	530.89	916.865	1025.08	1320.1	1844.73	1249.68	0.861077	1.61e-05	0.000872965	chr8	Kbtbd11
ENSMUSG00000068587	15071.9	11487.8	10463.3	20452.6	22421.9	32356.7	29906.9	25370.4	0.864047	1.61e-05	0.000872965	chr6	Mgam
ENSMUSG00000029596	718.125	627.037	656.059	594.179	463.394	431.412	488.755	462.922	-0.481119	1.62e-05	0.000876158	chr5	Sdsl
ENSMUSG00000019779	897.657	961.182	1031.57	1230.41	1386.67	1728.15	2050.22	1515.4	0.665534	1.67e-05	0.000899046	chr10	Frk
ENSMUSG00000027287	432.241	435.213	452.335	464.374	567.54	593.296	667.54	647.676	0.462055	1.7e-05	0.000912099	chr2	Snap23
ENSMUSG00000032120	741.542	493.998	464.421	870.244	925.617	1383.52	1855.18	1283.94	0.972919	1.71e-05	0.00091486	chr9	C2cd2l
ENSMUSG00000060036	17926.8	18707	19052.5	15838.1	14018.8	11512.9	9114.53	11602.1	-0.605738	1.74e-05	0.000925365	chr15	Rpl3
ENSMUSG00000015944	163.92	100.037	53.5206	199.279	225.846	323.767	637.355	430.746	1.30183	1.76e-05	0.000931178	chr5	Gatsl2
ENSMUSG00000042035	407.848	256.797	208.903	331.826	496.159	726.808	784.794	476.416	0.943763	1.77e-05	0.000936716	chr3	Igsf3
ENSMUSG00000039234	829.357	653.851	672.461	1172.82	1236.89	1806.59	2877.97	1512.28	1.0247	1.8e-05	0.000946544	chr3	Sec24d
ENSMUSG00000030168	2978.85	2631.91	2461.08	3884.11	4128.42	5439.79	7868.84	5192.83	0.850026	1.84e-05	0.000966087	chr6	Adipor2
ENSMUSG00000022836	2271.46	1978.06	1450.24	2057.69	3000.36	3694.95	4423.17	2678.93	0.778275	1.86e-05	0.000971345	chr16	Mylk
ENSMUSG00000058921	166.847	161.916	183.006	377.532	359.247	626.674	661.735	485.757	1.09165	1.87e-05	0.000971992	chr3	Slc10a5
ENSMUSG00000017057	820.575	935.399	890.859	1090.55	1231.04	1436.93	1860.98	1446.89	0.647765	1.9e-05	0.000986393	chrX	Il13ra1
ENSMUSG00000060012	411.751	439.339	330.619	616.118	732.536	945.434	1050.65	681.928	0.852444	1.93e-05	0.000996269	chr14	Kif13b
ENSMUSG00000031980	56.5914	35.0646	55.2471	60.3321	19.8932	26.7025	12.7703	18.683	-1.16888	1.97e-05	0.00100913	chr8	Agt
ENSMUSG00000023800	160.017	119.632	129.485	185.567	229.356	259.515	240.314	286.472	0.729589	1.97e-05	0.00100913	chr17	Tiam2
ENSMUSG00000022799	106.353	100.037	88.9133	121.578	149.784	191.09	178.784	174.374	0.700794	2.03e-05	0.00103608	chr16	Arhgap31
ENSMUSG00000066150	1660.66	1716.1	1766.18	2228.63	2311.12	2874.69	3553.63	3261.22	0.670246	2.04e-05	0.00103608	chr4	Slc31a1
ENSMUSG00000031628	567.865	680.666	397.952	804.428	801.577	1342.63	2588.89	1471.8	1.13784	2.05e-05	0.00103747	chr8	Casp3
ENSMUSG00000026409	190.264	204.2	201.134	268.752	293.717	352.139	436.513	378.849	0.716158	2.07e-05	0.00104292	chr1	Pfkfb2
ENSMUSG00000032040	313.204	349.615	323.713	284.292	228.186	217.792	168.336	203.437	-0.609637	2.08e-05	0.00104345	chr9	Dcps
ENSMUSG00000039960	713.247	670.352	530.027	801.685	923.277	1098.14	1092.44	1129.28	0.619126	2.11e-05	0.00105703	chr8	Rhou
ENSMUSG00000062157	138.551	133.039	115.674	180.082	186.06	276.204	279.786	301.003	0.816976	2.19e-05	0.00109245	chr4	Ifnlr1
ENSMUSG00000030802	928.88	976.652	940.064	781.574	644.772	621.667	615.297	693.346	-0.482309	2.21e-05	0.00109692	chr7	Bckdk
ENSMUSG00000029314	425.411	308.362	217.535	498.197	587.433	765.193	794.082	779.495	0.919356	2.29e-05	0.00113281	chr5	Agpat9
ENSMUSG00000028158	8176.48	7272.81	4967.06	13573.8	12451.9	21221.8	27972.8	19705.3	1.08634	2.33e-05	0.00114925	chr3	Mttp
ENSMUSG00000096954	15.6114	27.8454	24.1706	36.5649	62.0198	67.5906	92.8751	47.7454	1.15269	2.35e-05	0.00115166	chr12	Gdap10
ENSMUSG00000006398	1633.34	1736.73	1715.25	1483.62	1308.27	1127.35	893.922	1021.34	-0.573931	2.35e-05	0.00115166	chr4	Cdc20
ENSMUSG00000071415	10707.5	10620.4	10894.9	9937.42	8559.91	7167.95	5815.14	7138.97	-0.539009	2.4e-05	0.00117214	chr11	Rpl23
ENSMUSG00000046432	390.286	324.863	370.328	305.317	267.973	180.242	139.313	173.336	-0.809747	2.42e-05	0.00117491	chrX	Ngfrap1
ENSMUSG00000025867	120.013	129.945	138.118	104.21	67.8708	75.9352	75.461	63.3145	-0.750824	2.44e-05	0.0011821	chr13	Cplx2
ENSMUSG00000037278	1391.37	1540.78	1523.61	1263.32	1153.8	959.62	918.302	907.162	-0.523086	2.47e-05	0.00119326	chr11	Tmem97
ENSMUSG00000027531	828.381	762.139	739.793	939.718	1087.1	1179.92	1281.68	1117.86	0.499677	2.53e-05	0.00121388	chr3	Impa1
ENSMUSG00000003746	1269.4	1285.01	1337.15	1553.09	1710.81	2095.31	2098.98	1868.3	0.500452	2.53e-05	0.00121388	chr10	Man1a
ENSMUSG00000029999	224.414	211.419	197.681	253.212	303.078	325.436	341.316	353.938	0.559428	2.6e-05	0.00124191	chr6	Tgfa
ENSMUSG00000001942	298.568	322.8	318.534	415.926	450.522	517.36	593.239	604.083	0.645123	2.62e-05	0.00124654	chr9	Siae
ENSMUSG00000038150	406.873	319.707	304.722	451.576	537.115	563.255	745.322	634.183	0.70207	2.68e-05	0.00126938	chr11	Ormdl3
ENSMUSG00000071506	153.187	122.726	113.084	218.475	237.548	362.987	506.169	267.789	1.03178	2.7e-05	0.00127365	chr6	Tmem139
ENSMUSG00000020372	16245.6	16258.6	16613.8	14183.5	12826.4	11077.4	9212.05	10567.3	-0.520001	2.7e-05	0.00127365	chr11	Gnb2l1
ENSMUSG00000022297	120.013	129.945	149.34	122.492	78.4025	60.915	73.1391	87.1872	-0.756488	2.74e-05	0.00128424	chr15	Fzd6
ENSMUSG00000015882	408.824	472.341	498.95	528.363	638.921	700.105	813.818	674.663	0.548383	2.79e-05	0.00130079	chr5	Lcorl
ENSMUSG00000050029	441.023	438.307	450.609	653.597	697.431	821.936	939.199	809.595	0.683804	2.8e-05	0.00130079	chrX	Rap2c
ENSMUSG00000010601	420.533	206.262	154.519	461.632	518.392	655.045	1144.69	1197.79	1.21897	2.81e-05	0.00130079	chr15	Apol7a
ENSMUSG00000020029	1419.66	1364.43	1254.28	1471.74	1709.64	1827.45	1936.45	2068.62	0.443752	2.81e-05	0.00130079	chr10	Nudt4
ENSMUSG00000042429	52.6885	48.4716	76.828	26.5095	26.9143	9.17898	9.28751	10.3794	-1.37984	2.82e-05	0.00130079	chr1	Adora1
ENSMUSG00000026726	217.584	110.35	83.7339	444.263	824.981	1562.09	1062.26	963.211	1.49949	2.84e-05	0.00130714	chr2	Cubn
ENSMUSG00000060802	6084.55	7029.42	5107.77	7926.35	8451.08	11099.1	13310.2	11200.4	0.711513	2.86e-05	0.00130991	chr2	B2m
ENSMUSG00000020658	142.454	91.7867	50.9309	223.96	234.037	340.457	565.377	416.215	1.27174	2.89e-05	0.00131877	chr12	Efr3b
ENSMUSG00000052102	465.415	381.585	294.363	691.991	706.792	900.374	1134.24	1100.22	0.955435	2.92e-05	0.00132809	chr18	Gnpda1
ENSMUSG00000057841	8465.29	7882.31	7790.7	6289.16	5895.4	4986.69	4120.17	4891.82	-0.590241	2.93e-05	0.00132814	chr6	Rpl32
ENSMUSG00000024654	50.7371	61.8787	81.1442	69.4733	24.5739	23.3647	18.575	41.5177	-1.09734	2.98e-05	0.00134851	chr19	Asrgl1
ENSMUSG00000017716	1233.3	1356.17	1373.41	1183.79	923.277	731.815	552.607	910.276	-0.686044	3.05e-05	0.00137198	chr11	Birc5
ENSMUSG00000019558	2486.12	1624.32	1382.9	2674.72	2740.58	3947.79	5928.91	5018.45	0.985041	3.06e-05	0.00137198	chrX	Slc6a8
ENSMUSG00000001211	1157.2	1048.84	991.858	1260.57	1390.18	1737.33	2035.12	1663.82	0.591564	3.09e-05	0.00138125	chr10	Agpat3
ENSMUSG00000029859	408.824	340.333	246.885	389.416	476.266	717.629	744.161	565.679	0.794833	3.1e-05	0.00138138	chr6	Epha1
ENSMUSG00000021190	307.35	321.769	503.266	326.342	249.25	198.6	154.405	179.564	-0.831182	3.14e-05	0.00139527	chr12	Lgmn
ENSMUSG00000024981	6096.26	4999.8	3721.41	9017.82	8401.93	12193.9	15590.2	16288.4	1.00356	3.2e-05	0.00141371	chr19	Acsl5
ENSMUSG00000037270	1140.61	1528.4	1285.36	1669.19	1821.98	2667.74	2768.84	2152.69	0.702853	3.2e-05	0.00141371	chr3	4932438A13Rik
ENSMUSG00000027160	1574.8	1604.72	1801.57	970.798	1009.87	808.584	545.641	713.067	-0.86992	3.21e-05	0.00141404	chr2	Ccdc34
ENSMUSG00000033671	985.471	1240.67	987.542	1486.36	1836.02	2353.99	2327.68	1574.56	0.737012	3.23e-05	0.00141763	chr1	Cep350
ENSMUSG00000032265	500.541	561.033	521.394	372.048	916.256	1003.01	755.771	649.752	0.722772	3.26e-05	0.00142646	chr9	Fam46a
ENSMUSG00000041762	143.43	114.476	89.7765	250.469	228.186	357.146	871.865	398.57	1.27732	3.29e-05	0.00142718	chr2	Gpr155
ENSMUSG00000037563	10451.8	10335.8	10402	9985.87	7869.5	6433.63	5248.6	7706.73	-0.573948	3.29e-05	0.00142718	chr7	Rps16
ENSMUSG00000036136	204.9	187.699	214.946	211.162	315.95	293.727	499.203	321.762	0.752188	3.29e-05	0.00142718	chr12	Fam110c
ENSMUSG00000053565	1634.32	1493.34	1587.49	1537.55	1270.82	1087.29	976.349	1172.88	-0.46172	3.34e-05	0.00143926	chr7	Eif3k
ENSMUSG00000028410	1676.28	2124.5	2061.41	2207.61	3670.87	3759.21	3629.09	2322.92	0.691317	3.34e-05	0.00143926	chr4	Dnaja1
ENSMUSG00000015342	192.216	212.45	214.082	220.303	280.845	324.602	351.764	289.586	0.552521	3.41e-05	0.00145627	chrX	Xk
ENSMUSG00000056162	85.8628	56.7221	63.8794	158.143	153.294	232.812	279.786	245.992	1.11734	3.41e-05	0.00145627	chr18	Cndp1
ENSMUSG00000060733	2080.22	2256.51	2053.64	2375.8	2834.19	3110	2765.36	2871.99	0.395514	3.42e-05	0.00145627	chr10	Ipmk
ENSMUSG00000060636	7691.55	7848.28	7784.66	7131.07	6359.96	4931.61	4447.55	5253.03	-0.521223	3.45e-05	0.00146316	chr16	Rpl35a
ENSMUSG00000033918	851.798	904.46	913.303	794.372	620.198	640.025	628.068	686.08	-0.419756	3.45e-05	0.00146316	chr16	Parl
ENSMUSG00000023505	1622.61	1810.98	1702.3	1430.6	1238.06	1007.18	737.196	1069.08	-0.662838	3.52e-05	0.00148665	chr6	Cdca3
ENSMUSG00000074195	4494.14	2970.18	3204.33	6267.22	5587.64	10530.8	8820.81	12692	1.011	3.57e-05	0.00150122	chr3	Clca4b
ENSMUSG00000031431	369.796	446.558	340.115	366.563	765.302	767.696	867.221	424.519	0.822616	3.64e-05	0.00152323	chrX	Tsc22d3
ENSMUSG00000038372	4125.32	3879.79	4133.17	4111.72	3309.29	3360.34	3053.27	3035.98	-0.344413	3.65e-05	0.00152323	chr13	Gmds
ENSMUSG00000061843	28.2957	21.6575	13.8118	16.4542	7.02111	0	3.48281	3.11383	-1.50735	3.66e-05	0.00152323	chr6	Vmn1r-ps32
ENSMUSG00000010663	1163.05	1326.27	1150.69	872.987	731.366	754.345	791.76	648.714	-0.600158	3.66e-05	0.00152323	chr19	Fads1
ENSMUSG00000038774	467.367	598.161	592.18	572.241	885.831	893.698	828.91	698.535	0.549785	3.7e-05	0.00153291	chr10	Ascc3
ENSMUSG00000037458	1832.39	2078.09	2111.47	2516.58	2898.55	2902.23	3135.69	3180.26	0.491523	3.77e-05	0.00155846	chr15	Azin1
ENSMUSG00000041836	80.9842	55.6908	59.5633	126.149	147.443	166.056	168.336	231.461	1.00539	3.8e-05	0.0015598	chr7	Ptpre
ENSMUSG00000091705	2587.59	2115.22	1275	3494.69	3316.31	4905.75	8541.02	6564.99	1.10293	3.8e-05	0.0015598	chr17	H2-Q2
ENSMUSG00000031378	688.854	482.654	340.115	826.366	872.959	1320.1	1838.93	1224.77	1.02131	3.81e-05	0.0015598	chrX	Abcd1
ENSMUSG00000017291	756.178	954.994	939.2	1048.5	1435.82	1421.91	1333.92	1212.32	0.530036	3.85e-05	0.00156534	chr11	Taok1
ENSMUSG00000033124	303.447	324.863	260.697	349.195	400.204	478.141	582.791	493.023	0.629806	3.86e-05	0.00156534	chr1	Atg9a
ENSMUSG00000059291	10061.6	9975.88	10127.5	8937.37	7779.4	6248.38	5045.44	6817.21	-0.573358	3.87e-05	0.00156534	chr4	Rpl11
ENSMUSG00000070777	451.755	169.135	217.535	628.916	613.177	974.64	1282.84	1361.78	1.22441	3.88e-05	0.00156534	chr7	Ceacam20
ENSMUSG00000018604	1114.27	814.736	605.991	1026.56	1128.06	2074.45	2717.76	1681.47	0.970779	3.9e-05	0.00156534	chr5	Tbx3
ENSMUSG00000004633	165.871	147.478	176.1	218.475	251.59	260.349	372.661	381.963	0.77924	3.91e-05	0.00156534	chr6	Chn2
ENSMUSG00000018474	1807.02	1242.73	1180.91	1440.66	1956.55	2850.49	4123.65	2213.93	0.885395	3.91e-05	0.00156534	chr11	Chd3
ENSMUSG00000026175	13617.1	9675.76	7947.81	17395.7	17171.3	25148.7	28128.4	28018.2	0.916881	3.91e-05	0.00156534	chr1	Vil1
ENSMUSG00000030748	454.683	390.867	423.849	387.588	512.541	592.461	633.872	628.993	0.501183	3.93e-05	0.00156599	chr7	Il4ra
ENSMUSG00000059316	3882.37	2226.6	1747.19	4708.64	4919.46	7647.76	8458.6	7731.64	1.03734	3.94e-05	0.00156755	chr2	Slc27a4
ENSMUSG00000019966	1000.11	1258.2	1165.37	1261.49	1514.22	1614.67	1667.11	1664.86	0.453294	4.16e-05	0.00164461	chr10	Kitl
ENSMUSG00000038167	360.038	159.853	115.674	382.103	437.649	665.893	1086.64	707.877	1.21363	4.16e-05	0.00164461	chr6	Plekhg6
ENSMUSG00000028964	2567.1	2520.53	2512.02	2310.9	2001.02	1631.35	1519.67	1890.09	-0.480657	4.19e-05	0.00165312	chr4	Park7
ENSMUSG00000018900	401.994	396.024	397.088	535.676	575.731	738.49	810.335	636.259	0.642474	4.22e-05	0.00165692	chr11	Slc22a5
ENSMUSG00000012848	10807	10207.9	10594.5	8507.74	7890.56	6172.44	4990.87	6588.86	-0.618118	4.23e-05	0.00165692	chr7	Rps5
ENSMUSG00000004565	980.592	829.174	682.819	927.834	1139.76	1322.61	1443.05	1275.63	0.577246	4.29e-05	0.00166994	chr8	Pnpla6
ENSMUSG00000033099	368.82	405.305	380.687	295.261	271.483	231.978	196.199	214.854	-0.634711	4.3e-05	0.00166994	chr15	Nol12
ENSMUSG00000025289	524.934	560.002	516.215	451.576	389.672	358.814	336.672	365.356	-0.487498	4.31e-05	0.00166994	chrX	Prdx4
ENSMUSG00000041920	290.763	234.108	237.39	383.017	479.776	569.096	1005.37	435.936	0.987008	4.31e-05	0.00166994	chr11	Slc16a6
ENSMUSG00000021959	33.1743	21.6575	18.9912	30.166	40.9565	54.2394	84.7485	89.2631	1.14058	4.34e-05	0.00167447	chr14	Lats2
ENSMUSG00000018427	289.787	252.671	212.356	291.605	402.544	439.756	790.599	415.177	0.879636	4.35e-05	0.00167447	chr11	Ypel2
ENSMUSG00000038831	140.503	107.256	76.828	197.45	194.251	287.052	443.478	327.99	1.07793	4.36e-05	0.00167447	chr2	Ralgps1
ENSMUSG00000021620	85.8628	51.5656	31.0765	120.664	119.359	251.17	234.51	222.12	1.21574	4.39e-05	0.00168219	chr13	Acot12
ENSMUSG00000029810	1168.91	1084.94	1195.58	994.565	719.664	765.193	724.426	907.162	-0.497578	4.43e-05	0.00168966	chr6	Tmem176b
ENSMUSG00000020634	561.035	667.259	770.869	777.004	952.531	968.799	1120.31	1120.98	0.562973	4.44e-05	0.00168966	chr12	Ubxn2a
ENSMUSG00000071657	509.323	483.685	509.309	504.595	368.609	369.662	359.891	395.456	-0.417943	4.49e-05	0.00170451	chr19	Bscl2
ENSMUSG00000023832	811.794	794.11	768.28	681.935	571.051	535.718	565.377	582.286	-0.43033	4.51e-05	0.00170643	chr17	Acat2
ENSMUSG00000027695	1575.78	1719.2	1570.23	2008.33	2322.82	2356.49	2476.28	2326.03	0.453494	4.54e-05	0.00171229	chr3	Pld1
ENSMUSG00000030744	15816.3	16069.9	16405.8	16121.5	12492.9	11154.1	9154	12591.3	-0.491383	4.57e-05	0.00172131	chr7	Rps3
ENSMUSG00000091387	796.182	850.832	649.153	936.061	1098.8	1568.77	1339.72	1144.85	0.642079	4.6e-05	0.00172205	chr13	Gcnt4
ENSMUSG00000073705	137.576	133.039	150.203	120.664	88.9341	86.783	55.725	75.7698	-0.759302	4.6e-05	0.00172205	chr4	Apitd1
ENSMUSG00000023243	504.444	639.413	493.771	652.683	925.617	947.103	718.621	968.401	0.610362	4.61e-05	0.00172205	chr14	Kcnk5
ENSMUSG00000031613	401.994	396.024	336.662	739.525	685.729	897.871	1131.91	1267.33	0.963886	4.71e-05	0.00175442	chr8	Hpgd
ENSMUSG00000059070	14735.2	13943.3	14135.5	10693.4	10453.3	8478.04	7164.15	8482.07	-0.603926	4.77e-05	0.00175988	chr7	Rpl18
ENSMUSG00000024158	712.271	534.219	458.378	654.512	731.366	1060.59	1104.05	1253.83	0.760364	4.77e-05	0.00175988	chr17	Hagh
ENSMUSG00000042428	1069.38	900.335	867.552	1182.87	1250.93	1648.88	1812.22	1579.75	0.61835	4.78e-05	0.00175988	chr15	Mgat3
ENSMUSG00000030452	361.99	502.249	435.071	540.246	717.324	693.43	711.655	659.094	0.574172	4.79e-05	0.00175988	chr7	Nipa2
ENSMUSG00000037876	534.691	670.352	691.452	917.779	1025.08	1128.18	1378.03	1137.59	0.689977	4.79e-05	0.00175988	chr10	Jmjd1c
ENSMUSG00000026566	714.223	721.918	847.697	697.475	589.774	529.043	450.444	476.416	-0.52677	4.84e-05	0.00177153	chr1	Mpzl1
ENSMUSG00000039765	185.386	199.043	183.869	170.027	104.147	96.7965	84.7485	143.236	-0.733424	4.87e-05	0.00177153	chr5	Cc2d2a
ENSMUSG00000017664	1002.06	707.48	560.24	1005.53	1039.13	1530.39	2118.71	1979.36	0.920326	4.87e-05	0.00177153	chr2	Slc35c2
ENSMUSG00000006517	793.255	649.726	610.308	499.111	315.95	398.034	401.685	441.126	-0.674898	4.88e-05	0.00177153	chr8	Mvd
ENSMUSG00000037287	361.99	305.268	307.312	407.699	436.479	536.553	601.366	640.411	0.647612	4.91e-05	0.00177947	chr9	Tbcel
ENSMUSG00000026411	217.584	203.168	234.8	149.002	92.4447	123.499	68.4954	127.667	-0.871944	4.95e-05	0.00179071	chr1	Tmem9
ENSMUSG00000032218	1407.96	1444.87	1388.95	1422.37	987.637	998.839	695.402	1069.08	-0.571878	4.98e-05	0.00179517	chr9	Ccnb2
ENSMUSG00000002565	683.975	651.789	500.677	1150.88	1001.68	1747.34	1602.09	3405.49	1.14053	5.01e-05	0.00180142	chr12	Scin
ENSMUSG00000030814	493.711	443.464	457.515	287.034	251.59	272.866	211.291	245.992	-0.727084	5.03e-05	0.00180365	chr7	Bcl7c
ENSMUSG00000026946	459.561	499.155	398.815	520.136	579.242	728.477	766.219	731.75	0.559799	5.19e-05	0.0018542	chr2	Nmi
ENSMUSG00000026576	7799.86	7381.1	6438.01	10803.1	11078.1	14355.9	14565.1	13118.6	0.674743	5.2e-05	0.0018542	chr1	Atp1b1
ENSMUSG00000092247	25.3686	18.5636	18.9912	11.8836	8.1913	1.6689	2.32188	1.03794	-1.47518	5.25e-05	0.00186169	chr6	Gm20426
ENSMUSG00000046324	677.145	730.168	740.656	802.599	1064.87	1143.2	1005.37	904.048	0.469188	5.25e-05	0.00186169	chr19	Ermp1
ENSMUSG00000108476	54.64	56.7221	23.3074	42.9637	79.5726	161.049	147.439	76.8078	1.14881	5.27e-05	0.00186503	chr7	RP23-207N2.3
ENSMUSG00000060183	20.49	12.3757	11.2221	15.5401	22.2335	55.0739	42.9547	53.973	1.22775	5.29e-05	0.00186751	chr5	Cxcl11
ENSMUSG00000079553	697.635	778.64	671.597	640.8	530.094	496.499	362.213	449.429	-0.577226	5.32e-05	0.00187338	chr17	Kifc1
ENSMUSG00000092618	1268.43	1191.16	879.637	1990.04	1769.32	2767.88	3667.4	3016.26	0.953229	5.36e-05	0.00188078	chr17	Btnl6
ENSMUSG00000004667	1173.78	1154.04	1180.91	967.141	875.299	746.835	665.218	815.823	-0.51275	5.5e-05	0.00192521	chr10	Polr2e
ENSMUSG00000037697	249.783	272.266	223.578	299.832	376.8	414.723	455.088	348.749	0.586181	5.51e-05	0.00192521	chr14	Ddhd1
ENSMUSG00000002767	1224.52	1232.42	1256.87	1028.39	909.234	835.287	795.243	907.162	-0.449779	5.53e-05	0.00192521	chr17	Mrpl2
ENSMUSG00000031023	194.167	176.354	205.45	191.966	140.422	118.492	96.3579	127.667	-0.638505	5.55e-05	0.00192521	chr7	Akip1
ENSMUSG00000027887	91.7171	87.6615	71.6486	88.6699	188.4	123.499	177.624	125.591	0.789453	5.55e-05	0.00192521	chr3	Sypl2
ENSMUSG00000004996	428.338	415.619	402.268	388.502	298.397	272.031	242.636	319.686	-0.512891	5.66e-05	0.00195524	chr8	Mri1
ENSMUSG00000030839	108.304	106.225	127.759	80.4428	64.3602	58.4117	47.5985	57.0869	-0.821098	5.67e-05	0.00195524	chr7	Sergef
ENSMUSG00000073399	353.208	244.421	277.962	345.538	396.693	474.803	637.355	737.977	0.809783	5.83e-05	0.00200115	chr17	Trim40
ENSMUSG00000034377	532.74	528.031	593.906	641.714	775.833	877.844	1028.59	747.319	0.557356	5.83e-05	0.00200115	chr17	Tulp4
ENSMUSG00000070730	896.681	940.556	737.203	991.823	1156.14	1379.35	1927.16	1382.54	0.674749	5.87e-05	0.00200707	chr2	Rmdn3
ENSMUSG00000005447	988.398	907.554	932.295	829.109	671.687	573.269	494.56	709.953	-0.557612	5.88e-05	0.00200707	chr7	Pafah1b3
ENSMUSG00000015766	1219.64	1131.35	1097.17	1514.7	1494.33	2015.2	2198.82	2171.38	0.635625	5.9e-05	0.00200841	chr6	Eps8
ENSMUSG00000028082	1379.66	1513.97	1418.3	1563.15	1706.13	2204.62	2576.12	2227.43	0.549101	5.95e-05	0.00201794	chr3	Sh3d19
ENSMUSG00000020288	69.2757	87.6615	108.768	78.6145	160.315	161.884	152.083	125.591	0.745841	5.98e-05	0.00201794	chr11	Ahsa2
ENSMUSG00000042978	171.726	160.885	164.015	206.592	238.718	254.508	327.385	291.662	0.629265	6.01e-05	0.00201794	chr7	Sbk1
ENSMUSG00000030909	1169.88	967.37	891.722	1433.34	1434.65	1870.01	2068.79	2230.54	0.721496	6.01e-05	0.00201794	chr7	Anks4b
ENSMUSG00000038970	1083.04	1176.73	958.192	1179.22	1531.77	1900.05	1982.88	1350.36	0.596181	6.02e-05	0.00201794	chr5	Lmtk2
ENSMUSG00000037157	273.2	332.082	288.321	453.405	396.693	708.45	717.46	796.102	0.870237	6.02e-05	0.00201794	chr4	Il22ra1
ENSMUSG00000036501	436.144	512.562	483.412	735.868	796.897	925.408	909.015	895.745	0.665529	6.03e-05	0.00201794	chr18	Fam13b
ENSMUSG00000070047	2789.57	3195	2395.48	3189.37	4898.4	6325.15	6364.26	3256.03	0.786149	6.05e-05	0.00201904	chr8	Fat1
ENSMUSG00000038648	291.738	256.797	214.082	421.41	375.63	623.336	693.08	669.473	0.896928	6.11e-05	0.00203316	chr6	Creb3l2
ENSMUSG00000031320	12959.4	12907.9	13549.3	12933.9	10624.1	8782.61	7484.57	9885.37	-0.49509	6.13e-05	0.00203652	chrX	Rps4x
ENSMUSG00000044465	872.288	851.863	789.861	951.601	1037.95	1285.89	1282.84	1221.66	0.467066	6.15e-05	0.0020372	chr7	Fam160a2
ENSMUSG00000051335	16.5871	18.5636	17.2647	47.5344	52.6584	56.7428	89.3922	100.68	1.2331	6.18e-05	0.00204234	chr13	Gfod1
ENSMUSG00000001403	1911.42	2201.85	1997.53	1735.92	1568.05	1275.88	942.682	1139.66	-0.639273	6.2e-05	0.00204234	chr2	Ube2c
ENSMUSG00000025025	443.95	358.896	290.047	485.399	571.051	579.944	907.854	811.671	0.796341	6.21e-05	0.00204234	chr19	Mxi1
ENSMUSG00000042202	497.614	436.245	421.259	424.153	539.456	763.524	839.358	643.525	0.618532	6.3e-05	0.00206364	chr4	Slc35e2
ENSMUSG00000068245	48.7857	43.3151	37.1191	21.9389	71.3813	156.877	107.967	62.2766	1.1502	6.31e-05	0.00206364	chr14	Phf11d
ENSMUSG00000020572	675.194	818.861	669.871	782.489	1042.64	1122.34	1365.26	936.224	0.576885	6.34e-05	0.00207125	chr12	Nampt
ENSMUSG00000031821	233.196	242.358	241.706	214.819	170.847	135.181	81.2657	131.819	-0.781101	6.38e-05	0.00207447	chr8	Gins2
ENSMUSG00000038668	282.957	260.922	205.45	373.876	396.693	463.955	563.055	552.186	0.758439	6.4e-05	0.00207447	chr4	Lpar1
ENSMUSG00000038708	2132.91	2018.28	1984.58	2764.31	2904.4	3325.29	3907.72	3363.97	0.577708	6.4e-05	0.00207447	chr9	Golga4
ENSMUSG00000022671	307.35	340.333	332.346	342.796	227.016	226.971	222.9	258.448	-0.48622	6.45e-05	0.00208001	chr16	Mzt2
ENSMUSG00000042359	324.913	262.984	204.587	400.386	415.416	544.897	848.646	603.045	0.910093	6.46e-05	0.00208001	chr2	Osbpl6
ENSMUSG00000031445	39.0286	33.002	24.1706	92.3263	74.8919	129.34	303.005	159.843	1.32455	6.46e-05	0.00208001	chr8	Proz
ENSMUSG00000029614	12725.3	12842.9	13387.1	13026.2	10234.4	8712.52	6752.02	9579.17	-0.54022	6.5e-05	0.00208766	chr5	Rpl6
ENSMUSG00000038900	10918.2	10732.9	11361	10555.4	8748.31	7359.03	5621.26	7646.52	-0.548693	6.52e-05	0.00208993	chr2	Rpl12
ENSMUSG00000027330	611.773	585.785	587.863	480.828	384.991	406.378	269.338	381.963	-0.620084	6.57e-05	0.00210067	chr2	Cdc25b
ENSMUSG00000090862	5274.71	5258.66	5367.6	5429.89	4382.35	3537.24	2984.77	3906.82	-0.510389	6.62e-05	0.00210945	chr7	Rps13
ENSMUSG00000026131	533.715	427.994	296.09	840.078	775.833	1324.28	1468.59	1156.27	1.01421	6.74e-05	0.00212917	chr1	Dst
ENSMUSG00000005580	159.041	235.139	154.519	210.248	347.545	341.291	456.249	249.106	0.807234	6.74e-05	0.00212917	chr16	Adcy9
ENSMUSG00000048755	354.184	345.489	349.61	325.428	267.973	246.998	195.038	224.196	-0.537415	6.75e-05	0.00212917	chr15	Mcat
ENSMUSG00000038023	2098.76	2178.13	1723.02	2457.16	2684.41	3650.73	3631.42	3013.15	0.592691	6.75e-05	0.00212917	chr5	Atp6v0a2
ENSMUSG00000025967	7023.19	6811.81	7310.74	7185	5524.45	4405.91	3576.85	5285.2	-0.569684	6.76e-05	0.00212917	chr1	Eef1b2
ENSMUSG00000046062	1629.44	1672.79	1653.1	1864.81	2070.06	2490.01	2490.21	2187.98	0.428721	6.87e-05	0.00215349	chr1	Ppp1r15b
ENSMUSG00000000631	2501.73	2017.25	1847.32	2340.15	2637.6	3529.73	3747.51	3361.9	0.584397	6.87e-05	0.00215349	chr11	Myo18a
ENSMUSG00000032413	356.136	376.429	347.021	436.036	491.478	539.056	539.836	600.969	0.503767	6.92e-05	0.00216441	chr9	Rasa2
ENSMUSG00000001700	687.878	646.632	587.863	779.746	789.875	1128.18	1768.11	1328.57	0.81819	6.93e-05	0.00216441	chr18	Gramd3
ENSMUSG00000001056	1468.45	1664.54	1754.09	1500.99	1137.42	862.824	691.919	1187.41	-0.679651	7.08e-05	0.00220263	chr11	Nhp2
ENSMUSG00000026342	597.137	478.529	561.103	793.458	785.195	1074.77	1201.57	1044.17	0.710208	7.09e-05	0.00220263	chr1	Slc35f5
ENSMUSG00000025372	99.5228	88.6928	87.1868	66.7309	38.6161	48.3982	37.15	52.9351	-0.855103	7.11e-05	0.00220295	chr11	Baiap2
ENSMUSG00000087590	221.487	189.761	230.484	247.727	126.38	126.002	88.2313	166.071	-0.753879	7.23e-05	0.00222285	chr18	Epb41l4aos
ENSMUSG00000024789	793.255	795.141	736.34	1046.67	1011.04	1396.04	1518.51	1779.03	0.712206	7.23e-05	0.00222285	chr19	Jak2
ENSMUSG00000025885	2293.9	2123.47	1732.51	2928.85	2917.27	4128.87	4380.22	3795.76	0.701295	7.23e-05	0.00222285	chr18	Myo5b
ENSMUSG00000028832	2976.9	2932.02	2346.27	1999.19	1527.09	1705.62	913.658	1582.86	-0.776949	7.24e-05	0.00222285	chr4	Stmn1
ENSMUSG00000086835	13.66	4.12525	5.17941	7.31298	19.8932	20.8613	48.7594	30.1003	1.36149	7.26e-05	0.00222581	chr11	Gm11775
ENSMUSG00000021003	101.474	114.476	114.81	102.382	74.8919	56.7428	58.0469	66.4283	-0.715584	7.31e-05	0.00223181	chr12	Galc
ENSMUSG00000076435	282.957	280.517	223.578	322.685	318.291	488.155	623.424	728.636	0.868858	7.31e-05	0.00223181	chr11	Acsf2
ENSMUSG00000031530	120.989	83.5362	112.221	94.1546	189.57	195.262	145.117	161.919	0.706615	7.51e-05	0.0022876	chr8	Dusp4
ENSMUSG00000073420	1285.99	1401.55	1206.8	1847.44	1699.11	2451.62	3330.73	2955.02	0.794415	7.59e-05	0.00230619	chr17	Btnl5-ps
ENSMUSG00000070985	171.726	206.262	206.313	291.605	334.673	339.622	457.41	364.318	0.721519	7.62e-05	0.00231062	chr4	Acnat1
ENSMUSG00000026437	964.005	736.356	589.59	927.834	1059.02	1466.13	1847.05	1332.72	0.766245	7.73e-05	0.00233847	chr1	Cdk18
ENSMUSG00000022265	390.286	365.084	342.705	477.172	654.134	740.994	2022.35	603.045	1.11671	7.76e-05	0.00234147	chr15	Ank
ENSMUSG00000046768	9.75714	20.6262	34.5294	5.48473	3.51056	1.6689	0	2.07589	-1.47477	7.81e-05	0.00234781	chr12	Rhoj
ENSMUSG00000049124	268.321	309.393	333.209	300.746	212.974	191.924	128.864	204.475	-0.674242	7.83e-05	0.00234781	chr17	Gm8186
ENSMUSG00000031425	34.15	38.1585	13.8118	12.7977	4.68074	5.00671	4.64375	7.2656	-1.40061	7.86e-05	0.00234781	chrX	Plp1
ENSMUSG00000032978	2139.74	1111.75	1017.75	2730.48	2932.49	3288.58	4622.86	5956.75	1.06706	7.86e-05	0.00234781	chr4	Guca2b
ENSMUSG00000031708	2121.2	1879.05	1836.1	1722.21	1510.71	1405.22	1361.78	1395	-0.406044	7.88e-05	0.00234781	chr8	Tecr
ENSMUSG00000071644	10328.9	10719.5	11171.1	10076.4	8925.01	7610.21	6475.71	7415.06	-0.463195	7.89e-05	0.00234781	chr19	Eef1g
ENSMUSG00000001783	1538.7	1733.63	1645.33	1540.3	1291.89	1141.53	1051.81	1275.63	-0.430316	7.91e-05	0.00235012	chr10	Rtcb
ENSMUSG00000017670	325.888	303.206	267.603	424.153	417.756	533.215	687.275	726.56	0.776953	8.01e-05	0.00237497	chr2	Elmo2
ENSMUSG00000033792	204.9	220.701	219.262	257.782	307.759	423.067	430.708	297.89	0.65736	8.08e-05	0.00238981	chrX	Atp7a
ENSMUSG00000040740	67.3243	53.6282	44.8883	92.3263	83.0832	156.877	167.175	169.185	1.00387	8.11e-05	0.00239419	chr4	Slc25a34
ENSMUSG00000029167	288.811	233.076	167.468	458.889	423.607	605.812	798.726	734.863	1.00275	8.17e-05	0.0024047	chr5	Ppargc1a
ENSMUSG00000031198	361.99	411.493	435.071	414.097	301.908	263.687	224.061	303.079	-0.550003	8.32e-05	0.00244502	chrX	Fundc2
ENSMUSG00000038056	871.312	1084.94	892.586	1136.25	1582.09	1702.28	1566.11	1202.98	0.578981	8.41e-05	0.00246571	chr5	Kmt2c
ENSMUSG00000019731	1126.95	1121.04	997.037	1330.96	1415.92	1743.17	1855.18	1624.38	0.519657	8.45e-05	0.00247301	chr8	Slc35e1
ENSMUSG00000061981	197.094	207.294	258.107	170.027	140.422	101.803	127.703	128.705	-0.699848	8.47e-05	0.00247309	chr11	Flot2
ENSMUSG00000035840	230.268	287.736	261.56	399.471	399.033	533.215	579.308	517.933	0.731396	8.53e-05	0.00248219	chr13	Lysmd3
ENSMUSG00000109324	1399.17	1505.71	1541.74	1180.13	1125.72	832.783	694.241	906.124	-0.6292	8.54e-05	0.00248219	chr7	Prmt1
ENSMUSG00000035181	877.167	1162.29	937.474	1184.7	1529.43	1772.38	2447.26	1375.27	0.724766	8.68e-05	0.00251632	chr12	Heatr5a
ENSMUSG00000012123	479.075	332.082	253.791	441.521	463.394	858.651	862.577	762.888	0.873562	8.69e-05	0.00251632	chr4	Aim1l
ENSMUSG00000037628	268.321	285.673	298.68	202.021	156.805	185.248	121.899	162.957	-0.700762	8.74e-05	0.00252326	chr14	Cdkn3
ENSMUSG00000025732	568.841	605.38	556.787	525.62	417.756	368.828	398.202	451.505	-0.453147	8.77e-05	0.00252771	chr17	Fam195a
ENSMUSG00000024781	123.916	90.7554	69.9221	222.132	243.399	446.432	982.154	522.085	1.38601	8.84e-05	0.00254353	chr19	Lipa
ENSMUSG00000032548	322.961	252.671	200.271	336.397	331.163	548.235	778.99	582.286	0.902922	8.87e-05	0.00254501	chr9	Slco2a1
ENSMUSG00000061787	7002.7	7115.02	7250.32	7589.04	5754.97	4642.89	3847.35	5467.88	-0.535548	8.89e-05	0.00254573	chr7	Rps17
ENSMUSG00000028737	86.8385	60.8474	44.025	123.406	160.315	147.698	169.497	278.169	1.06344	8.93e-05	0.00255333	chr4	Aldh4a1
ENSMUSG00000060477	441.998	376.429	330.619	400.386	473.925	582.448	754.61	666.359	0.642797	9.01e-05	0.00256868	chr6	Irak2
ENSMUSG00000001156	992.301	690.979	462.694	1234.98	1187.74	1844.14	1878.4	3377.47	1.08152	9.06e-05	0.00257874	chr6	Mxd1
ENSMUSG00000062328	10093.8	10300.7	10792.2	10187.9	8350.45	6576.32	5463.38	7667.28	-0.540478	9.25e-05	0.00262619	chr18	Rpl17
ENSMUSG00000022969	437.12	390.867	321.987	410.441	506.69	592.461	571.182	582.286	0.514287	9.31e-05	0.00263902	chr16	Il10rb
ENSMUSG00000030878	421.508	330.02	255.518	734.954	702.111	897.036	1611.38	983.97	1.06586	9.41e-05	0.00265679	chr7	Cdr2
ENSMUSG00000021327	609.821	782.765	806.262	719.414	1033.27	919.566	1177.19	1358.67	0.593712	9.41e-05	0.00265679	chr13	Zkscan3
ENSMUSG00000040112	775.692	811.642	753.605	737.697	636.581	567.428	574.664	557.375	-0.391438	9.64e-05	0.00271356	chr6	Mrps35
ENSMUSG00000026077	307.35	179.448	170.921	315.372	355.736	464.79	556.089	484.719	0.8481	9.69e-05	0.00272302	chr1	Npas2
ENSMUSG00000022788	303.447	383.648	300.406	505.51	531.264	655.045	775.507	608.234	0.730592	9.8e-05	0.00274758	chr16	Fgd4
ENSMUSG00000029822	294.666	282.579	279.688	328.17	383.821	420.564	544.48	426.594	0.559769	9.85e-05	0.00274758	chr6	Osbpl3
ENSMUSG00000058063	1003.03	921.992	736.34	1221.27	1163.16	1718.14	2273.12	1852.73	0.784521	9.86e-05	0.00274758	chr17	Trim31
ENSMUSG00000057143	260.516	206.262	277.962	226.702	324.141	397.199	559.572	371.584	0.715534	9.86e-05	0.00274758	chr7	Trim12c
ENSMUSG00000038949	378.577	374.366	348.747	402.214	499.669	562.421	554.929	467.074	0.459545	0.000100003	0.00278136	chr1	Cnst
ENSMUSG00000026922	1136.71	788.953	768.28	1293.48	1422.95	1594.64	1910.9	1827.82	0.711833	0.000100825	0.00279846	chr2	Agpat2
ENSMUSG00000029650	117.086	67.0352	51.7941	132.548	125.21	181.076	313.453	423.481	1.18361	0.000101478	0.00280529	chr5	Slc46a3
ENSMUSG00000028519	622.505	575.472	449.746	881.214	896.362	1079.78	1357.14	1157.31	0.765954	0.000101486	0.00280529	chr4	Dab1
ENSMUSG00000000600	347.354	398.086	366.012	409.527	544.136	565.759	515.457	477.454	0.45626	0.000102404	0.00282331	chr5	Krit1
ENSMUSG00000090935	631.287	632.194	718.212	724.899	833.172	892.03	1062.26	1010.96	0.474681	0.000102556	0.00282331	chr12	Synj2bp
ENSMUSG00000027598	925.952	932.306	1047.1	1165.51	1250.93	1440.26	1491.81	1510.21	0.470623	0.000103199	0.00283525	chr2	Itch
ENSMUSG00000042524	221.487	219.669	240.843	252.298	146.273	145.195	161.37	178.526	-0.546512	0.000103542	0.00283891	chr15	Sun2
ENSMUSG00000079494	20.49	8.25049	8.63236	26.5095	32.7652	39.2193	134.669	53.973	1.35592	0.000103768	0.00283935	chr6	Cml5
ENSMUSG00000041895	263.443	291.861	299.543	239.5	169.677	186.083	174.141	206.551	-0.548462	0.000105036	0.00286302	chr11	Wipi1
ENSMUSG00000038894	292.714	322.8	254.655	292.519	592.114	379.676	480.628	403.76	0.638963	0.000105057	0.00286302	chr8	Irs2
ENSMUSG00000040407	1211.84	1504.68	1406.21	1722.21	1984.64	2344.81	2671.32	1923.31	0.584465	0.000106111	0.00288592	chr5	Akap9
ENSMUSG00000015714	1035.23	1084.94	1039.34	1160.02	1295.4	1396.04	1498.77	1442.74	0.376442	0.000106349	0.00288657	chr3	Cers2
ENSMUSG00000020709	72.2028	63.9413	30.2132	113.351	98.2956	173.566	308.81	222.12	1.1908	0.000106863	0.00289472	chr11	Adap2
ENSMUSG00000026103	1736.77	1655.25	1643.6	2302.67	2453.88	2586.8	2779.29	3007.96	0.540786	0.000107495	0.00290505	chr1	Gls
ENSMUSG00000025290	12616	12145.8	13399.1	12429.3	10297.6	7882.24	6469.91	9105.87	-0.560905	0.000107674	0.00290505	chr14	Rps24
ENSMUSG00000020733	4061.9	2920.67	2172.76	4912.49	4624.57	6990.21	8067.36	8789.3	0.905075	0.000107977	0.00290742	chr11	Slc9a3r1
ENSMUSG00000037440	279.054	149.54	142.434	463.46	407.225	659.217	660.574	1090.88	1.15589	0.000108252	0.00290903	chr10	Vnn1
ENSMUSG00000022664	210.754	223.795	217.535	281.55	273.823	404.709	437.674	421.405	0.678202	0.000108796	0.00291784	chr16	Slc35a5
ENSMUSG00000102802	559.084	909.617	723.391	1143.57	1304.76	2016.87	2630.69	1159.38	0.955546	0.000109253	0.0029217	chr6	Mgam2-ps
ENSMUSG00000022897	883.997	901.366	845.971	904.067	1178.38	1262.53	1244.53	1028.6	0.407054	0.000109372	0.0029217	chr16	Dyrk1a
ENSMUSG00000022544	207.827	201.106	241.706	187.395	138.082	105.975	119.577	156.729	-0.653952	0.000110343	0.00293742	chr16	Eef2kmt
ENSMUSG00000041453	10163	9862.43	10494.4	9421.86	8252.15	6385.23	5250.92	7066.31	-0.5463	0.000110395	0.00293742	chr5	Rpl21
ENSMUSG00000048379	641.044	814.736	773.459	871.158	1042.64	1098.14	1054.13	1122.02	0.464924	0.000110927	0.00294576	chr14	Socs4
ENSMUSG00000024843	1386.49	878.677	794.177	1179.22	1293.06	2056.92	2799.02	2023.99	0.855169	0.000111221	0.00294778	chr19	Chka
ENSMUSG00000037805	9642	9468.47	9853.84	8550.7	7454.08	6040.6	4605.44	6664.63	-0.574389	0.000112172	0.00296513	chr17	Rpl10a
ENSMUSG00000029189	1420.64	1381.96	1337.15	1476.31	1852.4	1957.63	2058.34	1636.84	0.409721	0.000112314	0.00296513	chr5	Sel1l3
ENSMUSG00000045775	451.755	283.611	214.946	542.989	561.689	791.061	943.843	835.544	0.939618	0.000112614	0.00296726	chr11	Slc16a5
ENSMUSG00000024074	357.111	350.646	300.406	339.139	411.905	571.6	659.413	476.416	0.622378	0.000113106	0.00297443	chr17	Crim1
ENSMUSG00000038375	530.788	466.153	427.302	607.891	607.326	822.77	1070.39	903.01	0.697501	0.000114231	0.00299819	chr2	Trp53inp2
ENSMUSG00000061740	101.474	61.8787	32.803	173.683	156.805	277.038	372.661	313.459	1.2208	0.000115185	0.00301736	chr15	Cyp2d22
ENSMUSG00000060591	1655.79	1722.29	1757.55	1582.35	1358.59	1094.8	759.254	1046.25	-0.624869	0.000116313	0.00304102	chr7	Ifitm2
ENSMUSG00000018401	988.398	819.893	553.334	1175.56	1216.99	1681.42	2033.96	1667.97	0.819837	0.000116733	0.00304611	chr11	Mtmr4
ENSMUSG00000039704	230.268	432.119	353.063	372.048	579.242	678.41	737.196	468.112	0.764671	0.000117816	0.00306843	chr15	Lmbrd2
ENSMUSG00000087138	102.45	69.0979	86.3236	84.0992	52.6584	45.0604	44.1157	47.7454	-0.784968	0.00011843	0.00307851	chr7	Gm15545
ENSMUSG00000033985	155.138	132.008	91.503	174.597	177.868	326.271	263.533	302.041	0.859305	0.000119796	0.00310802	chr4	Tesk2
ENSMUSG00000099474	93.6685	121.695	100.135	58.5038	33.9354	45.8949	26.7016	57.0869	-1.01112	0.000120465	0.00311939	chr17	1700097N02Rik
ENSMUSG00000034793	854.725	740.482	743.246	643.542	545.307	560.752	532.871	479.53	-0.478577	0.000120865	0.00312377	chr11	G6pc3
ENSMUSG00000027200	558.108	525.969	513.625	566.756	810.939	1064.76	1324.63	625.879	0.759508	0.000122472	0.00315926	chr2	Sema6d
ENSMUSG00000000594	181.483	206.262	180.416	158.143	118.189	126.002	121.899	102.756	-0.600063	0.000123092	0.0031692	chr11	Gm2a
ENSMUSG00000022564	567.865	331.051	239.116	439.693	509.031	818.598	1195.77	904.048	0.971125	0.000124658	0.00320339	chr15	Grina
ENSMUSG00000026955	365.893	381.585	399.678	294.347	255.101	231.978	235.67	259.486	-0.534158	0.000125043	0.00320339	chr2	Sapcd2
ENSMUSG00000035041	1200.13	644.57	515.352	1626.22	1311.78	2714.47	3418.96	2730.83	1.10536	0.00012513	0.00320339	chr10	Creb3l3
ENSMUSG00000050592	124.891	87.6615	56.1103	180.082	160.315	243.66	393.558	354.976	1.10959	0.000125557	0.0032062	chr2	Fam78a
ENSMUSG00000020736	1865.56	1725.38	1810.21	1570.46	1399.54	1163.23	1183	1376.31	-0.434702	0.000125715	0.0032062	chr11	Nt5c
ENSMUSG00000040455	321.01	384.679	334.072	445.178	490.308	593.296	522.422	624.842	0.564459	0.000126814	0.00322815	chr4	Usp45
ENSMUSG00000093880	33.1743	27.8454	29.35	36.5649	50.318	63.4184	233.349	71.6181	1.26009	0.000128527	0.00326561	chr17	Tmem181c-ps
ENSMUSG00000046688	1201.1	1029.25	1966.45	1095.12	951.361	640.025	456.249	621.728	-0.882334	0.000129155	0.00327539	chr3	Tifa
ENSMUSG00000052396	1719.21	934.368	777.775	2354.78	2143.78	3354.5	4614.73	3725.18	1.05357	0.000129575	0.00327771	chr7	Mogat2
ENSMUSG00000036748	518.104	432.119	524.847	386.674	342.864	284.548	196.199	294.776	-0.689402	0.000130049	0.00327771	chr19	Cuedc2
ENSMUSG00000061232	8495.54	9653.08	5995.17	8337.71	10110.4	13750.1	16246.2	13083.3	0.670022	0.000130233	0.00327771	chr17	H2-K1
ENSMUSG00000061111	144.406	146.446	150.203	130.719	88.9341	88.4519	76.6219	105.87	-0.631587	0.000130281	0.00327771	chr11	Fam195b
ENSMUSG00000042744	1169.88	1334.52	916.756	1332.79	1797.41	2234.66	2298.66	1453.12	0.670087	0.000130458	0.00327771	chr5	Gm15800
ENSMUSG00000030583	1498.7	1290.17	1059.19	1403.18	1675.71	2318.11	2458.87	1795.64	0.619467	0.000132112	0.00331311	chr7	Sipa1l3
ENSMUSG00000017493	575.671	436.245	593.043	449.748	331.163	307.913	136.991	280.245	-0.861358	0.000134234	0.00336008	chr11	Igfbp4
ENSMUSG00000025277	278.078	214.513	251.202	476.258	427.118	570.765	743.001	715.143	0.896507	0.000134618	0.00336346	chr14	Abhd6
ENSMUSG00000046711	2993.49	3244.51	3200.01	2281.65	2209.31	2068.61	1459.3	1621.27	-0.635969	0.000135219	0.00336475	chr17	Hmga1
ENSMUSG00000027692	592.258	644.57	499.813	908.637	940.829	1204.11	1376.87	1015.11	0.724351	0.000135365	0.00336475	chr3	Tnik
ENSMUSG00000086290	200.021	156.759	204.587	146.26	125.21	94.2931	76.6219	111.06	-0.740884	0.000135417	0.00336475	chr4	Snhg12
ENSMUSG00000056413	1245.99	832.268	732.024	1135.34	1359.76	1723.14	1611.38	1807.06	0.677445	0.000136239	0.00337898	chr5	Adap1
ENSMUSG00000028940	46.8343	25.7828	25.8971	82.271	65.5304	121.83	175.302	166.071	1.19313	0.000137721	0.00340948	chr4	Hes2
ENSMUSG00000082154	19.5143	17.5323	4.31618	31.9943	37.4459	61.7495	71.9782	69.5422	1.2565	0.000138286	0.00341721	chr7	Gm16464
ENSMUSG00000073411	6030.89	6674.65	4866.92	5782.74	7005.9	9111.38	9953.89	8485.18	0.543813	0.000140654	0.00346939	chr17	H2-D1
ENSMUSG00000028307	9894.71	8205.11	6375.86	14997.1	12635.7	19464.4	30399.2	22079.1	0.956225	0.000141225	0.00347713	chr4	Aldob
ENSMUSG00000058216	171.726	159.853	194.228	158.143	80.7428	131.009	99.8407	98.6046	-0.684941	0.000142506	0.00350228	chr19	BC021614
ENSMUSG00000020460	6538.26	6335.35	6906.75	6751.71	5322.01	4198.96	3237.86	4798.41	-0.570585	0.000143367	0.00351456	chr11	Rps27a
ENSMUSG00000020609	7220.28	6343.6	4651.98	15205.5	17717.8	32051.3	48382.1	27483.7	1.31272	0.000143583	0.00351456	chr12	Apob
ENSMUSG00000025161	146.357	92.818	75.1015	179.168	156.805	226.137	416.777	500.288	1.12421	0.000143786	0.00351456	chr11	Slc16a3
ENSMUSG00000026305	515.177	519.781	605.128	657.254	727.856	769.365	968.223	959.059	0.552347	0.000144398	0.00352314	chr1	Lrrfip1
ENSMUSG00000026589	622.505	547.626	456.652	679.193	684.559	1098.14	1605.58	969.439	0.831152	0.000144924	0.00352962	chr1	Sec16b
ENSMUSG00000027173	134.649	88.6928	114.81	170.027	212.974	201.103	250.763	219.006	0.737494	0.000145236	0.00353085	chr2	Depdc7
ENSMUSG00000006315	1467.47	1365.46	1365.64	1257.83	1133.91	957.951	892.762	1036.9	-0.430085	0.000145725	0.00353638	chr7	Tmem147
ENSMUSG00000002222	1105.48	1247.89	1059.19	1191.1	1419.44	1548.74	1629.96	1461.42	0.389229	0.000146279	0.00354345	chr6	Rmnd5a
ENSMUSG00000052155	274.176	334.145	323.713	417.754	452.862	578.275	496.882	534.541	0.585236	0.000146648	0.00354604	chr2	Acvr2a
ENSMUSG00000010392	616.651	628.069	606.855	716.672	785.195	922.904	889.279	855.265	0.418086	0.000147055	0.00354953	chr11	Gosr1
ENSMUSG00000002475	317.107	304.237	259.834	489.97	410.735	663.39	1216.66	743.167	0.984484	0.0001476	0.00355634	chr18	Abhd3
ENSMUSG00000095403	183.434	192.855	176.963	212.99	245.739	291.224	374.983	281.282	0.607626	0.000149233	0.00358929	chr8	Gm21092
ENSMUSG00000059811	1213.79	1379.89	1365.64	1544.87	1642.94	1906.72	2057.18	2016.72	0.457318	0.000150952	0.00362234	chr17	Atl2
ENSMUSG00000024052	558.108	557.939	493.771	669.137	714.984	861.155	919.463	1298.47	0.689016	0.000151446	0.00362234	chr17	Lpin2
ENSMUSG00000052146	6990.99	6853.06	6923.15	7568.93	5295.09	4264.05	3508.36	5629.8	-0.574022	0.000151663	0.00362234	chr17	Rps10
ENSMUSG00000030677	883.997	1026.15	894.312	884.87	727.856	646.701	444.639	589.551	-0.586738	0.000151679	0.00362234	chr7	Kif22
ENSMUSG00000020184	461.513	462.028	416.943	496.368	585.093	609.985	665.218	604.083	0.414773	0.000152468	0.00362553	chr10	Mdm2
ENSMUSG00000025880	360.038	321.769	290.91	317.2	400.204	483.982	716.299	515.858	0.671262	0.00015253	0.00362553	chr18	Smad7
ENSMUSG00000041642	500.541	509.468	409.174	615.204	661.155	811.088	991.441	749.395	0.625493	0.000152617	0.00362553	chr1	Kif21b
ENSMUSG00000049791	122.94	105.194	81.1442	135.29	175.528	183.58	330.867	184.754	0.871382	0.000153111	0.00363088	chr7	Fzd4
ENSMUSG00000069601	230.268	215.544	164.015	274.237	269.143	446.432	378.466	546.996	0.812634	0.000153888	0.00364291	chr10	Ank3
ENSMUSG00000033478	381.504	337.239	312.491	498.197	510.201	651.707	871.865	600.969	0.728253	0.00015439	0.00364841	chr19	Fam160b1
ENSMUSG00000001270	3178.88	2354.48	1526.2	3208.57	3275.35	5148.57	7698.18	5124.32	0.921807	0.000155498	0.00366354	chr12	Ckb
ENSMUSG00000017631	2701.75	2288.48	2008.75	3076.02	3165.35	4290.75	5015.25	3799.91	0.652461	0.000155573	0.00366354	chr11	Abr
ENSMUSG00000019577	3.90286	12.3757	5.17941	28.3378	104.147	97.6309	215.935	31.1383	1.40964	0.000156593	0.00367524	chr6	Pdk4
ENSMUSG00000051000	83.9114	83.5362	86.3236	125.235	112.338	190.255	249.602	195.133	0.873845	0.000156613	0.00367524	chr3	Fam160a1
ENSMUSG00000030104	1286.97	1262.33	1232.7	1470.82	1611.35	1973.48	1769.27	1715.72	0.419416	0.000157109	0.00367543	chr6	Edem1
ENSMUSG00000033382	762.032	892.084	748.425	950.687	1121.04	1240.83	1323.47	1060.78	0.486082	0.000157165	0.00367543	chr18	Trappc8
ENSMUSG00000007817	968.884	887.959	688.862	1091.46	1204.12	1589.63	1909.74	1304.69	0.67951	0.000157769	0.00368319	chr14	Zmiz1
ENSMUSG00000027078	250.758	241.327	115.674	297.09	305.419	491.492	601.366	508.592	0.939463	0.000158578	0.00369298	chr2	Ube2l6
ENSMUSG00000003847	596.161	721.918	678.503	969.884	1028.59	1143.2	1152.81	1240.34	0.592975	0.000158735	0.00369298	chr8	Nfat5
ENSMUSG00000024892	252.71	276.391	175.237	336.397	301.908	473.134	790.599	641.449	0.944676	0.000160104	0.00371601	chr19	Pcx
ENSMUSG00000028042	2577.84	2423.58	2014.79	2693	2998.02	3593.99	3820.65	3344.25	0.487394	0.000160275	0.00371601	chr3	Zbtb7b
ENSMUSG00000025574	1033.28	1141.66	1132.57	1100.6	837.853	715.126	563.055	857.341	-0.545779	0.000161274	0.00373179	chr11	Tk1
ENSMUSG00000030541	1601.15	1690.32	1673.81	1680.16	1282.52	1322.61	1181.84	1401.22	-0.351	0.000161508	0.00373179	chr7	Idh2
ENSMUSG00000079435	4907.84	4997.74	5086.18	5533.18	4012.57	2958.13	2465.83	3863.22	-0.596554	0.000163353	0.00376798	chrX	Rpl36a
ENSMUSG00000030451	1042.06	1149.91	836.475	1271.54	1738.9	1797.41	2808.31	1361.78	0.772376	0.000166523	0.00383457	chr7	Herc2
ENSMUSG00000003382	843.017	869.396	826.117	828.195	881.15	1470.3	1674.07	1455.2	0.661845	0.000169015	0.0038812	chr3	Etv3
ENSMUSG00000049751	3229.61	3374.45	3447.76	3282.61	2787.38	2326.45	2166.31	2666.47	-0.413669	0.000169123	0.0038812	chr12	Rpl36al
ENSMUSG00000049881	183.434	188.73	218.399	132.548	117.019	111.817	68.4954	102.756	-0.779564	0.00016984	0.00389107	chr1	2810025M15Rik
ENSMUSG00000046330	8566.77	8641.36	8838.67	8923.66	7234.09	5385.56	4480.06	6366.74	-0.552359	0.000170807	0.00390089	chr1	Rpl37a
ENSMUSG00000024388	3964.33	3074.34	2382.53	4297.29	4316.82	6727.35	8002.35	5756.43	0.78195	0.000170846	0.00390089	chr18	Myo7b
ENSMUSG00000029334	721.053	621.881	502.403	661.824	795.726	1123.17	1436.08	894.707	0.709314	0.000171424	0.00390749	chr5	Prkg2
ENSMUSG00000022974	618.603	681.697	646.564	783.403	860.087	926.242	979.832	940.376	0.430337	0.00017224	0.00391948	chr16	Paxbp1
ENSMUSG00000067851	1997.29	2429.77	2196.93	2683.86	3186.42	3364.51	3548.99	2906.24	0.468765	0.000173401	0.00393603	chr1	Arfgef1
ENSMUSG00000040618	834.235	759.045	856.33	729.47	629.56	584.117	413.294	499.25	-0.555985	0.000173561	0.00393603	chr14	Pck2
ENSMUSG00000036292	217.584	170.166	152.793	291.605	314.78	395.53	330.867	441.126	0.765969	0.000173841	0.00393603	chr16	Gramd1c
ENSMUSG00000025429	122.94	102.1	82.0074	193.794	190.74	240.322	276.303	291.662	0.884376	0.000174181	0.00393713	chr18	Pstpip2
ENSMUSG00000010095	2108.52	1688.26	1426.93	2227.72	2428.14	2972.32	3096.22	2957.1	0.591402	0.000174739	0.00394131	chr19	Slc3a2
ENSMUSG00000020590	523.958	484.716	540.386	665.481	669.346	912.056	1113.34	835.544	0.635882	0.000175171	0.00394131	chr12	Snx13
ENSMUSG00000030278	122.94	69.0979	60.4265	216.647	172.017	243.66	445.8	531.427	1.1936	0.00017524	0.00394131	chr6	Cidec
ENSMUSG00000050103	312.228	311.456	183.006	489.97	410.735	659.217	1070.39	806.482	1.00459	0.000175916	0.0039474	chr12	Agmo
ENSMUSG00000029446	110.256	93.8493	121.716	109.695	76.0621	67.5906	52.2422	62.2766	-0.703849	0.000176301	0.0039474	chr5	Psph
ENSMUSG00000025194	934.734	749.763	523.984	1617.08	1305.93	2324.78	2405.46	2611.46	1	0.000176388	0.0039474	chr19	Abcc2
ENSMUSG00000029313	549.327	659.008	603.402	859.275	925.617	1058.92	1092.44	965.287	0.57169	0.000178359	0.00398491	chr5	Aff1
ENSMUSG00000022847	74.1542	64.9726	55.2471	66.7309	40.9565	37.5504	27.8625	19.7209	-0.917459	0.000180094	0.00400825	chr16	Thpo
ENSMUSG00000058952	287.836	326.926	489.455	242.242	196.591	182.745	208.969	132.857	-0.817275	0.000180239	0.00400825	chr3	Cfi
ENSMUSG00000060441	36.1014	23.7202	14.675	48.4485	58.5093	60.0806	120.738	92.3769	1.13241	0.000180305	0.00400825	chr7	Trim5
ENSMUSG00000038217	149.284	105.194	78.5544	231.273	221.165	262.018	437.674	402.722	1.02994	0.000180589	0.00400825	chr11	Tlcd2
ENSMUSG00000049680	499.565	447.589	396.225	532.933	564.03	729.311	780.151	712.029	0.547892	0.000181853	0.00402507	chr11	Urgcp
ENSMUSG00000062248	893.754	945.713	947.833	837.336	769.982	598.302	472.502	549.072	-0.574576	0.000181943	0.00402507	chr13	Cks2
ENSMUSG00000025474	339.548	430.057	387.593	313.544	256.271	272.031	240.314	213.816	-0.556349	0.000183348	0.00404954	chr7	Tubgcp2
ENSMUSG00000060288	443.95	534.219	501.54	428.723	380.31	318.761	271.66	330.066	-0.532167	0.000184432	0.00406683	chr4	Ppih
ENSMUSG00000004864	5729.39	4726.5	5100	4348.48	3566.73	3714.98	3479.33	3945.22	-0.426128	0.000184893	0.00407036	chr17	Mapk13
ENSMUSG00000034297	784.474	1030.28	776.912	1032.04	1295.4	1564.6	1634.6	1126.17	0.602583	0.000185399	0.00407486	chr11	Med13
ENSMUSG00000066357	365.893	366.116	296.953	294.347	258.611	209.448	176.463	217.968	-0.588274	0.000189337	0.00415114	chr9	Wdr6
ENSMUSG00000039428	618.603	582.691	444.566	790.716	823.811	1051.41	1382.68	949.718	0.729815	0.000189484	0.00415114	chr7	Tmem135
ENSMUSG00000028885	389.31	369.209	385.003	434.208	447.011	614.157	997.246	749.395	0.763197	0.000190457	0.00416276	chr4	Smpdl3b
ENSMUSG00000026853	560.06	444.495	385.003	737.697	689.239	942.097	1346.69	1021.34	0.822726	0.00019063	0.00416276	chr2	Crat
ENSMUSG00000068922	221.487	229.982	215.809	193.794	129.891	148.533	113.772	166.071	-0.591117	0.000191181	0.00416806	chr3	Msto1
ENSMUSG00000046434	8747.27	9539.63	9947.93	7419.02	7211.86	6452.82	5737.36	5696.23	-0.490264	0.000191604	0.00417055	chr15	Hnrnpa1
ENSMUSG00000052812	241.977	300.112	271.056	293.433	449.351	422.233	442.317	326.952	0.545202	0.000191987	0.00417218	chr12	Atad2b
ENSMUSG00000041741	693.733	789.985	700.084	818.139	979.446	1220.8	1152.81	913.39	0.491502	0.000192767	0.00417572	chr6	Pde3a
ENSMUSG00000047649	229.293	228.951	281.415	175.511	175.528	123.499	110.289	124.553	-0.723321	0.000192805	0.00417572	chr7	Cd3eap
ENSMUSG00000074578	776.668	693.041	785.544	808.084	530.094	458.949	363.374	619.652	-0.603919	0.000193077	0.00417572	chr2	Zfos1
ENSMUSG00000030795	5150.79	5002.89	4539.76	4557.81	4010.23	3703.3	3254.11	3688.85	-0.385584	0.000196089	0.00423409	chr7	Fus
ENSMUSG00000034795	41.9557	44.3464	57.8368	33.8225	15.2124	24.1991	13.9313	21.7968	-1.02637	0.000197676	0.00426154	chr14	Ccdc122
ENSMUSG00000041995	245.88	222.763	214.946	160.886	155.635	120.161	73.1391	107.946	-0.80361	0.000198741	0.00427767	chr13	Zbed3
ENSMUSG00000030272	110.256	75.2857	121.716	106.952	70.2111	49.2327	46.4375	60.2007	-0.799724	0.000199381	0.00428463	chr6	Camk1
ENSMUSG00000036246	247.831	169.135	161.425	287.034	284.355	379.676	484.111	442.164	0.797979	0.000199961	0.00428618	chr8	Gmip
ENSMUSG00000022965	1678.23	1359.27	1387.22	1405.01	1639.43	2308.93	2246.42	2362.36	0.532852	0.000200375	0.00428618	chr16	Ifngr2
ENSMUSG00000024197	2746.63	2147.19	1933.65	2621.7	2971.1	3666.58	4574.1	3482.3	0.605142	0.000200713	0.00428618	chr17	Plin3
ENSMUSG00000019433	960.102	884.865	857.193	721.242	655.304	594.13	471.341	615.5	-0.529822	0.000200722	0.00428618	chr8	Gipc1
ENSMUSG00000024292	4162.4	2319.42	1814.52	5799.19	5265.84	8016.58	8696.59	10879.7	1.0227	0.000203009	0.00432416	chr17	Cyp4f14
ENSMUSG00000019823	868.385	530.094	453.199	1077.75	901.043	1643.04	2295.18	1659.67	0.980966	0.000203159	0.00432416	chr10	Mical1
ENSMUSG00000028518	316.131	364.053	334.072	450.662	535.945	520.698	543.319	512.744	0.509304	0.00020346	0.00432416	chr4	Prkaa2
ENSMUSG00000056313	364.917	279.485	252.928	359.25	458.713	472.3	691.919	455.657	0.678983	0.000204055	0.00432804	chr8	1810011O10Rik
ENSMUSG00000004936	855.701	869.396	729.434	927.834	995.828	1219.13	1244.53	1277.71	0.472128	0.000204283	0.00432804	chr9	Map2k1
ENSMUSG00000072872	194.167	282.579	214.082	246.813	300.738	398.034	365.696	368.47	0.585718	0.000205501	0.00434703	chr6	Rybp
ENSMUSG00000040498	776.668	601.255	558.513	904.981	812.109	1208.29	1614.87	1604.66	0.801481	0.00020768	0.00438626	chr7	Igsf23
ENSMUSG00000018858	492.735	515.656	487.728	399.471	354.566	312.92	316.936	360.166	-0.480423	0.000211304	0.00445584	chr11	Ict1
ENSMUSG00000033161	27804.9	24022.3	19204.4	31969.6	32836.6	41221.9	48196.4	41480.3	0.63172	0.000214612	0.00451854	chr3	Atp1a1
ENSMUSG00000049800	405.897	403.243	357.38	436.95	516.052	580.779	607.171	507.554	0.451819	0.000215672	0.00452176	chr11	Sertad2
ENSMUSG00000041237	1664.57	1266.45	1022.93	2076.89	1837.19	2937.27	3413.16	3135.63	0.820134	0.000215693	0.00452176	chr3	Pklr
ENSMUSG00000042507	460.537	464.09	426.438	412.269	560.519	631.68	611.814	548.034	0.407862	0.000215972	0.00452176	chr12	Elmsan1
ENSMUSG00000038267	513.225	471.309	455.788	517.393	668.176	801.074	691.919	587.476	0.475794	0.000216102	0.00452176	chr13	Slc22a23
ENSMUSG00000057230	433.217	507.405	398.815	661.824	649.453	853.645	940.36	811.671	0.659429	0.000218791	0.00456388	chr6	Aak1
ENSMUSG00000020439	319.058	316.613	310.765	216.647	198.932	206.11	159.049	168.147	-0.628629	0.000218791	0.00456388	chr11	Smtn
ENSMUSG00000035000	2468.56	1938.87	1629.79	3810.98	3537.47	4898.24	4389.51	7593.59	0.918429	0.000219491	0.00457144	chr2	Dpp4
ENSMUSG00000050565	2599.3	2597.87	2201.25	3278.04	3113.86	4373.36	5068.66	4314.73	0.62438	0.000220623	0.00458201	chr1	Tor1aip2
ENSMUSG00000052298	784.474	660.039	736.34	1013.76	1004.02	1236.66	1325.79	1302.62	0.579731	0.000220677	0.00458201	chr11	Cdc42se2
ENSMUSG00000024340	817.648	674.478	413.49	1100.6	946.68	1522.04	2554.06	1724.02	0.989164	0.000221515	0.00459237	chr17	Btnl2
ENSMUSG00000059363	307.35	312.487	311.628	255.04	238.718	176.904	170.658	202.399	-0.565238	0.000221909	0.00459349	chr19	Fxn
ENSMUSG00000067212	1429.42	1442.8	952.149	1552.18	1433.48	2829.63	2873.32	2645.72	0.786546	0.000222595	0.00460063	chr17	H2-T23
ENSMUSG00000019907	758.13	701.292	717.349	731.298	920.936	1022.2	882.313	921.693	0.36046	0.00022424	0.00462218	chr10	Ppp1r12a
ENSMUSG00000014353	862.531	880.74	861.509	1035.7	1101.14	1280.88	1268.91	1217.51	0.41012	0.000224321	0.00462218	chr2	Tmem87b
ENSMUSG00000023259	1934.84	1390.21	1047.1	2960.84	2645.79	3513.04	6115.82	4158	0.987554	0.000224805	0.00462509	chr9	Slc26a6
ENSMUSG00000055435	1805.07	959.12	684.546	1439.74	1782.19	2488.34	2530.85	3133.55	0.898981	0.000227511	0.00467365	chr8	Maf
ENSMUSG00000028217	12703.8	12294.3	11686.5	16023.6	16157.9	18888.7	19645.4	19720.9	0.481774	0.00022954	0.00470818	chr4	Cdh17
ENSMUSG00000073702	9167.81	9414.84	9581.92	10298.5	7468.13	6027.25	5095.36	7707.76	-0.527513	0.000232195	0.00475543	chr1	Rpl31
ENSMUSG00000003810	1842.15	1621.22	1500.3	1658.22	2307.61	2646.05	2895.38	1900.47	0.536048	0.000234541	0.0047962	chr4	Mast2
ENSMUSG00000017404	3437.44	3054.74	3255.26	3140.92	2658.66	1980.99	1777.4	2449.54	-0.519706	0.000237534	0.00485007	chr11	Rpl19
ENSMUSG00000002227	591.283	409.431	340.978	451.576	452.862	1073.94	1156.29	915.466	0.886315	0.000239063	0.00487393	chr3	Mov10
ENSMUSG00000025085	284.908	226.889	220.988	474.429	358.077	601.64	834.715	814.785	0.954735	0.000239487	0.00487522	chr19	Ablim1
ENSMUSG00000054676	218.56	173.26	151.929	304.403	352.226	339.622	582.791	356.014	0.842459	0.000240057	0.00487948	chr7	1600014C10Rik
ENSMUSG00000037857	694.708	926.118	860.646	809.912	1211.14	1272.54	1194.61	986.046	0.486819	0.000241511	0.00489641	chr11	Nufip2
ENSMUSG00000024181	1135.73	1067.41	1087.68	862.017	792.216	726.808	597.883	773.267	-0.504246	0.000241661	0.00489641	chr17	Mrpl28
ENSMUSG00000040351	538.594	682.728	560.24	740.439	865.938	889.526	996.085	856.303	0.498819	0.000242264	0.00489641	chr5	Ankib1
ENSMUSG00000097904	3.90286	1.03131	1.72647	2.74237	8.1913	15.0201	9.28751	19.7209	1.35561	0.000242339	0.00489641	chr5	Gm26711
ENSMUSG00000107215	4.87857	2.06262	5.17941	9.14122	10.5317	23.3647	23.2188	25.9486	1.28893	0.000246216	0.00496732	chr6	Gm43197
ENSMUSG00000048277	2102.66	1951.24	2018.24	1823.67	1607.84	1521.21	1254.97	1513.32	-0.411045	0.000246636	0.00496838	chr11	Syngr2
ENSMUSG00000040033	627.384	573.409	372.055	436.036	714.984	941.262	853.29	734.863	0.651229	0.00024883	0.0050051	chr10	Stat2
ENSMUSG00000010607	281.981	273.298	259.834	276.979	175.528	178.573	154.405	227.309	-0.544369	0.000251907	0.00503799	chr9	Pigyl
ENSMUSG00000023019	2281.22	1570.69	1390.67	2825.55	2500.69	3853.5	5355.41	4046.94	0.858422	0.000252184	0.00503799	chr15	Gpd1
ENSMUSG00000012296	396.14	314.55	267.603	336.397	424.777	504.844	612.975	483.681	0.593613	0.000252454	0.00503799	chr17	Tjap1
ENSMUSG00000109052	2.92714	0	0.863236	5.48473	8.1913	14.1857	26.7016	13.4933	1.36389	0.000252698	0.00503799	chr7	RP23-225M4.1
ENSMUSG00000020611	1294.77	1453.12	1249.1	1369.36	1755.28	2238.84	2000.3	1582.86	0.482295	0.000252699	0.00503799	chr11	Gna13
ENSMUSG00000038252	2225.6	2498.87	2032.06	2097.91	1786.87	1613	1135.4	1386.69	-0.554988	0.000252859	0.00503799	chr6	Ncapd2
ENSMUSG00000029161	950.345	682.728	525.711	1442.48	1304.76	1486.99	2541.29	2729.79	0.984272	0.000253074	0.00503799	chr5	Cgref1
ENSMUSG00000041660	8.78142	11.3444	5.17941	19.1966	21.0633	32.5436	51.0813	35.2901	1.20687	0.000254386	0.00505166	chr2	Bbox1
ENSMUSG00000034320	1334.78	1469.62	1268.96	1586.92	2056.02	2526.72	1611.38	2257.53	0.554047	0.000254789	0.00505166	chr18	Slc26a2
ENSMUSG00000055762	2770.05	2759.79	2730.41	2159.16	2184.74	1785.73	1573.07	1524.74	-0.537339	0.000254881	0.00505166	chr15	Eef1d
ENSMUSG00000039662	553.23	584.754	587	667.309	733.707	808.584	785.955	865.644	0.40765	0.000257577	0.00509761	chr4	Icmt
ENSMUSG00000074622	170.75	105.194	47.478	233.101	370.949	492.327	849.807	411.025	1.28422	0.000258536	0.00510363	chr2	Mafb
ENSMUSG00000026399	135.624	97.9746	94.9559	209.334	251.59	473.134	442.317	1741.67	1.35185	0.000258636	0.00510363	chr1	Cd55
ENSMUSG00000058715	19.5143	14.4384	12.9485	17.3683	28.0845	29.2058	71.9782	45.6695	1.12381	0.000260258	0.00512314	chr1	Fcer1g
ENSMUSG00000021115	500.541	558.971	603.402	510.994	415.416	366.325	280.947	404.798	-0.543233	0.000261002	0.00512314	chr12	Vrk1
ENSMUSG00000028435	33.1743	17.5323	6.04265	53.9332	63.19	80.9419	110.289	120.401	1.23978	0.000261026	0.00512314	chr4	Aqp3
ENSMUSG00000028678	497.614	546.595	541.249	457.061	423.607	349.636	269.338	312.421	-0.565329	0.000261419	0.00512314	chr4	Kif2c
ENSMUSG00000048440	1135.73	947.775	846.834	1436.09	1194.76	2056.92	2266.15	2423.6	0.784425	0.000261564	0.00512314	chr17	Cyp4f16
ENSMUSG00000051295	1.95143	2.06262	0.863236	4.57061	11.7019	13.3512	23.2188	7.2656	1.35335	0.000261899	0.00512314	chr1	9630028B13Rik
ENSMUSG00000028081	13247.3	14242.4	14540.3	13967.8	11473.7	9637.09	8030.21	10985.6	-0.466296	0.000263924	0.00515009	chr3	Rps3a1
ENSMUSG00000020961	54.64	70.1292	63.0162	96.897	95.9552	150.201	188.072	122.477	0.85896	0.000264039	0.00515009	chr12	Ston2
ENSMUSG00000032652	118.061	121.695	121.716	145.345	166.166	191.09	247.28	190.981	0.613945	0.000264962	0.00516066	chr6	Crebl2
ENSMUSG00000003623	670.315	616.724	641.384	1064.95	868.278	1325.11	2194.17	1560.03	0.874571	0.000265595	0.00516554	chr5	Crot
ENSMUSG00000031600	361.014	426.963	394.499	531.105	574.561	579.944	756.932	689.194	0.573107	0.000267936	0.0051946	chr8	Vps37a
ENSMUSG00000022951	217.584	180.48	173.51	216.647	283.185	259.515	344.799	286.472	0.548443	0.000267968	0.0051946	chr16	Rcan1
ENSMUSG00000029672	665.437	591.973	508.446	749.58	713.813	1012.19	1490.64	1183.25	0.74146	0.000268483	0.0051946	chr6	Fam3c
ENSMUSG00000015943	251.734	238.233	258.107	220.303	196.591	136.85	107.967	154.653	-0.658042	0.000268896	0.0051946	chr3	Bola1
ENSMUSG00000038374	1333.8	1329.36	1373.41	1298.05	1135.08	1008.02	891.601	1035.87	-0.382396	0.000269141	0.0051946	chr3	Rbm8a
ENSMUSG00000025200	221.487	228.951	227.894	214.819	163.826	168.559	145.117	154.653	-0.48017	0.000269395	0.0051946	chr19	Cwf19l1
ENSMUSG00000033308	794.231	714.699	567.146	1378.5	1116.36	1565.43	2803.67	2021.91	0.957221	0.000271055	0.00521915	chr3	Dpyd
ENSMUSG00000024044	2236.34	2050.25	1520.16	3285.36	3063.55	4049.6	4112.04	5481.38	0.794892	0.000271862	0.005224	chr17	Epb41l3
ENSMUSG00000047721	597.137	656.945	690.589	584.124	478.606	328.774	344.799	496.137	-0.588353	0.000272309	0.005224	chr7	Bola2
ENSMUSG00000008668	11379.8	11762.1	12116.4	11185.2	9733.61	7833	6149.49	8409.41	-0.512163	0.000272488	0.005224	chr17	Rps18
ENSMUSG00000074063	276.127	150.571	109.631	339.139	315.95	464.79	666.379	607.197	1.02093	0.000272852	0.005224	chr8	Osgin1
ENSMUSG00000062683	2071.44	1912.05	1789.49	1798.99	1530.6	1414.4	1317.66	1541.35	-0.375982	0.000273451	0.00522806	chr15	Atp5g2
ENSMUSG00000024571	815.697	785.859	827.843	697.475	612.007	554.911	615.297	594.741	-0.388447	0.000275949	0.00526837	chr18	Gm16286
ENSMUSG00000029101	122.94	143.352	145.024	118.836	95.9552	70.094	80.1047	87.1872	-0.635961	0.000276632	0.00527395	chr5	Rgs12
ENSMUSG00000032280	524.934	346.521	409.174	663.653	844.874	892.864	631.55	1122.02	0.770015	0.000277873	0.00529016	chr9	Tle3
ENSMUSG00000055670	2505.63	2384.39	1747.19	3081.51	3276.52	4636.22	5368.18	3358.78	0.717226	0.0002789	0.00529923	chr11	Zzef1
ENSMUSG00000001100	860.58	877.646	838.202	856.533	711.473	696.768	652.447	615.5	-0.352722	0.000279243	0.00529923	chr11	Poldip2
ENSMUSG00000053838	870.337	904.46	879.637	744.095	607.326	662.555	633.872	666.359	-0.393457	0.000279526	0.00529923	chr11	Nudcd3
ENSMUSG00000046213	6.83	3.09393	1.72647	14.626	10.5317	19.1924	104.484	40.4798	1.35529	0.000280134	0.00529957	chr3	Cym
ENSMUSG00000041939	481.027	435.213	392.772	452.49	256.271	284.548	246.119	373.659	-0.572239	0.000280328	0.00529957	chr5	Mvk
ENSMUSG00000044533	30717.4	30428.8	31985.5	25387.9	24902.7	20973.1	16710.5	19175	-0.515525	0.000281162	0.00530792	chr17	Rps2
ENSMUSG00000010122	63.4214	43.3151	16.4015	85.0134	63.19	128.506	263.533	237.689	1.22914	0.000281785	0.00531225	chr11	Slc47a1
ENSMUSG00000020334	122.94	71.1605	77.6912	163.628	136.912	213.62	301.844	343.559	0.999222	0.000283181	0.00533113	chr11	Slc22a4
ENSMUSG00000031540	748.372	961.182	909.85	1137.17	1535.28	1572.94	1444.21	1135.51	0.570626	0.00028461	0.00534858	chr8	Kat6a
ENSMUSG00000022744	598.113	664.165	620.666	815.397	839.023	1008.02	1343.21	995.387	0.600313	0.000285093	0.00534858	chr16	Cldnd1
ENSMUSG00000027378	50.7371	73.2231	62.153	70.3874	22.2335	37.5504	29.0235	39.4418	-0.871447	0.000285295	0.00534858	chr2	Nphp1
ENSMUSG00000068299	714.223	601.255	461.831	1120.71	996.998	1321.77	1573.07	1761.39	0.855592	0.000286359	0.00536109	chr6	1700019G17Rik
ENSMUSG00000021485	128.794	109.319	106.178	92.3263	72.5515	62.5839	39.4719	68.5042	-0.767096	0.000290872	0.00543805	chr13	Mxd3
ENSMUSG00000034371	3104.72	2207.01	1683.31	3681.17	3552.68	5298.77	7088.69	4698.77	0.846337	0.000291628	0.00544466	chr19	Tkfc
ENSMUSG00000028124	651.777	706.448	619.803	782.489	775.833	1058.09	1345.53	1118.9	0.605162	0.000292776	0.00545856	chr3	Gclm
ENSMUSG00000062012	70.2514	59.8161	58.7	52.105	22.2335	21.6958	33.6672	40.4798	-0.901253	0.000293232	0.00545953	chr17	Zfp13
ENSMUSG00000055493	21.4657	29.908	23.3074	21.0248	8.1913	9.17898	5.80469	10.3794	-1.14148	0.000297684	0.00553079	chr10	Epm2a
ENSMUSG00000040189	81.96	68.0666	41.4353	106.038	106.487	158.546	268.177	149.464	1.00084	0.000298258	0.00553079	chr7	Ccdc114
ENSMUSG00000039364	641.044	471.309	296.09	1035.7	1164.33	1804.09	3737.06	2212.89	1.2612	0.000298287	0.00553079	chr11	Sectm1b
ENSMUSG00000022842	136.6	162.947	164.015	118.836	94.7851	94.2931	77.7829	96.5287	-0.637815	0.000298918	0.00553489	chr16	Ece2
ENSMUSG00000032239	942.54	930.243	930.568	759.636	722.005	603.309	545.641	664.283	-0.475432	0.000299412	0.00553646	chr9	Rp9
ENSMUSG00000021759	326.864	236.17	163.152	553.044	409.565	725.974	922.946	1063.89	1.04817	0.000303989	0.00561006	chr13	Plpp1
ENSMUSG00000038764	642.02	651.789	599.949	741.353	789.875	945.434	1037.88	879.138	0.457253	0.000304427	0.00561006	chr4	Ptpn3
ENSMUSG00000073406	323.937	150.571	117.4	277.893	1572.73	365.49	3435.22	637.297	1.34823	0.000304637	0.00561006	chr17	H2-Bl
ENSMUSG00000025165	28.2957	15.4697	24.1706	20.1107	38.6161	40.0537	119.577	51.8971	1.14333	0.000305135	0.00561158	chr11	Sectm1a
ENSMUSG00000021279	1599.19	1392.27	1338.88	1560.41	1789.21	2137.87	2234.81	1849.61	0.432136	0.000305917	0.00561831	chr12	Cdc42bpb
ENSMUSG00000002332	1156.22	952.932	724.255	1750.54	1451.03	1890.03	3930.94	2930.11	0.97515	0.000306477	0.00562096	chr14	Dhrs1
ENSMUSG00000025612	779.595	734.294	709.58	945.202	1176.04	1311.76	960.096	1120.98	0.508999	0.000307336	0.00562908	chr16	Bach1
ENSMUSG00000024665	2247.07	2431.83	2352.32	1832.82	1716.66	1731.49	1496.45	1437.55	-0.459411	0.000310975	0.00568802	chr19	Fads2
ENSMUSG00000028651	430.29	435.213	452.335	308.973	329.992	231.143	211.291	238.727	-0.645233	0.000314678	0.00574724	chr4	Ppie
ENSMUSG00000044352	353.208	280.517	232.21	356.508	403.714	524.871	534.032	449.429	0.611164	0.000315063	0.00574724	chr11	Sowaha
ENSMUSG00000037894	4897.11	5469.04	5676.64	4590.72	4321.5	3593.99	2873.32	3511.36	-0.509271	0.000315933	0.00575146	chr3	H2afz
ENSMUSG00000048154	2192.43	2351.39	2017.38	2170.13	3481.3	4049.6	3855.48	2274.13	0.610647	0.000316465	0.00575146	chr15	Kmt2d
ENSMUSG00000025362	10266.5	10659.6	10528.9	11994.2	8577.46	6786.6	5497.04	8422.91	-0.544821	0.000316571	0.00575146	chr10	Rps26
ENSMUSG00000036368	15.6114	16.501	10.3588	28.3378	36.2758	35.8814	75.461	43.5936	1.11205	0.000319535	0.00579752	chr17	Rmdn2
ENSMUSG00000058435	552.254	698.198	597.359	851.962	835.513	1028.88	1230.59	1119.94	0.607834	0.00032379	0.00586684	chr17	Btnl4
ENSMUSG00000021171	608.845	776.578	670.734	764.206	872.959	981.316	955.452	1098.14	0.457007	0.000324234	0.00586703	chr12	Esyt2
ENSMUSG00000005615	1303.55	1337.61	992.721	1958.96	1572.73	2481.66	3572.21	3164.69	0.842825	0.000328498	0.00593138	chr16	Pcyt1a
ENSMUSG00000033542	1378.68	1385.05	1326.79	1500.07	1590.28	1875.01	2061.83	1901.51	0.400844	0.000328668	0.00593138	chr6	Arhgef5
ENSMUSG00000031158	539.57	498.123	512.762	429.637	380.31	363.821	354.086	367.432	-0.422863	0.000331145	0.00596811	chrX	Timm17b
ENSMUSG00000000384	1832.39	1843.98	1862.86	1766.08	1490.82	1504.52	1537.08	1483.22	-0.277245	0.000332658	0.00598727	chr11	Tbrg4
ENSMUSG00000004815	364.917	313.519	209.766	451.576	393.182	661.721	738.357	785.723	0.840653	0.000333602	0.00598727	chr5	Dgkq
ENSMUSG00000018476	883.021	849.801	711.306	834.594	1101.14	1302.58	1344.37	960.097	0.503414	0.000333917	0.00598727	chr11	Kdm6b
ENSMUSG00000021216	458.585	240.296	241.706	615.204	610.837	785.22	904.371	915.466	0.908456	0.000333979	0.00598727	chr13	Tubal3
ENSMUSG00000005225	405.897	465.121	394.499	461.632	559.349	656.714	662.896	527.275	0.464513	0.000337011	0.0060336	chr6	Plekha8
ENSMUSG00000060679	938.637	1171.57	1067.82	960.742	814.449	801.074	709.333	758.736	-0.413636	0.000337942	0.00604227	chr1	Mrps9
ENSMUSG00000030276	119.037	72.1918	62.153	60.3321	172.017	135.181	133.508	139.084	0.799269	0.000338585	0.00604578	chr6	Ttll3
ENSMUSG00000025147	654.704	640.444	697.494	542.074	476.266	493.996	453.927	442.164	-0.429348	0.000339187	0.00604854	chr7	Mob2
ENSMUSG00000045659	1132.8	1043.69	940.064	1210.3	1444.01	1645.54	1490.64	1325.45	0.436983	0.00033992	0.00605361	chr7	Plekha7
ENSMUSG00000039646	52.6885	55.6908	44.8883	49.3626	66.7006	92.6242	119.577	86.1493	0.773159	0.000341561	0.00607154	chr16	Vasn
ENSMUSG00000035509	8.78142	6.18787	6.90589	14.626	16.3826	20.0269	44.1157	41.5177	1.21639	0.000341824	0.00607154	chr13	Fbxl21
ENSMUSG00000043716	11441.2	11826	11914.4	11976.8	10007.4	8347.86	7312.75	9364.32	-0.418101	0.000342503	0.0060756	chr1	Rpl7
ENSMUSG00000003423	760.081	720.887	603.402	464.374	438.82	428.908	391.236	409.987	-0.579823	0.000343158	0.00607565	chr7	Pih1d1
ENSMUSG00000020447	4645.37	3001.12	1952.64	5386.92	5161.69	8174.29	10140.8	7606.04	0.911186	0.000343404	0.00607565	chr11	Npc1l1
ENSMUSG00000029413	321.01	313.519	327.166	459.803	443.5	572.434	563.055	785.723	0.682816	0.000343896	0.00607639	chr5	Naaa
ENSMUSG00000026469	532.74	633.225	515.352	778.832	778.174	1010.52	1372.23	924.807	0.680726	0.000345087	0.00608471	chr1	Xpr1
ENSMUSG00000037573	1486.99	1417.02	1062.64	1586.92	1783.36	2250.52	3740.54	2084.19	0.755386	0.000345716	0.00608471	chr11	Tob1
ENSMUSG00000036473	291.738	244.421	143.297	343.71	348.715	475.638	596.722	535.578	0.833595	0.000345717	0.00608471	chr17	Tbc1d24
ENSMUSG00000041936	2311.47	1830.58	1445.92	1598.8	2415.26	3472.16	3125.25	2411.14	0.629517	0.000346908	0.0060905	chr4	Agrn
ENSMUSG00000028836	551.278	436.245	397.088	436.036	592.114	720.132	635.033	637.297	0.489506	0.000346947	0.0060905	chr4	Slc30a2
ENSMUSG00000039753	730.81	650.758	788.997	913.208	946.68	1050.58	1422.15	1271.48	0.575065	0.00034794	0.0061	chr5	Fbxl5
ENSMUSG00000049932	1355.27	1289.14	1325.93	801.685	946.68	671.734	614.136	584.362	-0.703655	0.00035081	0.00614236	chr9	H2afx
ENSMUSG00000020681	2320.25	1436.62	534.343	2906.91	4313.3	6209.99	9349.04	7001.96	1.25839	0.000353306	0.00617805	chr11	Ace
ENSMUSG00000069456	22.4414	22.6889	24.1706	41.1355	46.8074	42.5571	94.036	85.1113	1.03701	0.000354221	0.00618214	chr10	Rdh16
ENSMUSG00000029238	886.924	1113.82	1127.39	1109.74	1403.05	1525.38	1537.08	1296.39	0.431255	0.000354855	0.00618214	chr5	Clock
ENSMUSG00000050730	351.257	369.209	308.175	540.246	485.627	690.092	819.622	678.815	0.710326	0.000354911	0.00618214	chr9	Arhgap42
ENSMUSG00000003429	11046.1	10719.5	11450.8	9176.87	9044.37	7535.94	6299.25	7099.53	-0.482914	0.000356453	0.006201	chr7	Rps11
ENSMUSG00000020777	2379.77	2007.96	1571.95	3507.49	2855.25	4637.89	6601.1	4670.74	0.867949	0.000357607	0.00621308	chr11	Acox1
ENSMUSG00000034361	188.313	169.135	172.647	235.844	225.846	336.284	330.867	316.573	0.622085	0.000362067	0.00628248	chr8	Cpne2
ENSMUSG00000037995	2348.54	1296.36	954.739	2650.04	2458.56	3995.36	4644.91	4330.3	0.933273	0.000362695	0.0062833	chr1	Igsf9
ENSMUSG00000029064	6234.81	5692.84	5231.21	6123.7	6788.25	7777.93	7611.11	8348.17	0.382629	0.000363306	0.0062833	chr4	Gnb1
ENSMUSG00000039231	487.857	539.376	486.002	425.067	383.821	368.828	319.258	303.079	-0.47785	0.000363508	0.0062833	chrX	Suv39h1
ENSMUSG00000035142	92.6928	94.8807	90.6397	92.3263	47.9776	49.2327	46.4375	72.656	-0.714091	0.00036513	0.00630328	chr12	Nubpl
ENSMUSG00000105456	34.15	60.8474	35.3927	55.7615	76.0621	67.5906	142.795	119.363	0.952796	0.000367511	0.00633628	chr3	Gm43745
ENSMUSG00000029787	494.687	653.851	563.693	628.916	766.472	892.03	841.68	746.281	0.458014	0.000371317	0.0063897	chr6	Avl9
ENSMUSG00000028150	375.65	249.577	171.784	267.838	457.543	594.964	984.476	324.876	0.96812	0.000371554	0.0063897	chr3	Rorc
ENSMUSG00000022946	713.247	701.292	514.488	784.317	794.556	1208.29	1416.34	1034.83	0.667112	0.000372474	0.00639403	chr16	Dopey2
ENSMUSG00000063931	1861.66	1028.22	825.253	2323.7	2347.39	2852.16	3457.27	3972.21	0.917141	0.000372753	0.00639403	chr7	Pepd
ENSMUSG00000026858	499.565	487.81	474.78	668.223	676.367	740.159	1054.13	864.606	0.610006	0.000374195	0.00640591	chr2	Fam73b
ENSMUSG00000041845	89.7657	63.9413	37.9824	124.321	113.508	151.87	212.452	341.483	1.08367	0.000374393	0.00640591	chr19	Rhod
ENSMUSG00000017144	176.604	201.106	175.237	225.788	253.93	318.761	267.016	294.776	0.523677	0.000375851	0.0064161	chr2	Rnd3
ENSMUSG00000020657	48.7857	37.1272	50.0677	37.479	19.8932	15.0201	22.0578	24.9106	-0.935281	0.000375938	0.0064161	chr12	Dnajc27
ENSMUSG00000028495	8718	9234.36	9366.11	8814.88	7699.82	6162.43	5153.41	6807.87	-0.469051	0.000376438	0.00641654	chr4	Rps6
ENSMUSG00000025497	6479.72	3834.42	3016.15	6216.95	6996.54	9136.42	11647.7	8538.12	0.802691	0.000379365	0.00645828	chr7	Cdhr5
ENSMUSG00000020737	3901.88	3654.97	3636.81	3280.78	3026.1	2731.16	2674.8	2917.66	-0.344875	0.000383898	0.00652289	chr11	Hn1
ENSMUSG00000020456	6266.03	5172.03	3999.37	7047.88	7030.48	9787.29	12547.4	8849.5	0.706325	0.000384125	0.00652289	chr11	Ogdh
ENSMUSG00000038914	888.875	1040.59	855.467	1013.76	1257.95	1395.2	1272.39	1153.15	0.409461	0.00039119	0.00663452	chr2	Dido1
ENSMUSG00000078942	2156.33	1347.92	1308.67	1899.55	2307.61	2626.86	2679.45	2868.87	0.607308	0.000395245	0.00668086	chr13	Naip6
ENSMUSG00000101856	47.81	43.3151	53.5206	49.3626	12.872	22.5302	23.2188	32.1762	-0.931026	0.000395555	0.00668086	chr5	1700096K18Rik
ENSMUSG00000070426	457.61	449.652	444.566	528.363	534.775	678.41	723.265	709.953	0.476958	0.000395698	0.00668086	chr7	Rnf121
ENSMUSG00000078502	58.5428	94.8807	119.127	56.6756	33.9354	44.226	32.5063	43.5936	-0.93074	0.000395899	0.00668086	chr4	Gm13212
ENSMUSG00000052632	304.423	301.143	273.646	393.987	418.927	537.387	455.088	460.847	0.53406	0.000396732	0.00668657	chr12	Asap2
ENSMUSG00000018143	522.007	477.497	435.934	567.67	630.73	678.41	1245.69	863.568	0.710211	0.00039802	0.00669991	chr5	Mafk
ENSMUSG00000034613	650.801	650.758	529.163	660.91	847.215	943.766	1086.64	742.129	0.517545	0.000399379	0.00671444	chr10	Ppm1h
ENSMUSG00000031778	760.081	511.53	416.943	756.893	744.238	1207.45	1260.78	1125.13	0.753306	0.000404295	0.0067782	chr8	Cx3cl1
ENSMUSG00000040432	80.0085	45.3777	23.3074	49.3626	74.8919	120.996	203.164	104.832	1.06914	0.000404333	0.0067782	chr14	Ltb4r2
ENSMUSG00000032525	1334.78	1485.09	1377.72	1715.81	1788.04	2000.18	2342.77	2048.9	0.453757	0.000404676	0.0067782	chr9	Nktr
ENSMUSG00000040824	1605.05	1637.72	1845.6	1743.23	1429.97	1063.93	853.29	1224.77	-0.553043	0.000406778	0.00680498	chr7	Snrpd2
ENSMUSG00000026489	1157.2	1265.42	1165.37	1092.38	876.469	802.743	1004.21	865.644	-0.391076	0.000408143	0.00681044	chr1	Adck3
ENSMUSG00000031388	573.72	435.213	465.284	308.973	331.163	253.674	219.417	261.562	-0.688319	0.000408277	0.00681044	chrX	Naa10
ENSMUSG00000038170	857.652	838.456	891.722	1094.2	1124.55	1315.93	1420.99	1249.68	0.458267	0.000408616	0.00681044	chr3	Pde4dip
ENSMUSG00000015652	136.6	141.29	204.587	82.271	94.7851	63.4184	62.6907	52.9351	-0.905108	0.000409905	0.00681757	chr5	Steap1
ENSMUSG00000033948	272.224	281.548	222.715	341.882	356.907	499.837	573.504	388.191	0.655563	0.000410218	0.00681757	chr4	Zswim5
ENSMUSG00000022177	378.577	394.992	400.541	324.513	287.866	242.826	161.37	255.334	-0.621782	0.000410557	0.00681757	chr14	Haus4
ENSMUSG00000028024	3861.88	3176.44	2261.68	7106.39	6389.21	9094.7	8852.15	9278.17	0.896679	0.000412709	0.00683941	chr3	Enpep
ENSMUSG00000068663	276.127	300.112	253.791	341.882	366.268	435.584	487.594	408.949	0.514604	0.000412885	0.00683941	chr16	Clec16a
ENSMUSG00000070003	714.223	631.163	643.111	514.651	483.287	394.696	358.73	471.226	-0.528571	0.000417315	0.00690435	chr8	Ssbp4
ENSMUSG00000026062	991.325	860.114	708.716	1201.16	1043.81	1608.82	1924.84	1930.57	0.725675	0.000418658	0.00691809	chr1	Slc9a2
ENSMUSG00000037313	1159.15	1365.46	1211.98	904.981	916.256	811.088	590.918	596.817	-0.629867	0.000420629	0.00694218	chr5	Tacc3
ENSMUSG00000021371	614.7	630.131	568.872	716.672	747.749	955.448	1180.67	876.024	0.545679	0.000422634	0.006964	chr13	Mcur1
ENSMUSG00000022105	447.853	477.497	477.369	645.37	655.304	715.126	943.843	795.064	0.571782	0.000422982	0.006964	chr14	Rb1
ENSMUSG00000021176	57.5671	69.0979	56.9736	60.3321	26.9143	30.8747	38.311	37.3659	-0.784007	0.000425451	0.00699614	chr12	Efcab11
ENSMUSG00000048833	1036.21	1213.85	1149.83	1420.55	1642.94	1718.97	2241.77	1524.74	0.539314	0.000426491	0.00700471	chr12	Slc39a9
ENSMUSG00000059355	417.606	440.37	417.806	298.918	307.759	257.846	171.819	206.551	-0.683719	0.000427139	0.00700684	chr8	Wdr83os
ENSMUSG00000020859	498.59	618.787	561.966	676.45	665.836	939.593	1023.95	909.238	0.559421	0.00043035	0.00704894	chr11	Spag9
ENSMUSG00000030867	1220.62	1314.92	1227.52	1128.94	937.319	991.329	651.286	805.444	-0.509333	0.00043076	0.00704894	chr7	Plk1
ENSMUSG00000074882	200.021	141.29	123.443	387.588	289.036	510.685	753.449	495.099	1.02656	0.00043127	0.00704894	chr19	Cyp2c68
ENSMUSG00000022193	723.98	667.259	673.324	571.326	531.264	476.472	427.225	493.023	-0.438146	0.000432616	0.00705943	chr14	Psmb5
ENSMUSG00000024902	730.81	730.168	767.417	752.323	571.051	533.215	394.719	590.589	-0.493135	0.000432956	0.00705943	chr19	Mrpl11
ENSMUSG00000071335	133.673	81.4736	68.1956	196.536	204.783	250.336	337.833	234.575	0.934165	0.000440617	0.00717569	chr10	G630090E17Rik
ENSMUSG00000013418	2260.73	2380.27	2442.96	2313.64	3084.61	3476.33	3742.87	2621.84	0.446151	0.000442529	0.0071896	chr11	B4galnt2
ENSMUSG00000022755	1843.12	2149.25	2026.88	2895.94	2724.19	3836.81	3865.92	3304.81	0.589942	0.000443018	0.0071896	chr16	Adgrg7
ENSMUSG00000033295	4692.21	4497.55	3658.39	4071.5	5599.34	7546.79	8732.58	4949.95	0.624956	0.000443067	0.0071896	chr4	Ptprf
ENSMUSG00000037316	235.147	249.577	234.8	271.494	344.035	324.602	314.614	373.659	0.440079	0.000445267	0.00721664	chr8	Bag4
ENSMUSG00000031639	283.933	298.049	285.731	395.815	387.332	451.439	585.113	540.768	0.600848	0.000446347	0.00722448	chr8	Tlr3
ENSMUSG00000027187	1151.34	947.775	852.014	1607.94	1394.86	2048.58	3564.08	2010.5	0.862393	0.00044682	0.00722448	chr2	Cat
ENSMUSG00000049470	773.741	1118.97	942.653	1071.35	1301.25	1406.89	1437.24	1326.49	0.470101	0.000447424	0.0072256	chr11	Aff4
ENSMUSG00000027782	758.13	923.024	934.884	867.502	1215.82	1151.54	1232.92	1040.02	0.403133	0.000448406	0.00723282	chr3	Kpna4
ENSMUSG00000060508	422.484	128.914	229.621	285.206	418.927	509.85	587.435	720.332	0.916082	0.000449374	0.0072398	chr7	Nlrp9b
ENSMUSG00000047126	4984.92	5959.95	4845.34	6488.44	7136.96	8359.54	8433.06	7078.77	0.461755	0.000450133	0.00724339	chr11	Cltc
ENSMUSG00000034427	6758.77	3608.56	3325.18	6333.04	6480.49	9594.53	12005.3	9633.15	0.814206	0.000452624	0.00727025	chr11	Myo15b
ENSMUSG00000022180	1911.42	1867.71	1275	2269.77	2491.33	3664.08	3280.81	2498.33	0.657144	0.000452878	0.00727025	chr14	Slc7a8
ENSMUSG00000027459	253.686	211.419	239.98	172.769	156.805	141.857	123.059	149.464	-0.58689	0.000453596	0.00727314	chr2	Fam110a
ENSMUSG00000072082	568.841	716.761	605.128	513.737	478.606	409.716	267.016	337.331	-0.642734	0.000457287	0.00731916	chr17	Ccnf
ENSMUSG00000005534	718.125	714.699	653.469	817.225	832.002	1216.63	1260.78	981.894	0.539094	0.000457549	0.00731916	chr8	Insr
ENSMUSG00000039616	258.564	243.389	165.741	294.347	278.504	459.783	567.699	421.405	0.765376	0.000458825	0.00732512	chr18	Mocos
ENSMUSG00000022914	628.36	731.2	671.597	830.023	951.361	1012.19	1131.91	886.403	0.461316	0.00045949	0.00732512	chr16	Brwd1
ENSMUSG00000030660	575.671	742.544	744.972	723.985	918.596	1068.1	1129.59	849.037	0.490096	0.000459548	0.00732512	chr7	Pik3c2a
ENSMUSG00000046876	244.904	280.517	189.912	293.433	283.185	492.327	434.191	478.492	0.689175	0.000461549	0.00734836	chr13	Atxn1
ENSMUSG00000036698	1301.6	1652.16	1442.47	1759.69	2171.86	2424.92	2461.19	1798.75	0.504535	0.000465232	0.00739734	chr15	Ago2
ENSMUSG00000036779	531.764	591.973	535.206	726.727	752.429	942.931	1122.63	798.178	0.569982	0.00046572	0.00739734	chr8	Papd5
ENSMUSG00000032727	217.584	251.64	196.818	269.666	340.524	302.906	334.35	412.063	0.544727	0.000466464	0.00740047	chr13	Mier3
ENSMUSG00000060961	1125.97	1314.92	963.371	1241.38	1541.13	1772.38	2163.99	1444.82	0.548898	0.000468144	0.00741841	chr5	Slc4a4
ENSMUSG00000034832	1534.8	1645.97	1428.66	1643.59	2019.74	2445.78	2114.07	1835.08	0.417675	0.000473273	0.0074909	chr6	Tet3
ENSMUSG00000026822	32.1986	29.908	71.6486	17.3683	9.36149	12.5168	10.4484	0	-1.28281	0.00047524	0.00751324	chr2	Lcn2
ENSMUSG00000037725	382.48	417.681	474.78	429.637	352.226	287.886	242.636	301.003	-0.506404	0.000478132	0.00754184	chr8	Ckap2
ENSMUSG00000045752	428.338	402.211	439.387	351.023	318.291	284.548	260.05	305.155	-0.458029	0.000478165	0.00754184	chr7	Tssc4
ENSMUSG00000023755	86.8385	61.8787	41.4353	75.8721	95.9552	101.803	177.624	169.185	0.893013	0.000479967	0.00756143	chr15	Rhebl1
ENSMUSG00000030271	158.066	162.947	176.963	121.578	106.487	96.7965	102.163	95.4907	-0.594961	0.000485276	0.00763618	chr6	Ogg1
ENSMUSG00000032741	715.198	501.217	433.344	658.168	696.261	964.627	1090.12	999.539	0.653562	0.000486118	0.00764053	chr5	Tpcn1
ENSMUSG00000030275	843.017	956.026	875.321	1202.98	1101.14	1597.98	1662.46	1542.38	0.575585	0.000488181	0.0076537	chr6	Etnk1
ENSMUSG00000049799	262.467	203.168	217.535	495.454	383.821	569.931	921.785	654.942	0.934305	0.000488629	0.0076537	chr4	Lrrc19
ENSMUSG00000026520	371.747	312.487	384.14	307.145	264.462	246.163	172.98	227.309	-0.564325	0.000488655	0.0076537	chr1	Pycr2
ENSMUSG00000020173	802.037	533.188	385.003	1113.4	1025.08	1504.52	1700.77	1478.03	0.878053	0.000491648	0.00767677	chr11	Cobl
ENSMUSG00000034210	850.822	950.869	956.465	1072.27	1132.74	1450.28	1447.69	1237.23	0.446073	0.000491666	0.00767677	chr4	Efcab14
ENSMUSG00000009621	592.258	499.155	454.925	727.641	720.834	856.148	977.51	933.111	0.584194	0.000492129	0.00767677	chr2	Vav2
ENSMUSG00000022139	882.045	963.245	1059.19	1091.46	1231.04	1320.94	1360.62	1292.24	0.372982	0.000492399	0.00767677	chr14	Mbnl2
ENSMUSG00000021684	251.734	235.139	271.056	217.561	193.081	167.725	139.313	167.109	-0.52507	0.000494045	0.00769356	chr13	Pde8b
ENSMUSG00000054717	5500.1	6432.29	6298.17	5331.16	4876.16	4250.7	3067.2	3955.6	-0.521966	0.000496536	0.00771827	chr8	Hmgb2
ENSMUSG00000050954	50.7371	49.5029	69.0589	83.1851	105.317	100.134	105.645	128.705	0.72744	0.000496774	0.00771827	chr13	Zfp169
ENSMUSG00000003053	0.975714	1.03131	0	7.31298	5.85093	13.3512	32.5063	25.9486	1.29478	0.000505525	0.00784521	chr19	Cyp2c29
ENSMUSG00000020407	593.234	465.121	323.713	691.076	725.515	846.135	1037.88	975.666	0.723324	0.000507955	0.00787389	chr11	Upp1
ENSMUSG00000053192	54.64	54.6595	64.7427	58.5038	78.4025	84.2797	141.634	115.212	0.76477	0.000511429	0.00791866	chr3	Mllt11
ENSMUSG00000031352	354.184	400.149	331.482	460.718	504.35	507.347	704.69	595.779	0.552018	0.000512785	0.00793056	chrX	Hccs
ENSMUSG00000074300	468.343	495.029	517.078	636.229	681.048	738.49	1011.18	741.091	0.554667	0.000514273	0.00794448	chr8	BC030870
ENSMUSG00000020315	4351.68	4770.85	4424.95	5050.53	6482.83	7500.89	6844.89	5112.91	0.464274	0.000515551	0.00795224	chr11	Sptbn1
ENSMUSG00000036591	1013.77	1195.29	1085.09	1161.85	1379.65	1521.21	1495.29	1337.91	0.357185	0.000515951	0.00795224	chr2	Arhgap21
ENSMUSG00000038812	329.791	381.585	378.96	343.71	290.206	209.448	164.853	255.334	-0.604468	0.000516948	0.00795852	chr19	Trmt112
ENSMUSG00000090150	291.738	291.861	254.655	509.166	413.076	589.123	997.246	677.777	0.863897	0.000520329	0.00798654	chr9	Acad11
ENSMUSG00000030086	112.207	139.227	151.066	104.21	100.636	61.7495	52.2422	67.4663	-0.766859	0.000520656	0.00798654	chr6	Chchd6
ENSMUSG00000024220	243.928	266.078	305.585	199.279	176.698	166.89	159.049	173.336	-0.558119	0.000521418	0.00798654	chr17	Zfp523
ENSMUSG00000066036	2227.55	2432.86	1899.98	2346.55	3372.48	4181.44	4188.67	2346.79	0.621211	0.000521421	0.00798654	chr4	Ubr4
ENSMUSG00000019762	32.1986	15.4697	16.4015	67.645	36.2758	85.9486	197.36	153.616	1.22098	0.000521743	0.00798654	chr10	Iyd
ENSMUSG00000082292	82.9357	166.041	73.375	74.0439	173.188	252.005	279.786	139.084	0.928036	0.000522313	0.00798654	chr11	Gm12250
ENSMUSG00000024357	389.31	386.742	417.806	316.286	294.887	274.535	218.256	258.448	-0.507658	0.000524283	0.00800559	chr18	Sil1
ENSMUSG00000035133	858.628	1214.88	1253.42	1088.72	1590.28	1749.85	1642.73	1368.01	0.503711	0.000524743	0.00800559	chr12	Arhgap5
ENSMUSG00000058558	10188.4	10333.7	10597.9	10458.5	8742.46	7278.93	5768.7	8016.03	-0.464231	0.000532627	0.00811671	chr5	Rpl5
ENSMUSG00000000561	328.816	351.677	396.225	284.292	273.823	211.951	192.716	232.499	-0.552808	0.000534263	0.00812834	chr3	Wdr77
ENSMUSG00000028549	83.9114	96.9433	106.178	107.866	71.3813	57.5772	44.1157	62.2766	-0.690399	0.000534593	0.00812834	chr4	Itgb3bp
ENSMUSG00000020790	1244.04	1507.78	1314.71	1402.26	1711.98	1958.46	1809.9	1651.37	0.375357	0.000536084	0.00814185	chr11	Ankfy1
ENSMUSG00000020547	1211.84	1282.95	1408.8	1128.94	1077.74	904.546	772.024	852.151	-0.46485	0.000538254	0.00816563	chr12	Bzw2
ENSMUSG00000051339	1159.15	896.21	839.928	1259.66	1225.18	1799.91	1914.39	1575.6	0.610607	0.000541481	0.00820538	chr5	2900026A02Rik
ENSMUSG00000026553	3628.68	3832.35	3294.11	4249.75	4522.77	5181.11	5531.87	4798.41	0.406504	0.00054381	0.00823145	chr1	Copa
ENSMUSG00000052934	337.597	295.986	341.841	274.237	248.079	206.944	205.486	226.272	-0.479105	0.000549802	0.00831284	chr8	Fbxo31
ENSMUSG00000039031	473.221	509.468	492.908	697.475	624.879	861.989	911.337	1112.67	0.645678	0.000555308	0.0083867	chr10	Arhgap18
ENSMUSG00000024413	257.588	215.544	208.04	254.126	285.525	368.828	332.028	497.175	0.624972	0.000559168	0.00842175	chr18	Npc1
ENSMUSG00000024925	1103.53	1141.66	1184.36	949.773	929.128	702.609	614.136	787.799	-0.508538	0.000559857	0.00842175	chr19	Rnaseh2c
ENSMUSG00000022757	1875.32	1769.73	1548.64	2388.6	2245.59	3021.55	3713.84	2860.57	0.605435	0.000560095	0.00842175	chr16	Tfg
ENSMUSG00000020220	1401.13	1796.54	1421.75	1857.5	2151.97	2693.61	2588.89	1976.24	0.51664	0.00056131	0.00842175	chr4	Vps13d
ENSMUSG00000025759	76.1057	80.4423	83.7339	135.29	146.273	146.864	200.842	159.843	0.727002	0.000561674	0.00842175	chr3	Mfsd8
ENSMUSG00000000157	37.0771	17.5323	32.803	59.4179	60.8497	70.094	134.669	92.3769	1.02574	0.000561694	0.00842175	chr16	Itgb2l
ENSMUSG00000050410	332.718	413.556	468.737	357.422	313.61	235.316	166.014	247.03	-0.659419	0.00056199	0.00842175	chr17	Tcf19
ENSMUSG00000021738	493.711	460.996	393.635	574.069	615.518	673.403	827.749	685.042	0.520122	0.000562707	0.00842316	chr14	Atxn7
ENSMUSG00000021416	135.624	91.7867	38.8456	190.137	170.847	250.336	433.03	340.445	1.07493	0.000564288	0.00843748	chr13	Eci3
ENSMUSG00000026655	1097.68	1450.02	1719.57	1294.4	1076.57	926.242	946.165	842.81	-0.528768	0.000565891	0.00844588	chr2	Fam107b
ENSMUSG00000029328	2960.32	3131.06	3007.51	2870.34	2376.65	2197.95	2050.22	2615.62	-0.365563	0.000566667	0.00844588	chr5	Hnrnpdl
ENSMUSG00000044349	32.1986	29.908	3.45294	2.74237	1.17019	2.50336	1.16094	1.03794	-1.26954	0.000566724	0.00844588	chr2	Snhg11
ENSMUSG00000052369	187.337	158.822	187.322	171.855	140.422	123.499	92.8751	101.718	-0.586873	0.00057185	0.00849095	chr15	Tmem106c
ENSMUSG00000062997	1063.53	840.519	850.287	485.399	569.88	482.313	416.777	413.101	-0.716936	0.000571987	0.00849095	chr2	Rpl35
ENSMUSG00000039339	231.244	205.231	151.066	387.588	279.674	520.698	723.265	553.224	0.924359	0.000572105	0.00849095	chr10	2010001E11Rik
ENSMUSG00000052131	43.9071	40.2211	29.35	111.523	67.8708	182.745	292.556	131.819	1.14707	0.000572261	0.00849095	chr6	Akr1b7
ENSMUSG00000039840	387.358	409.431	280.552	439.693	560.519	608.316	690.758	474.34	0.587631	0.000576241	0.00854063	chr18	Epg5
ENSMUSG00000055612	1491.87	1571.72	1712.66	1565.89	1390.18	1099.81	954.291	1139.66	-0.453677	0.000577086	0.00854378	chr2	Cdca7
ENSMUSG00000075703	936.685	1007.59	1027.25	1202.98	1166.68	1698.11	1715.87	1470.76	0.513588	0.000578324	0.00854591	chr5	Ept1
ENSMUSG00000002660	782.522	744.607	782.092	588.695	590.944	503.175	416.777	495.099	-0.508962	0.000578495	0.00854591	chr17	Clpp
ENSMUSG00000005233	365.893	412.525	441.977	423.239	324.141	288.72	217.095	303.079	-0.513974	0.000579302	0.00854851	chr2	Spc25
ENSMUSG00000020386	1177.69	1123.1	1127.39	1668.27	1444.01	2057.76	2278.92	2281.4	0.62047	0.000585771	0.00863454	chr11	Sar1b
ENSMUSG00000024140	53.6643	63.9413	59.5633	128.891	516.052	135.181	1326.95	165.033	1.28192	0.000588783	0.00866586	chr17	Epas1
ENSMUSG00000024866	204.9	157.791	141.571	298.918	273.823	323.767	460.893	438.012	0.799441	0.000589178	0.00866586	chr19	Acy3
ENSMUSG00000061315	5906	5989.86	6379.31	6262.65	5388.71	4616.19	3975.05	4642.72	-0.388648	0.000592456	0.0087046	chr10	Naca
ENSMUSG00000079722	12.6843	15.4697	5.17941	20.1107	22.2335	29.2058	49.9203	57.0869	1.13911	0.000601904	0.0088338	chr17	Ttll2
ENSMUSG00000033020	985.471	1001.4	1058.33	886.699	812.109	730.98	535.193	684.004	-0.489639	0.000606203	0.00888048	chr15	Polr2f
ENSMUSG00000025264	208.803	217.607	205.45	223.046	169.677	141.857	121.899	158.805	-0.508249	0.000606398	0.00888048	chrX	Tsr2
ENSMUSG00000028798	2113.4	2152.35	2367.86	1923.31	1823.15	1560.43	1258.46	1508.13	-0.460538	0.000609663	0.00891267	chr4	Eif3i
ENSMUSG00000063316	7570.56	7843.12	7803.65	8731.7	6393.9	5186.96	4380.22	6514.13	-0.488266	0.000609915	0.00891267	chr11	Rpl27
ENSMUSG00000029322	8858.51	8657.86	6453.55	11028.9	11295.8	15273	19798.6	11883.4	0.678927	0.000612869	0.00894616	chr5	Plac8
ENSMUSG00000023104	972.787	1004.5	997.9	761.464	758.28	642.528	567.699	682.966	-0.477121	0.000615565	0.00897583	chr5	Rfc2
ENSMUSG00000020115	638.117	614.662	558.513	775.176	771.152	892.864	1106.37	999.539	0.519931	0.000618463	0.00900837	chr10	Tbk1
ENSMUSG00000055653	16.5871	35.0646	56.9736	11.8836	8.1913	11.6823	3.48281	6.22766	-1.23661	0.00061934	0.00901143	chrX	Gpc3
ENSMUSG00000079659	163.92	192.855	156.246	232.187	217.655	282.045	361.052	428.67	0.721997	0.000620284	0.00901547	chr5	Tmem243
ENSMUSG00000029557	195.143	194.918	208.903	208.42	135.742	164.387	133.508	128.705	-0.496967	0.000621655	0.00902568	chr5	Ftsj2
ENSMUSG00000056234	323.937	431.088	415.216	426.895	596.795	649.204	1245.69	499.25	0.803465	0.000631686	0.00915531	chr14	Ncoa4
ENSMUSG00000057322	5665.97	5472.14	5668.87	5186.73	4848.08	3355.33	2835.01	3842.46	-0.537509	0.000631938	0.00915531	chr11	Rpl38
ENSMUSG00000036661	248.807	204.2	165.741	287.948	278.504	354.642	498.043	421.405	0.710202	0.000635091	0.00919114	chr15	Dennd3
ENSMUSG00000027306	922.05	1206.63	1084.22	928.748	808.598	727.642	482.95	696.46	-0.575576	0.000640583	0.0092607	chr2	Nusap1
ENSMUSG00000028544	249.783	168.104	165.741	307.145	266.802	356.311	515.457	616.538	0.85249	0.000642365	0.00927655	chr4	Slc5a9
ENSMUSG00000074129	12589.6	11523.9	11940.3	7546.99	9018.62	6530.42	5298.52	5626.69	-0.666551	0.000646849	0.00933133	chr7	Rpl13a
ENSMUSG00000031803	1637.25	1731.57	1518.43	1514.7	1986.98	2333.96	2545.94	1867.26	0.43491	0.000648013	0.00933816	chr8	B3gnt3
ENSMUSG00000020097	2131.93	1753.23	1330.25	3001.06	2639.94	3992.02	3539.7	4587.71	0.761241	0.000650443	0.00935803	chr10	Sgpl1
ENSMUSG00000024807	675.194	645.601	553.334	617.032	885.831	992.164	980.993	688.156	0.49073	0.000651423	0.00935803	chr19	Syvn1
ENSMUSG00000025872	626.408	539.376	681.956	492.712	472.755	396.365	363.374	403.76	-0.496768	0.000651469	0.00935803	chr13	Thoc3
ENSMUSG00000022200	1108.41	1213.85	1230.11	1350.16	1446.35	1733.16	1535.92	1866.22	0.413744	0.000653282	0.00937411	chr15	Golph3
ENSMUSG00000086583	1068.41	1081.85	1169.68	985.424	871.788	761.021	579.308	821.013	-0.486008	0.000657134	0.0094116	chr7	Gm15500
ENSMUSG00000033767	258.564	272.266	247.749	235.844	193.081	178.573	197.36	153.616	-0.473029	0.000657287	0.0094116	chr3	D930015E06Rik
ENSMUSG00000022685	395.164	424.9	427.302	395.815	326.482	303.741	290.235	331.104	-0.383901	0.000658287	0.00941594	chr16	Parn
ENSMUSG00000040213	65.3728	102.1	82.8706	83.1851	37.4459	47.5638	42.9547	59.1627	-0.748454	0.000661642	0.00944947	chr3	Ccbl2
ENSMUSG00000009248	193.191	171.198	139.844	155.401	108.827	105.141	82.4266	123.515	-0.608503	0.000662409	0.00944947	chr7	Ascl2
ENSMUSG00000054611	1325.02	1544.9	1262.91	1607.94	1782.19	2046.08	1921.35	1855.84	0.396174	0.000662728	0.00944947	chr19	Kdm2a
ENSMUSG00000032386	323.937	292.892	282.278	391.244	369.779	492.327	599.044	522.085	0.585219	0.000669533	0.00953644	chr9	Trip4
ENSMUSG00000034591	173.677	157.791	130.349	322.685	251.59	329.609	612.975	495.099	0.929431	0.000671347	0.00955221	chr10	Slc41a2
ENSMUSG00000036002	427.363	283.611	201.134	478.086	408.395	687.589	791.76	890.555	0.865195	0.000672745	0.00956204	chr4	Fam214b
ENSMUSG00000052656	582.501	466.153	472.19	523.792	601.476	669.231	878.83	830.354	0.519341	0.000676124	0.00959997	chr6	Rnf103
ENSMUSG00000074476	620.554	719.855	683.683	627.088	554.668	390.524	330.867	486.795	-0.559197	0.000679306	0.00961065	chr9	Spc24
ENSMUSG00000040888	582.501	554.846	546.428	549.387	483.287	413.054	404.007	417.253	-0.37137	0.000679868	0.00961065	chr17	Gfer
ENSMUSG00000032586	206.851	257.828	252.065	250.469	202.442	124.333	109.128	157.767	-0.656048	0.0006803	0.00961065	chr9	Traip
ENSMUSG00000031517	13.66	22.6889	9.49559	6.39886	0	0.834452	1.16094	5.18971	-1.26791	0.000680324	0.00961065	chr8	Gpm6a
ENSMUSG00000020261	730.81	523.906	410.9	985.424	824.981	1108.15	1551.01	1825.74	0.866757	0.000680653	0.00961065	chr11	Slc36a1
ENSMUSG00000037434	287.836	313.519	235.663	308.973	401.374	488.989	583.952	336.293	0.618524	0.000681902	0.00961065	chr1	Slc30a1
ENSMUSG00000105517	1.95143	4.12525	0.863236	2.74237	4.68074	20.0269	17.4141	10.3794	1.26433	0.000682175	0.00961065	chr3	Gm42436
ENSMUSG00000031146	1119.14	1236.54	1252.55	995.479	952.531	869.499	681.471	780.533	-0.469707	0.000682565	0.00961065	chrX	Plp2
ENSMUSG00000040592	34.15	43.3151	48.3412	66.7309	26.9143	21.6958	17.4141	24.9106	-0.916711	0.000684597	0.00962923	chr11	Cd79b
ENSMUSG00000026031	642.02	735.325	623.256	973.54	944.34	1129.85	1134.24	1239.3	0.551844	0.000686094	0.00964027	chr1	Cflar
ENSMUSG00000044681	70.2514	43.3151	39.7088	60.3321	60.8497	92.6242	254.245	133.895	1.04656	0.000692467	0.00971971	chr5	Cnpy1
ENSMUSG00000022037	22.4414	30.9393	7.76912	20.1107	5.85093	1.6689	3.48281	8.30354	-1.23574	0.000696568	0.00976206	chr14	Clu
ENSMUSG00000104776	1.95143	4.12525	3.45294	6.39886	17.5528	8.34452	17.4141	19.7209	1.21984	0.000696929	0.00976206	chr3	Gm43691
ENSMUSG00000025059	492.735	307.331	214.082	924.178	1002.85	1777.38	1409.38	3308.96	1.22166	0.000697754	0.0097635	chrX	Gk
ENSMUSG00000023951	470.294	264.016	353.927	411.355	468.074	538.222	808.013	747.319	0.7061	0.000704024	0.00984104	chr17	Vegfa
ENSMUSG00000019810	933.758	786.891	788.997	1182.87	1056.68	1355.15	1780.88	1833.01	0.655285	0.000706795	0.00986957	chr10	Fuca2
ENSMUSG00000022865	1137.68	1104.53	1090.27	1406.83	1508.37	1662.23	1499.93	1623.34	0.399034	0.000711203	0.00991774	chr16	Cxadr
ENSMUSG00000022817	279.054	143.352	215.809	226.702	243.399	392.193	506.169	429.708	0.771524	0.000712679	0.00991774	chr16	Itgb5
ENSMUSG00000025078	307.35	405.305	392.772	333.655	538.285	506.513	521.261	440.088	0.462262	0.00071309	0.00991774	chr19	Nhlrc2
ENSMUSG00000004897	5449.36	5201.93	5626.57	4081.56	4299.26	3585.64	3078.81	3258.1	-0.496785	0.000713179	0.00991774	chr3	Hdgf
ENSMUSG00000024369	719.101	620.849	662.965	601.492	524.243	478.141	448.122	523.123	-0.390477	0.00071839	0.00997994	chr17	Nelfe
ENSMUSG00000036854	51.7128	47.4403	45.7515	39.3073	28.0845	17.5235	24.3797	24.9106	-0.844247	0.000728179	0.0101055	chr7	Hspb6
ENSMUSG00000029684	954.248	966.339	877.047	1055.81	1167.85	1281.72	1183	1279.78	0.34432	0.000730899	0.0101137	chr6	Wasl
ENSMUSG00000018501	3608.19	3785.94	3460.71	4168.4	4933.5	5335.49	6627.8	4356.25	0.481461	0.000731696	0.0101137	chr11	Ncor1
ENSMUSG00000024772	1202.08	1003.47	796.767	1201.16	1267.31	1617.17	1830.8	1585.98	0.55456	0.000731983	0.0101137	chr19	Ehd1
ENSMUSG00000021268	51.7128	43.3151	16.4015	5.48473	5.85093	3.33781	3.48281	10.3794	-1.25347	0.000732376	0.0101137	chr12	Meg3
ENSMUSG00000043079	494.687	190.793	131.212	609.72	796.897	1130.68	1826.16	1523.7	1.20739	0.000732511	0.0101137	chr18	Synpo
ENSMUSG00000028873	1044.01	1108.66	1163.64	853.79	887.001	686.754	536.353	653.904	-0.562334	0.000733271	0.0101139	chr4	Cdca8
ENSMUSG00000032777	1095.73	1102.47	903.808	1214.87	1324.65	1560.43	1842.41	1391.88	0.484208	0.000738016	0.010169	chr7	Gtf3c1
ENSMUSG00000031938	1128.9	875.583	852.877	1968.11	1522.41	2338.14	3643.02	2285.55	0.876473	0.000742502	0.0102204	chr9	4931406C07Rik
ENSMUSG00000022358	55.6157	33.002	60.4265	48.4485	16.3826	22.5302	18.575	33.2142	-0.933729	0.000743591	0.0102249	chr15	Fbxo32
ENSMUSG00000024856	1443.08	1375.77	1294.85	1066.78	1009.87	1010.52	929.912	862.53	-0.428608	0.000746262	0.0102512	chr19	Cdk2ap2
ENSMUSG00000018286	2348.54	2198.76	2209.88	1799.91	1708.47	1635.53	1577.72	1639.95	-0.374314	0.000748485	0.0102713	chr11	Psmb6
ENSMUSG00000021948	1821.66	1277.79	1138.61	1878.52	1830.17	2339.8	3089.26	2870.95	0.671684	0.000749955	0.0102811	chr14	Prkcd
ENSMUSG00000071632	241.977	242.358	258.107	211.162	174.358	143.526	152.083	192.019	-0.506535	0.000753482	0.010319	chr16	2510002D24Rik
ENSMUSG00000038244	546.4	459.965	486.002	757.807	729.026	937.924	945.004	833.468	0.580001	0.000760691	0.0104071	chr7	Mical2
ENSMUSG00000019873	1025.48	972.527	862.372	1342.85	1225.18	1567.1	1961.99	1753.09	0.593226	0.000762005	0.0104146	chr10	Reep3
ENSMUSG00000032399	17334.5	18084	18807.3	17641.6	15667.6	13154.3	10989.4	13824.4	-0.410564	0.000766862	0.0104704	chr9	Rpl4
ENSMUSG00000029273	1122.07	1043.69	916.756	2099.74	1726.02	2222.15	3552.47	2494.18	0.829333	0.000771758	0.0105266	chr5	Sult1d1
ENSMUSG00000033213	81.96	50.5343	76.828	76.7863	97.1254	164.387	303.005	840.734	1.24767	0.000774063	0.0105474	chr2	AA467197
ENSMUSG00000030704	1165.98	1177.76	1080.77	1419.63	1426.46	1697.28	1932.96	1639.95	0.451587	0.000775744	0.0105492	chr7	Rab6a
ENSMUSG00000096210	6066.01	5437.07	6179.9	6342.18	3955.23	3911.91	4359.32	5384.85	-0.43428	0.000775758	0.0105492	chr15	H1f0
ENSMUSG00000024537	301.496	323.832	339.252	342.796	250.42	232.812	170.658	251.182	-0.506956	0.000778153	0.0105599	chr18	Psmg2
ENSMUSG00000034602	1031.33	1089.06	952.149	1212.13	1342.2	1549.58	1515.02	1294.31	0.401644	0.000778576	0.0105599	chr10	Mon2
ENSMUSG00000027566	2641.26	2619.53	2672.58	2272.51	2111.02	1981.82	1827.32	2092.49	-0.34236	0.000778886	0.0105599	chr2	Psma7
ENSMUSG00000022807	243.928	249.577	233.074	276.979	311.269	350.47	323.902	385.077	0.437209	0.000781557	0.0105781	chr16	Osbpl11
ENSMUSG00000040269	444.925	500.186	496.361	420.496	380.31	329.609	267.016	346.673	-0.473851	0.000781794	0.0105781	chr3	Mrps28
ENSMUSG00000051811	82.9357	60.8474	80.2809	64.9027	31.595	29.2058	15.0922	55.011	-0.943534	0.000787211	0.0106407	chr7	Cox6b2
ENSMUSG00000018796	575.671	609.505	517.941	718.5	697.431	896.202	1046.01	894.707	0.521022	0.0007888	0.0106516	chr8	Acsl1
ENSMUSG00000029177	1148.42	1274.7	1358.73	1221.27	970.084	853.645	638.516	1001.61	-0.507562	0.000793001	0.0106976	chr5	Cenpa
ENSMUSG00000000295	157.09	153.665	183.006	183.739	122.87	86.783	63.8516	125.591	-0.699925	0.000794597	0.0107084	chr10	Hddc2
ENSMUSG00000026116	1142.56	1140.63	968.55	1260.57	1509.54	1777.38	1676.39	1297.43	0.456619	0.00079897	0.0107565	chr1	Tmem131
ENSMUSG00000030655	1876.3	2725.76	2089.03	2650.04	3592.47	3768.39	3562.92	2752.62	0.524788	0.000800469	0.0107565	chr7	Smg1
ENSMUSG00000060166	74.1542	49.5029	52.6574	39.3073	32.7652	22.5302	15.0922	30.1003	-0.922324	0.000801793	0.0107565	chr16	Zdhhc8
ENSMUSG00000018849	1148.42	825.049	739.793	1124.37	1249.76	1486.99	1458.14	1487.37	0.53894	0.000802693	0.0107565	chr11	Wwc1
ENSMUSG00000000420	1584.56	1938.87	1773.09	2125.33	2221.01	2462.47	2701.5	2612.5	0.417474	0.000802837	0.0107565	chr18	Galnt1
ENSMUSG00000003438	1521.14	1651.13	1585.76	1253.26	1302.42	1037.22	892.762	966.325	-0.49659	0.000803665	0.0107565	chr7	Timm50
ENSMUSG00000001225	1419.66	1372.68	1183.5	1771.57	1638.26	2296.41	2900.02	2152.69	0.604846	0.000803733	0.0107565	chr12	Slc26a3
ENSMUSG00000028976	292.714	210.388	128.622	456.147	317.12	530.712	909.015	858.379	1.00724	0.000806533	0.0107833	chr4	Slc2a5
ENSMUSG00000029404	776.668	778.64	840.792	606.977	580.412	516.526	513.135	576.058	-0.44358	0.000808914	0.0108044	chr5	Arl6ip4
ENSMUSG00000027536	1805.07	1860.49	1774.81	2359.35	2283.03	2793.75	2844.3	2804.52	0.444638	0.000812026	0.0108353	chr3	Chmp4c
ENSMUSG00000054716	250.758	227.92	219.262	158.143	162.656	132.678	114.933	134.933	-0.609577	0.000815878	0.010876	chr7	Zfp771
ENSMUSG00000015536	1011.82	855.988	768.28	1152.71	1004.02	1451.95	1917.87	2005.31	0.689186	0.000827037	0.0110139	chr13	Mocs2
ENSMUSG00000029263	225.39	276.391	289.184	331.826	393.182	388.02	404.007	388.191	0.467836	0.000833444	0.0110882	chr5	Pigg
ENSMUSG00000062638	1133.78	974.589	669.008	1882.18	1334.01	2297.25	3119.44	2889.63	0.891244	0.000834427	0.0110904	chr17	Btnl1
ENSMUSG00000034645	6.83	9.2818	6.90589	19.1966	9.36149	36.7159	65.0125	43.5936	1.19372	0.00083563	0.0110955	chr4	Zyg11a
ENSMUSG00000041355	2983.73	2946.46	3007.51	3114.41	2520.58	2514.2	2405.46	2617.69	-0.258071	0.000837761	0.0111129	chr3	Ssr2
ENSMUSG00000025812	612.748	616.724	583.547	646.284	877.639	843.631	877.669	677.777	0.402664	0.00083934	0.0111134	chr8	Pard3
ENSMUSG00000021591	923.025	701.292	591.316	1345.59	1205.29	1420.24	1901.62	1910.85	0.764422	0.000839898	0.0111134	chr13	Glrx
ENSMUSG00000040811	297.593	313.519	290.047	254.126	181.379	215.289	211.291	224.196	-0.454428	0.000840267	0.0111134	chr7	Eml2
ENSMUSG00000021697	129.77	128.914	130.349	102.382	92.4447	84.2797	62.6907	69.5422	-0.622487	0.000842513	0.0111238	chr13	Depdc1b
ENSMUSG00000027340	469.318	621.881	428.165	862.017	785.195	1289.23	2233.65	804.406	0.921765	0.000842699	0.0111238	chr2	Slc23a2
ENSMUSG00000071793	116.11	149.54	132.938	187.395	191.91	208.613	290.235	255.334	0.640647	0.000844235	0.0111261	chr8	2610005L07Rik
ENSMUSG00000028898	372.723	389.836	378.097	365.649	298.397	301.237	237.992	283.358	-0.412061	0.000844517	0.0111261	chr4	Trnau1ap
ENSMUSG00000023908	383.456	371.272	391.046	311.716	294.887	272.866	212.452	241.841	-0.490418	0.000849609	0.0111809	chr17	Pkmyt1
ENSMUSG00000062619	362.966	275.36	299.543	266.01	179.038	211.951	167.175	241.841	-0.555946	0.000850335	0.0111809	chr17	2310039H08Rik
ENSMUSG00000021182	882.045	904.46	643.974	936.975	1112.85	1477.82	1631.12	1015.11	0.598259	0.000852374	0.0111968	chr12	Ccdc88c
ENSMUSG00000058690	533.715	553.814	521.394	733.126	724.345	806.081	928.751	881.213	0.491238	0.000854589	0.011215	chr14	Ccser2
ENSMUSG00000023341	58.5428	55.6908	30.2132	39.3073	105.317	126.837	119.577	47.7454	0.933822	0.000857044	0.0112363	chr16	Mx2
ENSMUSG00000061983	12833.6	12895.5	13613.2	13384.6	11113.3	8321.16	6309.7	9868.76	-0.538307	0.000857962	0.0112375	chr10	Rps12
ENSMUSG00000032217	353.208	411.493	326.303	382.103	511.371	548.235	556.089	425.557	0.455251	0.000860187	0.0112557	chr9	Rnf111
ENSMUSG00000033022	493.711	532.157	619.803	481.742	464.564	324.602	248.441	315.535	-0.611465	0.000866288	0.0113246	chr18	Cdo1
ENSMUSG00000028044	327.84	373.335	383.277	295.261	286.696	196.096	127.703	207.589	-0.69085	0.000872358	0.0113745	chr3	Cks1b
ENSMUSG00000034801	394.188	415.619	366.012	471.687	519.563	603.309	679.149	510.668	0.471213	0.000872385	0.0113745	chr12	Sos2
ENSMUSG00000078348	856.677	871.458	807.989	766.034	683.389	550.739	482.95	663.245	-0.455918	0.000872807	0.0113745	chr10	Sf3b5
ENSMUSG00000061536	281.981	267.11	214.946	383.017	359.247	436.419	791.76	500.288	0.770397	0.000873866	0.0113745	chr9	Sec22c
ENSMUSG00000066258	223.438	155.728	88.05	202.935	215.314	341.291	516.618	306.193	0.886115	0.000874311	0.0113745	chr7	Trim12a
ENSMUSG00000020745	1888.01	2086.34	1951.78	2465.39	2556.86	2727.82	2972	2825.28	0.390959	0.00087756	0.0113955	chr11	Pafah1b1
ENSMUSG00000026181	126.843	129.945	149.34	148.088	84.2534	105.141	95.1969	86.1493	-0.547423	0.000877611	0.0113955	chr16	Ppm1f
ENSMUSG00000032959	2892.99	3039.27	2951.4	2657.35	2574.41	2056.92	1934.12	2173.45	-0.391225	0.00088139	0.0114335	chr5	Pebp1
ENSMUSG00000001039	77.0814	87.6615	89.7765	32.9084	42.1267	32.5436	15.0922	29.0624	-1.00629	0.000886398	0.0114778	chr11	B9d1
ENSMUSG00000032308	191.24	146.446	133.802	185.567	214.144	229.474	294.878	262.6	0.57276	0.000886975	0.0114778	chr9	Ulk3
ENSMUSG00000073563	683.975	778.64	789.861	772.433	931.468	963.792	918.302	990.197	0.32492	0.00088735	0.0114778	chr18	Csnk1g3
ENSMUSG00000048668	341.5	344.458	361.696	306.231	274.994	246.163	215.935	256.372	-0.432615	0.000888768	0.0114852	chr6	Rhno1
ENSMUSG00000028405	2116.32	2213.19	1811.07	2606.16	2584.94	3098.32	4007.56	3171.95	0.529743	0.000890977	0.0114964	chr4	Aco1
ENSMUSG00000029472	2567.1	2867.05	2950.54	2403.23	2338.03	1948.45	1657.82	1924.35	-0.440473	0.000891336	0.0114964	chr5	Anapc5
ENSMUSG00000034714	939.612	811.642	744.109	904.981	1179.55	1381.85	1756.5	952.831	0.593703	0.000892835	0.011498	chr11	Ttyh2
ENSMUSG00000042729	588.355	572.378	586.137	493.626	487.967	388.02	334.35	383.001	-0.473642	0.000893165	0.011498	chr19	Wdr74
ENSMUSG00000067714	234.171	219.669	178.69	275.151	287.866	372.166	457.41	312.421	0.613086	0.000896029	0.0115239	chr6	Lpar5
ENSMUSG00000008682	10887	11355.8	11803.9	11837	10062.4	8629.91	7658.71	9178.53	-0.361	0.000899191	0.0115536	chrX	Rpl10
ENSMUSG00000026683	418.581	486.779	495.497	431.466	397.863	285.383	257.728	320.724	-0.515328	0.000900381	0.0115579	chr1	Nuf2
ENSMUSG00000046079	533.715	498.123	486.865	699.303	698.601	795.233	1042.52	785.723	0.551882	0.00090437	0.0115981	chr5	Lrrc8d
ENSMUSG00000040521	743.494	688.916	718.212	625.26	606.156	495.665	420.26	480.568	-0.454863	0.000914931	0.0117224	chr10	Tsfm
ENSMUSG00000103579	14.6357	7.21918	4.31618	10.9695	21.0633	25.0336	121.899	12.4553	1.23027	0.000916661	0.0117278	chr9	Gm37113
ENSMUSG00000100007	27.32	4.12525	29.35	1.82824	1.17019	2.50336	1.16094	0	-1.20736	0.000917314	0.0117278	chr1	Gm5527
ENSMUSG00000026123	2578.81	2356.55	2165.86	2991.92	2815.47	3658.24	4520.69	3897.48	0.533722	0.000918018	0.0117278	chr1	Plekhb2
ENSMUSG00000031974	571.768	506.374	479.959	589.609	624.879	767.696	962.418	735.901	0.502545	0.000918823	0.0117278	chr8	Abcb10
ENSMUSG00000031546	322.961	387.773	359.106	315.372	266.802	256.177	246.119	260.524	-0.415104	0.000921178	0.0117468	chr8	Gins4
ENSMUSG00000004319	1290.87	1523.25	1551.23	1573.2	1771.66	2014.37	2182.56	1839.23	0.384935	0.000923883	0.0117639	chr8	Clcn3
ENSMUSG00000021337	50.7371	31.9707	26.7603	40.2214	17.5528	20.0269	11.6094	16.6071	-0.9563	0.000925719	0.0117639	chr13	Scgn
ENSMUSG00000040964	334.67	327.957	377.234	273.323	227.016	228.64	112.611	211.74	-0.686267	0.000926043	0.0117639	chr4	Arhgef10l
ENSMUSG00000001566	98.5471	106.225	75.9647	64.9027	52.6584	56.7428	40.6328	44.6315	-0.738527	0.000926876	0.0117639	chr5	Mnx1
ENSMUSG00000037098	456.634	265.047	194.228	574.069	505.52	704.278	969.383	910.276	0.890707	0.000927129	0.0117639	chr17	Rab11fip3
ENSMUSG00000033039	123.916	100.037	108.768	137.118	146.273	182.745	215.935	175.412	0.579908	0.000928144	0.0117639	chr15	Micall1
ENSMUSG00000031788	196.118	110.35	102.725	223.046	197.761	268.694	503.847	359.128	0.901987	0.000928612	0.0117639	chr8	Kifc3
ENSMUSG00000062647	10201.1	10673	10638.5	10177.8	9160.21	7551.79	6790.33	8393.84	-0.377156	0.000934147	0.0118229	chr2	Rpl7a
ENSMUSG00000024007	976.69	916.836	934.884	800.771	779.344	674.237	561.894	641.449	-0.435377	0.000937375	0.0118527	chr17	Ppil1
ENSMUSG00000041161	200.021	219.669	233.937	223.96	284.355	306.244	282.108	297.89	0.404703	0.000941106	0.0118887	chr4	Otud3
ENSMUSG00000028830	2379.77	1857.39	1643.6	2492.81	2603.66	3341.15	4030.78	2861.61	0.580253	0.000948217	0.0119674	chr4	AU040320
ENSMUSG00000023348	186.361	152.634	177.827	85.9275	90.1043	100.134	62.6907	65.3904	-0.805752	0.000951966	0.0119943	chr5	Trip6
ENSMUSG00000019432	3322.31	3178.5	3039.45	2915.14	2778.02	2348.98	2111.75	2292.82	-0.376815	0.000952129	0.0119943	chr17	Ddx39b
ENSMUSG00000022500	517.128	418.712	439.387	479.914	540.626	589.958	804.53	873.948	0.56496	0.000953633	0.0120021	chr16	Litaf
ENSMUSG00000086844	19.5143	2.06262	9.49559	24.6813	29.2546	42.5571	62.6907	46.7074	1.14836	0.000957461	0.0120357	chr7	B230206H07Rik
ENSMUSG00000036526	532.74	645.601	598.222	511.908	496.159	393.861	362.213	324.876	-0.513318	0.000958081	0.0120357	chr5	Card11
ENSMUSG00000029752	687.878	734.294	1022.93	604.235	585.093	514.857	413.294	454.619	-0.593163	0.000959688	0.0120447	chr6	Asns
ENSMUSG00000038644	1085.97	1075.66	959.055	853.79	793.386	785.22	532.871	608.234	-0.520764	0.000962385	0.0120574	chr7	Pold1
ENSMUSG00000023345	281.006	300.112	302.996	238.586	231.697	201.103	172.98	170.223	-0.509122	0.000962488	0.0120574	chr9	Poc1a
ENSMUSG00000062488	16.5871	4.12525	7.76912	13.7118	17.5528	36.7159	39.4719	28.0245	1.10186	0.00096452	0.0120717	chr19	Ifit3b
ENSMUSG00000033526	1065.48	1051.94	838.202	1157.28	1227.52	1510.36	1603.26	1364.89	0.455986	0.000970099	0.0121233	chr2	Ppip5k1
ENSMUSG00000029260	2951.53	3085.68	2741.64	5328.42	4141.29	5838.66	8024.41	7099.53	0.746388	0.000970434	0.0121233	chr5	Ugt2b34
ENSMUSG00000048758	8973.64	9182.8	9473.15	9750.03	7884.71	5879.55	5190.56	7538.58	-0.47727	0.000972358	0.0121361	chr9	Rpl29
ENSMUSG00000021273	1074.26	912.711	980.636	844.649	606.156	549.07	552.607	858.379	-0.541941	0.000973697	0.0121377	chr14	Fdft1
ENSMUSG00000059149	328.816	352.709	328.03	416.84	423.607	499.002	604.849	500.288	0.486603	0.000974284	0.0121377	chr1	Mfsd4
ENSMUSG00000020432	2053.88	1474.78	1169.68	2398.66	2222.18	2938.94	3869.41	3222.81	0.714615	0.000983607	0.0122426	chr11	Tcn2
ENSMUSG00000020182	1240.13	1157.13	965.097	2016.55	1604.32	2288.9	3052.11	2606.27	0.743928	0.000991839	0.0123282	chr11	Ddc
ENSMUSG00000043789	180.507	135.102	92.3662	197.45	172.017	289.555	500.364	293.738	0.889323	0.000992708	0.0123282	chr19	Vwce
ENSMUSG00000026000	267.346	289.799	284.868	307.145	195.421	161.884	162.531	251.182	-0.546761	0.00099322	0.0123282	chr1	Lancl1
ENSMUSG00000038046	198.07	240.296	239.116	170.027	173.188	127.671	128.864	104.832	-0.621587	0.000998614	0.0123832	chr11	Rnmtl1
ENSMUSG00000097081	54.64	26.8141	17.2647	56.6756	42.1267	92.6242	189.233	117.288	1.09321	0.000999825	0.0123832	chr12	Gm10425
ENSMUSG00000000078	1220.62	782.765	737.203	924.178	1076.57	1300.91	2183.72	1756.2	0.712662	0.00100041	0.0123832	chr13	Klf6
ENSMUSG00000037523	655.68	639.413	580.958	859.275	805.088	1060.59	1193.44	986.046	0.53629	0.00100349	0.01241	chr2	Mavs
ENSMUSG00000078812	10382.6	10717.4	10330.3	9303.02	9074.79	7568.48	6378.2	7288.43	-0.413936	0.00100998	0.0124789	chr11	Eif5a
ENSMUSG00000020817	316.131	366.116	335.799	437.865	487.967	472.3	496.882	596.817	0.476649	0.00101507	0.012521	chr11	Rabep1
ENSMUSG00000040907	43.9071	41.2525	2.58971	4.57061	0	0	2.32188	4.15177	-1.18536	0.00101524	0.012521	chr7	Atp1a3
ENSMUSG00000005501	418.581	401.18	442.84	543.903	539.456	653.376	689.597	633.145	0.460052	0.00101657	0.0125232	chr1	Usp40
ENSMUSG00000021506	581.525	596.098	638.794	321.771	379.14	341.291	286.752	205.513	-0.736179	0.00101727	0.0125232	chr13	Pitx1
ENSMUSG00000030492	1165.98	727.075	709.58	1304.45	1197.1	1607.16	1855.18	2096.64	0.715843	0.00101917	0.0125351	chr7	Slc7a9
ENSMUSG00000011254	251.734	274.329	297.816	223.96	219.995	174.401	153.244	129.743	-0.591589	0.00102271	0.0125673	chr11	Thg1l
ENSMUSG00000058624	2568.08	1774.89	974.593	4692.19	4918.29	7455.83	14726.5	9486.8	1.18	0.00102579	0.0125937	chr19	Gda
ENSMUSG00000019189	887.9	934.368	1001.35	947.945	828.492	618.329	695.402	713.067	-0.392666	0.00103028	0.0126373	chr11	Rnf145
ENSMUSG00000024975	2556.37	3004.21	2682.94	2094.25	2118.04	1903.39	1786.68	1608.81	-0.461373	0.00103163	0.0126423	chr19	Pdcd4
ENSMUSG00000000194	833.26	772.452	726.844	936.975	918.596	1236.66	1548.69	1144.85	0.539488	0.00103903	0.0127215	chr2	Gpr107
ENSMUSG00000038024	598.113	870.427	722.528	902.239	1060.19	1191.6	1260.78	970.476	0.511018	0.00104201	0.0127239	chr4	Dennd4c
ENSMUSG00000019362	1360.15	1276.76	1254.28	1064.95	937.319	947.103	902.049	1025.49	-0.369443	0.0010425	0.0127239	chr8	D8Ertd738e
ENSMUSG00000023046	22.4414	17.5323	18.1279	18.2824	2.34037	4.17226	2.32188	12.4553	-1.16775	0.00104278	0.0127239	chr15	Igfbp6
ENSMUSG00000023067	986.447	650.758	521.394	1288.91	1152.63	1461.96	1639.24	2540.88	0.843892	0.00104323	0.0127239	chr17	Cdkn1a
ENSMUSG00000002325	573.72	590.941	477.369	440.607	716.154	832.783	788.277	614.462	0.483849	0.00104393	0.0127239	chr14	Irf9
ENSMUSG00000038365	600.064	441.401	407.447	740.439	621.369	894.533	1117.98	1174.95	0.721959	0.00104504	0.0127257	chr8	Fbxo25
ENSMUSG00000028943	799.11	341.364	282.278	658.168	724.345	921.235	1143.52	1664.86	0.913878	0.00104596	0.0127257	chr4	Espn
ENSMUSG00000036461	827.405	1070.5	900.355	1022.9	1158.48	1400.21	1323.47	1220.62	0.406139	0.00104692	0.0127259	chr14	Elf1
ENSMUSG00000024777	281.981	213.481	180.416	254.126	287.866	344.629	378.466	390.266	0.559585	0.00105913	0.0128628	chr19	Ppp2r5b
ENSMUSG00000021850	26.3443	18.5636	21.5809	31.9943	73.7217	29.2058	58.0469	57.0869	0.932943	0.0010615	0.012873	chr14	1700011H14Rik
ENSMUSG00000035429	1733.84	990.059	770.869	1753.29	1516.56	2783.73	2664.35	3160.54	0.824159	0.00106188	0.012873	chr7	Ptprh
ENSMUSG00000020692	358.087	353.74	429.891	322.685	314.78	229.474	178.784	229.385	-0.584034	0.00106529	0.012896	chr11	Nle1
ENSMUSG00000037787	206.851	254.734	214.082	213.905	163.826	169.394	154.405	150.502	-0.459129	0.00106568	0.012896	chr12	Apopt1
ENSMUSG00000049562	160.017	133.039	150.203	153.573	174.358	262.852	308.81	201.361	0.620671	0.0010671	0.0129016	chr19	Ap5b1
ENSMUSG00000031245	1459.67	1490.25	1653.1	1072.27	1149.12	1011.36	871.865	846.961	-0.522551	0.00106992	0.0129241	chrX	Hmgn5
ENSMUSG00000051439	241.001	233.076	277.962	156.315	108.827	186.083	80.1047	112.098	-0.787397	0.00107285	0.0129479	chr18	Cd14
ENSMUSG00000031482	2355.37	2426.68	2025.15	2916.05	2895.04	3464.65	4304.76	3362.93	0.50506	0.0010746	0.0129576	chr8	Slc25a15
ENSMUSG00000028677	861.555	835.362	845.971	814.483	712.643	624.17	635.033	703.725	-0.322514	0.00107716	0.0129768	chr4	Rnf220
ENSMUSG00000052911	53.6643	48.4716	55.2471	28.3378	18.723	22.5302	15.0922	29.0624	-0.920135	0.00108216	0.0130255	chr9	Lamb2
ENSMUSG00000070691	9.75714	9.2818	6.90589	11.8836	10.5317	17.5235	71.9782	39.4418	1.17521	0.00108628	0.0130634	chr4	Runx3
ENSMUSG00000022867	724.955	805.454	697.494	808.084	874.129	1094.8	1199.25	956.983	0.428642	0.00108889	0.0130831	chr16	Usp25
ENSMUSG00000037742	68760.5	75256.9	75489.1	70695.5	63125.7	60839.1	51907.9	55153.2	-0.323113	0.00109431	0.0131366	chr9	Eef1a1
ENSMUSG00000092212	18.5386	15.4697	10.3588	11.8836	19.8932	29.2058	37.15	55.011	1.02549	0.00109565	0.013141	chr9	Slc22a13b-ps
ENSMUSG00000048534	365.893	355.802	380.687	333.655	274.994	263.687	290.235	271.941	-0.375763	0.00110099	0.0131852	chr9	Amica1
ENSMUSG00000029377	21.4657	5.15656	10.3588	27.4237	46.8074	50.9016	24.3797	68.5042	1.10573	0.00110128	0.0131852	chr5	Ereg
ENSMUSG00000025785	660.558	642.507	733.75	653.597	567.54	538.222	482.95	441.126	-0.395693	0.00110394	0.0132053	chr9	Exosc7
ENSMUSG00000002957	1820.68	1604.72	1305.21	1586.92	1978.78	2528.39	2816.44	1903.59	0.520538	0.00110533	0.0132102	chr7	Ap2a2
ENSMUSG00000020186	1574.8	1556.25	1604.76	1166.42	1216.99	940.428	652.447	983.97	-0.596667	0.0011081	0.0132196	chr10	Csrp2
ENSMUSG00000042712	726.907	771.421	885.68	691.076	654.134	470.631	289.074	452.543	-0.662541	0.00110862	0.0132196	chrX	Wbp5
ENSMUSG00000049916	162.944	135.102	173.51	123.406	117.019	86.783	48.7594	80.9595	-0.747166	0.00110905	0.0132196	chr16	2610318N02Rik
ENSMUSG00000019647	154.163	84.5675	37.9824	244.985	270.313	533.215	938.038	471.226	1.19989	0.00111606	0.0132915	chr18	Sema6a
ENSMUSG00000028273	904.487	960.151	839.928	989.994	1077.74	1246.67	1286.32	1141.74	0.35589	0.00111893	0.0133133	chr3	Pdlim5
ENSMUSG00000039062	15705.1	9009.54	4630.4	22023.9	27048.8	42993.5	38218.1	33918.9	1.07565	0.00111987	0.0133133	chr7	Anpep
ENSMUSG00000026094	462.488	544.532	472.19	730.384	769.982	806.915	912.498	757.698	0.527638	0.00112161	0.0133223	chr1	Stk17b
ENSMUSG00000022040	718.125	544.532	397.088	1237.72	1176.04	1728.99	4119.01	2164.11	1.1321	0.00112608	0.0133636	chr14	Ephx2
ENSMUSG00000025287	146.357	109.319	126.896	211.162	186.06	226.971	316.936	325.914	0.74284	0.00112944	0.0133784	chrX	Acot9
ENSMUSG00000040584	605.918	581.66	553.334	1047.58	865.938	1438.6	1073.87	1441.7	0.714475	0.00112981	0.0133784	chr5	Abcb1a
ENSMUSG00000032726	15.6114	8.25049	13.8118	11.8836	18.723	26.7025	32.5063	47.7454	1.02587	0.00113029	0.0133784	chr4	Bmp8a
ENSMUSG00000040111	276.127	136.133	168.331	341.882	311.269	493.161	364.535	807.519	0.912623	0.00113293	0.0133979	chr9	Gramd1b
ENSMUSG00000033589	798.134	865.27	748.425	714.844	617.858	623.336	513.135	617.576	-0.386826	0.00113598	0.0134189	chr14	Reep4
ENSMUSG00000015289	372.723	323.832	348.747	328.17	283.185	220.295	198.52	268.827	-0.481309	0.00113669	0.0134189	chrX	Lage3
ENSMUSG00000064105	75.13	63.9413	38.8456	105.124	105.317	139.354	277.464	117.288	0.951725	0.00114228	0.0134731	chr19	Cnnm2
ENSMUSG00000031010	1267.45	1852.24	1709.21	1736.83	2376.65	2660.23	2565.67	1880.75	0.506345	0.00114544	0.0134987	chrX	Usp9x
ENSMUSG00000036805	606.894	619.818	645.7	478.086	365.098	464.79	231.027	399.608	-0.633811	0.0011483	0.0135205	chr2	Noxa1
ENSMUSG00000040297	282.957	369.209	359.106	447.92	477.436	493.996	545.641	608.234	0.516217	0.00115305	0.0135647	chr1	Suco
ENSMUSG00000056529	4.87857	5.15656	1.72647	15.5401	18.723	18.358	51.0813	21.7968	1.18677	0.00115678	0.0135967	chr4	Ptafr
ENSMUSG00000026622	894.73	1064.31	1037.61	847.391	758.28	780.213	536.353	613.424	-0.492763	0.00116256	0.0136484	chr1	Nek2
ENSMUSG00000029022	489.808	424.9	396.225	321.771	249.25	267.859	240.314	336.293	-0.545686	0.0011632	0.0136484	chr4	Miip
ENSMUSG00000017176	159.041	187.699	214.082	190.137	136.912	106.81	88.2313	146.35	-0.608346	0.00116467	0.0136538	chr11	Nt5c3b
ENSMUSG00000035215	924.977	949.838	898.628	832.765	801.577	514.857	383.11	579.172	-0.616598	0.0011688	0.0136868	chr10	Lsm7
ENSMUSG00000018171	2023.63	1619.16	1723.88	2460.82	2187.08	2873.02	3646.51	3403.41	0.589741	0.00116951	0.0136868	chr11	Vmp1
ENSMUSG00000029269	1187.44	808.548	704.4	2256.97	1671.03	2265.54	3432.89	3344.25	0.918296	0.00117176	0.0136975	chr5	Sult1b1
ENSMUSG00000033917	215.633	154.697	101.862	299.832	248.079	514.857	1075.03	620.69	1.13094	0.00117245	0.0136975	chr7	Gde1
ENSMUSG00000038525	640.068	628.069	719.939	557.615	516.052	481.479	341.316	440.088	-0.493988	0.00117568	0.0137234	chr5	Armc10
ENSMUSG00000028884	542.497	488.842	559.377	519.221	458.713	331.278	232.188	343.559	-0.588495	0.00117682	0.0137248	chr4	Rpa2
ENSMUSG00000004270	1940.69	1687.23	1472.68	2223.15	2009.21	2874.69	3148.46	2992.39	0.557141	0.00118052	0.0137561	chr6	Lpcat3
ENSMUSG00000030691	358.087	372.303	286.594	417.754	480.946	572.434	746.483	438.012	0.599346	0.00118417	0.0137868	chr7	Fchsd2
ENSMUSG00000045316	1171.83	880.74	798.493	1408.66	1267.31	1635.53	1894.65	2197.32	0.658012	0.00119339	0.0138821	chr17	Fahd1
ENSMUSG00000068762	144.406	155.728	84.5971	252.298	191.91	272.031	587.435	385.077	0.949269	0.00119668	0.0139084	chr3	Gstm6
ENSMUSG00000107171	5.85428	8.25049	8.63236	11.8836	26.9143	22.5302	29.0235	14.5312	1.05144	0.00120103	0.0139386	chr5	Gm42572
ENSMUSG00000024805	94.6442	102.1	127.759	98.7252	160.315	158.546	203.164	133.895	0.588348	0.00120134	0.0139386	chr19	Pcgf5
ENSMUSG00000028019	11.7086	11.3444	7.76912	10.9695	19.8932	24.1991	42.9547	20.7589	1.03348	0.00120257	0.0139409	chr3	Pdgfc
ENSMUSG00000022809	1089.87	956.026	1045.38	1139	1250.93	1520.37	1434.92	1277.71	0.366013	0.00120507	0.013958	chr16	Nr1i2
ENSMUSG00000030725	177.58	178.417	186.459	171.855	140.422	125.168	107.967	132.857	-0.476273	0.00120856	0.0139864	chr7	Lipt2
ENSMUSG00000022094	1126.95	1130.32	965.961	1462.6	1496.67	1928.42	2792.06	1484.26	0.658768	0.00121095	0.0140021	chr14	Slc39a14
ENSMUSG00000036278	375.65	324.863	356.516	274.237	267.973	200.269	247.28	205.513	-0.509759	0.00121209	0.0140032	chr19	Macrod1
ENSMUSG00000026421	452.731	467.184	519.668	362.907	339.354	297.065	181.106	313.459	-0.623425	0.00121666	0.014044	chr1	Csrp1
ENSMUSG00000004789	3244.25	3105.28	2752	3858.51	3690.77	4339.99	5544.64	5144.04	0.506035	0.00121988	0.0140692	chr12	Dlst
ENSMUSG00000024298	239.05	437.276	417.806	477.172	610.837	645.866	645.482	573.982	0.610811	0.0012242	0.014107	chr17	Zfp871
ENSMUSG00000037390	6606.56	5327.75	4251.44	5386.01	9712.54	8453.84	8442.34	5944.3	0.559788	0.00122908	0.0141512	chr5	Muc3
ENSMUSG00000097766	1.95143	4.12525	3.45294	3.65649	11.7019	14.1857	16.2531	8.30354	1.1713	0.00123052	0.0141556	chr10	5730420D15Rik
ENSMUSG00000072964	23.4171	36.0959	26.7603	28.3378	15.2124	7.51007	10.4484	15.5691	-0.982463	0.00123387	0.0141821	chrX	Bhlhb9
ENSMUSG00000033294	471.27	570.315	585.274	460.718	449.351	362.152	279.786	266.751	-0.582006	0.00123634	0.0141985	chr5	Noc4l
ENSMUSG00000056055	68.3	64.9726	5.17941	2.74237	1.17019	4.17226	1.16094	8.30354	-1.18505	0.00123861	0.014211	chr1	Sag
ENSMUSG00000036123	762.032	528.031	504.993	1289.83	1008.7	2343.98	3554.79	2099.76	1.09452	0.00123953	0.014211	chr13	Slc9a3
ENSMUSG00000026102	207.827	208.325	197.681	272.408	260.951	318.761	509.652	360.166	0.652384	0.00124385	0.0142484	chr1	Inpp1
ENSMUSG00000020640	542.497	617.756	626.709	707.531	888.171	894.533	831.232	726.56	0.408694	0.00124715	0.0142741	chr12	Itsn2
ENSMUSG00000021608	70.2514	58.7848	72.5118	53.0191	51.4882	30.0403	23.2188	17.645	-0.889379	0.00125288	0.0143275	chr13	Lpcat1
ENSMUSG00000020080	3370.12	2357.58	1619.43	3574.22	3283.54	5157.75	5566.7	5193.87	0.730682	0.00125553	0.0143454	chr10	Hkdc1
ENSMUSG00000015217	1051.82	1097.32	1096.31	907.723	896.362	792.73	745.322	695.422	-0.396922	0.00125656	0.0143454	chrX	Hmgb3
ENSMUSG00000090214	37.0771	34.0333	37.9824	27.4237	40.9565	75.9352	234.51	50.8592	1.0962	0.00125887	0.0143457	chr16	Gm15657
ENSMUSG00000104693	8.78142	10.3131	6.04265	11.8836	17.5528	25.868	35.9891	18.683	1.04742	0.00125934	0.0143457	chr3	Gm42941
ENSMUSG00000008036	1612.85	1390.21	1487.36	1373.93	1181.89	1053.08	1003.05	1257.99	-0.374007	0.00125978	0.0143457	chr7	Ap2s1
ENSMUSG00000042129	681.048	934.368	1254.28	740.439	637.751	640.025	321.58	422.443	-0.745966	0.001262	0.0143589	chr6	Rassf4
ENSMUSG00000029575	293.69	278.454	279.688	328.17	176.698	166.056	164.853	266.751	-0.571422	0.00126909	0.0144275	chr5	Mmab
ENSMUSG00000028919	545.424	480.591	324.577	465.288	540.626	689.258	868.382	726.56	0.596211	0.00127176	0.0144456	chr4	Arhgef19
ENSMUSG00000024163	625.433	473.372	411.763	542.074	627.22	725.974	804.53	783.647	0.496365	0.00127306	0.0144483	chr17	Mapk8ip3
ENSMUSG00000011034	6692.42	3889.08	2795.16	9984.96	9912.64	17410.8	15380.1	22176.7	1.07062	0.00127554	0.0144643	chr5	Slc5a1
ENSMUSG00000026110	4431.69	4268.6	4286.83	4960.03	5307.96	6764.07	5999.73	5343.33	0.374311	0.00127793	0.0144793	chr1	Mgat4a
ENSMUSG00000103313	5.85428	11.3444	6.04265	11.8836	28.0845	32.5436	17.4141	17.645	1.06345	0.00128469	0.0145412	chr3	Gm38357
ENSMUSG00000043019	708.368	919.93	893.449	1102.43	1255.61	1350.14	1186.48	1245.53	0.457354	0.00128554	0.0145412	chr1	Edem3
ENSMUSG00000000538	664.461	577.534	454.925	671.88	658.815	937.09	1198.09	917.541	0.604199	0.00128894	0.0145674	chr11	Tom1l2
ENSMUSG00000068036	1854.83	1882.14	1686.76	1732.26	2424.63	2334.8	2251.06	2000.12	0.326392	0.00129433	0.0145943	chr17	Mllt4
ENSMUSG00000026672	835.211	596.098	498.087	1052.15	887.001	1159.05	1739.09	1642.03	0.765047	0.00129456	0.0145943	chr2	Optn
ENSMUSG00000026343	81.96	101.069	72.5118	107.866	118.189	157.711	157.888	133.895	0.603519	0.0012954	0.0145943	chr1	Gpr39
ENSMUSG00000027404	2464.65	2580.34	2542.23	2262.45	2175.38	1885.86	1592.81	1839.23	-0.384099	0.00129564	0.0145943	chr2	Snrpb
ENSMUSG00000057069	120.989	139.227	151.929	195.622	184.889	213.62	313.453	294.776	0.665375	0.00129873	0.0146155	chr13	Ero1lb
ENSMUSG00000039653	2.92714	2.06262	3.45294	5.48473	12.872	8.34452	12.7703	20.7589	1.16982	0.00129998	0.0146155	chr4	Baat
ENSMUSG00000052397	3880.41	3279.57	2948.81	5390.58	4560.21	6311.8	6491.97	7892.52	0.648637	0.00130077	0.0146155	chr17	Ezr
ENSMUSG00000028059	527.861	380.554	321.124	569.498	531.264	731.815	849.807	823.089	0.650513	0.00130196	0.0146167	chr3	Arhgef2
ENSMUSG00000030304	437.12	448.62	461.831	537.504	520.733	670.065	724.426	687.118	0.448508	0.00130588	0.0146486	chr6	Ergic2
ENSMUSG00000047098	681.048	594.035	482.549	463.46	706.792	951.276	1120.31	692.308	0.601157	0.00130792	0.0146593	chr14	Rnf31
ENSMUSG00000036985	869.361	742.544	738.93	930.576	971.254	1231.65	1329.27	1031.72	0.4581	0.00131132	0.0146685	chrX	Zdhhc9
ENSMUSG00000023087	181.483	175.323	178.69	154.487	297.227	305.41	235.67	195.133	0.551627	0.00131148	0.0146685	chr3	Noct
ENSMUSG00000036093	574.695	785.859	737.203	957.086	949.021	1102.31	1359.46	1147.96	0.545709	0.00131199	0.0146685	chr2	Arl5a
ENSMUSG00000021932	409.8	413.556	420.396	342.796	321.801	259.515	172.98	279.207	-0.579427	0.00131864	0.014724	chr14	Rnaseh2b
ENSMUSG00000021458	376.626	339.301	385.003	344.624	282.015	257.846	275.142	290.624	-0.37885	0.00131914	0.014724	chr13	2010111I01Rik
ENSMUSG00000007617	264.418	336.208	321.124	396.729	470.415	485.651	527.066	402.722	0.492905	0.00132759	0.0148062	chr13	Homer1
ENSMUSG00000039652	34.15	34.0333	41.4353	61.2462	65.5304	69.2595	121.899	76.8078	0.825825	0.00133465	0.0148726	chr19	Cpeb3
ENSMUSG00000079174	60.4943	205.231	141.571	116.094	608.497	557.414	604.849	127.667	1.1569	0.00135471	0.0150837	chr5	Gm3054
ENSMUSG00000034175	282.957	261.953	296.953	213.905	189.57	184.414	156.727	203.437	-0.49935	0.00136123	0.0151333	chr11	Rhbdd3
ENSMUSG00000020441	343.451	283.611	263.287	221.218	154.465	196.931	207.808	184.754	-0.545453	0.0013614	0.0151333	chr11	2310033P09Rik
ENSMUSG00000042207	555.181	478.529	404.858	617.032	692.75	861.155	882.313	620.69	0.541861	0.00136591	0.015171	chr1	Kdm5b
ENSMUSG00000061286	465.415	438.307	486.002	343.71	356.907	256.177	211.291	307.231	-0.577662	0.0013729	0.015236	chr7	Exosc5
ENSMUSG00000048327	409.8	466.153	487.728	456.147	393.182	332.946	251.924	301.003	-0.486674	0.00137915	0.0152928	chr2	Ckap2l
ENSMUSG00000029098	379.553	347.552	314.218	447.006	399.033	538.222	819.622	681.928	0.654064	0.00138098	0.0153005	chr5	Acox3
ENSMUSG00000039157	898.632	982.84	732.024	941.546	1199.44	1727.32	1333.92	1028.6	0.54277	0.00138329	0.0153136	chr2	Fam102a
ENSMUSG00000044147	2526.12	2425.64	2274.63	2433.39	2800.25	3148.39	3081.13	2808.67	0.289381	0.00138467	0.0153164	chr12	Arf6
ENSMUSG00000021185	677.145	597.129	562.83	1088.72	922.106	1139.03	1663.62	1290.16	0.702663	0.00138722	0.015332	chr12	9030617O03Rik
ENSMUSG00000033060	1774.82	1681.04	1459.73	2521.15	2187.08	2728.66	3413.16	3353.59	0.606395	0.00139006	0.0153508	chr14	Lmo7
ENSMUSG00000029201	1306.48	1263.36	1068.69	1795.34	1459.22	2073.61	4322.17	2487.95	0.80638	0.00139196	0.0153593	chr5	Ugdh
ENSMUSG00000028268	22.4414	43.3151	18.1279	18.2824	42.1267	98.4654	83.5876	34.2521	1.02113	0.00140042	0.01544	chr3	Gbp3
ENSMUSG00000060938	6059.18	6002.23	6450.1	6859.57	5216.69	3991.19	3259.91	5161.69	-0.500928	0.00141149	0.0155494	chr11	Rpl26
ENSMUSG00000023106	770.814	881.771	885.68	714.844	690.41	614.991	556.089	584.362	-0.399671	0.00141391	0.0155634	chr5	Denr
ENSMUSG00000042680	80.9842	70.1292	119.99	140.775	162.656	191.09	147.439	208.626	0.707081	0.00141692	0.0155838	chr18	Garem
ENSMUSG00000030652	666.413	622.912	561.966	633.487	456.372	457.28	479.468	530.389	-0.360462	0.00141967	0.0156014	chr7	Coq7
ENSMUSG00000059436	1090.85	1081.85	896.039	1173.73	1221.67	1408.56	1505.74	1517.47	0.402422	0.00142615	0.0156599	chr12	Max
ENSMUSG00000024937	586.404	411.493	333.209	675.536	565.2	836.956	1116.82	1073.23	0.747129	0.00142807	0.0156682	chr19	Ehbp1l1
ENSMUSG00000053862	121.964	63.9413	54.3838	137.118	152.124	176.069	167.175	248.068	0.837071	0.00143205	0.0156991	chr9	Slc51b
ENSMUSG00000047866	982.544	903.429	964.234	1192.02	1139.76	1452.78	1652.02	1392.92	0.461083	0.00143914	0.015764	chr8	Lonp2
ENSMUSG00000025534	688.854	787.922	807.989	554.872	557.008	538.222	460.893	419.329	-0.499029	0.00144342	0.0157981	chr5	Gusb
ENSMUSG00000015970	1739.7	1672.79	1352.69	2232.29	1955.38	2646.05	3321.44	2930.11	0.591312	0.0014469	0.0158234	chr14	Chdh
ENSMUSG00000054008	667.388	767.296	692.315	946.116	855.406	1193.27	1576.55	1135.51	0.589814	0.00145297	0.015877	chr18	Ndst1
ENSMUSG00000018846	1540.65	2380.27	2300.52	2128.99	3256.63	3467.98	3879.86	2265.83	0.58381	0.00145765	0.0159152	chr11	Pank3
ENSMUSG00000036853	5.85428	3.09393	0.863236	1.82824	3.51056	14.1857	23.2188	18.683	1.18689	0.00145954	0.015923	chr3	Mcoln3
ENSMUSG00000022280	292.714	343.427	307.312	344.624	390.842	445.598	409.811	554.261	0.465024	0.00146761	0.0159981	chr15	Rnf19a
ENSMUSG00000021103	219.536	233.076	229.621	191.052	167.337	142.691	164.853	157.767	-0.450568	0.00147203	0.016022	chr12	Mnat1
ENSMUSG00000040034	179.531	191.824	221.852	173.683	156.805	116.823	68.4954	115.212	-0.678892	0.00147217	0.016022	chr10	Nup43
ENSMUSG00000017286	572.744	589.91	599.949	511.908	439.99	482.313	417.938	416.215	-0.362329	0.00147747	0.0160422	chr11	Glod4
ENSMUSG00000063018	33.1743	44.3464	40.5721	43.8779	25.7441	21.6958	12.7703	20.7589	-0.846439	0.00147753	0.0160422	chrX	2010204K13Rik
ENSMUSG00000005718	462.488	434.182	492.044	391.244	402.544	262.852	241.475	286.472	-0.54625	0.00147758	0.0160422	chr16	Tfap4
ENSMUSG00000003779	423.46	521.844	536.069	475.344	415.416	349.636	275.142	340.445	-0.48157	0.00148449	0.0161042	chr18	Kif20a
ENSMUSG00000036850	559.084	560.002	542.975	514.651	431.799	448.935	352.925	430.746	-0.375213	0.00148715	0.0161202	chr2	Mrpl41
ENSMUSG00000020471	1367.95	1409.8	1403.62	1241.38	1165.51	1044.73	730.23	906.124	-0.474415	0.00149509	0.0161933	chr11	Pold2
ENSMUSG00000046814	96.5957	48.4716	46.6147	82.271	85.4236	105.141	177.624	216.93	0.901851	0.0014984	0.0162161	chr2	Gchfr
ENSMUSG00000039715	112.207	126.851	139.844	87.7557	90.1043	67.5906	56.886	68.5042	-0.661608	0.00150327	0.0162558	chr2	Wdr34
ENSMUSG00000068184	299.544	253.703	291.774	297.09	237.548	217.792	178.784	192.019	-0.44977	0.00150627	0.0162751	chr13	Ndufaf2
ENSMUSG00000029607	3.90286	7.21918	7.76912	10.9695	14.0422	14.1857	33.6672	30.1003	1.09804	0.0015075	0.0162755	chr5	Ankrd61
ENSMUSG00000022174	2028.51	1907.93	2042.42	1706.67	1624.22	1427.75	1524.31	1536.16	-0.324556	0.00150907	0.0162759	chr14	Dad1
ENSMUSG00000051989	347.354	349.615	386.73	347.366	301.908	248.667	215.935	278.169	-0.438922	0.00150995	0.0162759	chr16	Smim11
ENSMUSG00000004393	742.518	715.73	738.066	635.315	624.879	533.215	494.56	484.719	-0.394674	0.00151436	0.0163105	chr11	Ddx56
ENSMUSG00000020451	2269.51	2122.44	2279.81	1728.61	1717.83	1620.51	1330.44	1555.88	-0.418334	0.00151963	0.016343	chr11	Limk2
ENSMUSG00000022261	152.211	176.354	176.963	104.21	106.487	95.1276	94.036	86.1493	-0.624948	0.0015198	0.016343	chr15	Sdc2
ENSMUSG00000039218	5982.1	6221.9	5447.02	6727.03	7430.68	7541.78	7810.79	7392.23	0.302705	0.00152545	0.016387	chr17	Srrm2
ENSMUSG00000074746	817.648	1003.47	942.653	879.386	1358.59	1400.21	1284	976.704	0.44555	0.00152632	0.016387	chr19	Pdzd8
ENSMUSG00000018927	1944.6	1875.96	2745.95	2298.1	1664	1547.91	1288.64	1730.25	-0.486308	0.00152809	0.016393	chr11	Ccl6
ENSMUSG00000025437	459.561	546.595	556.787	593.265	699.771	725.974	739.518	651.828	0.375365	0.00153547	0.0164524	chr3	Usp33
ENSMUSG00000057278	1357.22	1453.12	1420.89	1242.29	1167.85	898.705	629.229	979.818	-0.542466	0.00153606	0.0164524	chr6	Snrpg
ENSMUSG00000024012	2783.71	2573.12	2535.32	1939.77	1884	1935.93	1736.76	1769.69	-0.410889	0.00154169	0.0164997	chr17	Mtch1
ENSMUSG00000029762	101.474	78.3797	161.425	158.143	37.4459	88.4519	60.3688	63.3145	-0.845131	0.00154297	0.0165002	chr6	Akr1b8
ENSMUSG00000022312	2823.72	2915.52	2920.33	2999.24	2408.24	2453.29	2122.2	2515.97	-0.290635	0.00155337	0.0165796	chr15	Eif3h
ENSMUSG00000036580	268.321	231.014	182.143	312.63	264.462	378.841	702.368	500.288	0.781072	0.00155376	0.0165796	chr3	Spg20
ENSMUSG00000030327	348.33	357.865	351.337	446.092	423.607	534.049	580.469	564.641	0.464561	0.00155407	0.0165796	chr6	Necap1
ENSMUSG00000087141	243.928	302.174	251.202	293.433	367.438	369.662	402.846	332.142	0.418652	0.00156719	0.0167013	chr16	Plcxd2
ENSMUSG00000060181	48.7857	43.3151	40.5721	69.4733	72.5515	80.1074	124.22	87.1872	0.749133	0.00156794	0.0167013	chr10	Slc35e3
ENSMUSG00000038582	450.78	615.693	486.002	600.578	700.941	750.173	810.335	685.042	0.436869	0.00157089	0.0167107	chr5	Pptc7
ENSMUSG00000016382	133.673	151.603	181.279	124.321	106.487	96.7965	51.0813	91.339	-0.696555	0.00157183	0.0167107	chrX	Pls3
ENSMUSG00000031150	125.867	89.7241	103.588	130.719	138.082	162.718	188.072	247.03	0.650589	0.00157254	0.0167107	chrX	Ccdc120
ENSMUSG00000026024	345.403	338.27	258.971	474.429	437.649	547.401	798.726	555.299	0.660826	0.0015755	0.016729	chr1	Als2
ENSMUSG00000028434	2708.58	2424.61	2456.77	2977.3	3041.31	3402.06	3537.38	3523.82	0.346089	0.00157855	0.0167434	chr4	Epb41l4b
ENSMUSG00000063663	347.354	433.151	424.712	458.889	643.602	606.647	617.619	462.922	0.465759	0.00157933	0.0167434	chrX	Brwd3
ENSMUSG00000037204	441.023	388.804	442.84	343.71	322.971	255.342	225.222	318.648	-0.502158	0.00158519	0.0167856	chr15	Atg101
ENSMUSG00000009555	973.762	787.922	862.372	738.611	695.09	623.336	603.688	624.842	-0.38988	0.0015858	0.0167856	chr2	Cdk9
ENSMUSG00000067148	567.865	584.754	604.265	477.172	489.138	400.537	366.857	363.28	-0.447148	0.00159518	0.0168603	chr17	Polr1c
ENSMUSG00000026832	34.15	21.6575	21.5809	49.3626	37.4459	51.736	126.542	104.832	1.00989	0.00159635	0.0168603	chr2	Cytip
ENSMUSG00000019942	823.502	1123.1	964.234	884.87	795.726	654.211	471.341	649.752	-0.531569	0.0015966	0.0168603	chr10	Cdk1
ENSMUSG00000028040	230.268	178.417	202.86	135.29	140.422	110.148	107.967	119.363	-0.600636	0.00160452	0.0169308	chr3	Efna4
ENSMUSG00000048617	12.6843	18.5636	14.675	9.14122	4.68074	1.6689	0	6.22766	-1.16687	0.00160712	0.0169449	chr8	Rtbdn
ENSMUSG00000024354	99.5228	54.6595	36.2559	106.952	117.019	202.772	103.324	252.22	0.945669	0.00160875	0.0169489	chr18	Slc23a1
ENSMUSG00000050761	1009.86	731.2	685.409	491.798	456.372	490.658	224.061	448.391	-0.750873	0.00161179	0.0169677	chr16	Gp1bb
ENSMUSG00000061477	8888.75	10341	10634.2	11524.3	8507.25	7124.55	5916.14	8347.14	-0.451387	0.0016203	0.017044	chr12	Rps7
ENSMUSG00000053411	429.314	427.994	486.865	325.428	319.461	297.065	206.647	291.662	-0.548258	0.00162505	0.0170807	chr15	Cbx7
ENSMUSG00000090553	1110.36	1285.01	1287.95	1092.38	1006.36	875.34	724.426	934.149	-0.417728	0.00162691	0.017087	chr1	Snrpe
ENSMUSG00000035505	176.604	216.575	226.168	143.517	131.061	108.479	136.991	123.515	-0.573792	0.00162888	0.0170917	chr5	Cox18
ENSMUSG00000022489	99.5228	94.8807	89.7765	72.2157	46.8074	50.9016	37.15	71.6181	-0.703994	0.00163029	0.0170917	chr15	Pde1b
ENSMUSG00000020250	4302.9	4120.09	4124.54	4190.34	5497.53	5892.07	6761.3	4454.85	0.419292	0.00163149	0.0170917	chr10	Txnrd1
ENSMUSG00000064317	34.15	35.0646	47.478	18.2824	16.3826	18.358	10.4484	8.30354	-1.00439	0.00163242	0.0170917	chr10	Gm10146
ENSMUSG00000032743	433.217	408.399	367.738	372.962	469.245	539.056	546.802	499.25	0.368683	0.00163369	0.0170918	chr7	D430042O09Rik
ENSMUSG00000028127	2129.98	2090.47	2096.8	3804.58	3023.76	4213.98	4950.24	4534.77	0.661472	0.00164686	0.0172163	chr3	Abcd3
ENSMUSG00000058833	542.497	486.779	514.488	401.3	415.416	325.436	286.752	342.521	-0.483678	0.0016552	0.01729	chr8	2810428I15Rik
ENSMUSG00000022678	550.303	659.008	601.675	523.792	457.543	458.114	316.936	425.557	-0.471407	0.00166083	0.0173342	chr16	Nde1
ENSMUSG00000032018	744.47	812.673	666.418	813.569	819.13	1061.42	1156.29	1134.47	0.441588	0.00166199	0.0173342	chr9	Sc5d
ENSMUSG00000022747	277.103	278.454	323.713	353.765	348.715	456.445	453.927	667.397	0.598773	0.00166514	0.0173537	chr16	St3gal6
ENSMUSG00000028029	937.661	1002.43	1030.7	979.025	833.172	821.936	775.507	805.444	-0.283226	0.0016698	0.0173773	chr3	Aimp1
ENSMUSG00000023004	5352.77	6137.33	5794.9	4776.29	4979.14	3603.17	2743.3	3496.83	-0.541417	0.00166997	0.0173773	chr15	Tuba1b
ENSMUSG00000019437	104.401	84.5675	73.375	72.2157	52.6584	50.9016	48.7594	53.973	-0.638952	0.00167193	0.017379	chr11	Tlcd1
ENSMUSG00000021488	1790.43	2164.72	1920.7	2039.41	2687.92	2913.07	2686.41	2162.03	0.389566	0.00167272	0.017379	chr13	Nsd1
ENSMUSG00000028603	2923.24	2409.14	2243.55	4480.11	3524.6	4406.74	7006.26	6530.74	0.739335	0.00167494	0.0173888	chr4	Scp2
ENSMUSG00000090946	626.408	677.572	580.958	596.922	791.046	1008.85	852.129	709.953	0.424537	0.00167692	0.017396	chr12	Ccdc71l
ENSMUSG00000039693	30.2471	39.1898	38.8456	31.0802	17.5528	20.0269	9.28751	18.683	-0.886676	0.00167958	0.0174102	chr4	Msantd3
ENSMUSG00000040548	599.088	599.192	580.094	681.021	829.662	886.188	1185.32	689.194	0.517362	0.00168589	0.0174337	chr11	Tex2
ENSMUSG00000091625	375.65	413.556	384.14	470.773	293.717	254.508	212.452	353.938	-0.530331	0.00168611	0.0174337	chr6	Lsm5
ENSMUSG00000054387	1239.16	1406.71	1302.62	1481.79	1665.17	1721.48	1655.5	1669.01	0.300641	0.00168682	0.0174337	chr1	Mdm4
ENSMUSG00000027377	1692.86	1169.51	1090.27	1758.77	1711.98	2257.19	2511.11	2250.26	0.573211	0.00169126	0.0174337	chr2	Mall
ENSMUSG00000045664	194.167	100.037	75.9647	120.664	188.4	184.414	247.28	293.738	0.78256	0.00169245	0.0174337	chr19	Cdc42ep2
ENSMUSG00000023044	349.306	347.552	323.713	269.666	279.674	211.951	189.233	214.854	-0.501941	0.00169308	0.0174337	chr15	Csad
ENSMUSG00000019055	45.8585	40.2211	43.1618	38.3931	60.8497	66.7562	73.1391	70.5801	0.638525	0.00169381	0.0174337	chr4	Plod1
ENSMUSG00000020577	728.858	635.288	706.99	872.987	856.576	965.461	1128.43	1437.55	0.542796	0.00169445	0.0174337	chr12	Tspan13
ENSMUSG00000021131	1633.34	1834.7	1893.08	1766.08	1514.22	1174.91	961.257	1416.79	-0.471524	0.00169447	0.0174337	chr12	Erh
ENSMUSG00000104737	32.1986	36.0959	20.7177	15.5401	40.9565	52.5705	56.886	57.0869	0.845076	0.00169475	0.0174337	chr3	Gm42937
ENSMUSG00000054598	108.304	86.6302	90.6397	159.971	138.082	175.235	210.13	271.941	0.741233	0.001697	0.0174436	chr5	9130230L23Rik
ENSMUSG00000049323	331.743	416.65	373.781	383.931	497.329	631.68	549.124	429.708	0.46637	0.00170101	0.0174716	chr11	Smcr8
ENSMUSG00000026354	3471.59	1614	488.591	4733.32	7165.05	13424.7	20274.6	8246.46	1.16926	0.00170273	0.0174759	chr1	Lct
ENSMUSG00000006276	411.751	434.182	418.669	462.546	528.924	523.202	637.355	550.11	0.364405	0.00171235	0.0175613	chr8	Eps15l1
ENSMUSG00000060548	71.2271	85.5988	100.135	72.2157	54.9987	55.0739	35.9891	49.8213	-0.676365	0.00171661	0.0175817	chr14	Tnfrsf19
ENSMUSG00000002825	307.35	313.519	359.969	237.672	250.42	171.063	130.025	205.513	-0.633133	0.00171694	0.0175817	chr9	Qtrt1
ENSMUSG00000070570	38.0528	36.0959	0	3.65649	0	0	1.16094	1.03794	-1.07747	0.0017217	0.0176171	chr7	Slc17a7
ENSMUSG00000044254	742.518	619.818	433.344	383.931	386.161	287.052	138.152	323.838	-0.809513	0.00173196	0.0177087	chr4	Pcsk9
ENSMUSG00000035585	1180.61	1095.25	1117.03	934.233	929.128	822.77	751.127	807.519	-0.376121	0.0017388	0.0177652	chr7	Tsen34
ENSMUSG00000037966	279.054	254.734	265.013	225.788	203.612	186.917	163.692	194.095	-0.436408	0.00174369	0.0178017	chr13	Ninj1
ENSMUSG00000034636	486.881	602.286	621.53	733.126	785.195	799.405	906.693	866.682	0.440876	0.00174619	0.0178137	chr4	Zyg11b
ENSMUSG00000038658	304.423	403.243	375.508	435.122	477.436	532.381	595.561	497.175	0.451216	0.0017622	0.0179521	chr19	Ric1
ENSMUSG00000097908	44.8828	37.1272	12.0853	80.4428	58.5093	108.479	140.474	166.071	1.04246	0.00176316	0.0179521	chr5	4933404O12Rik
ENSMUSG00000031954	934.734	887.959	912.44	789.802	766.472	679.244	552.607	640.411	-0.404598	0.00176373	0.0179521	chr8	Cfdp1
ENSMUSG00000034687	8.78142	8.25049	4.31618	48.4485	95.9552	95.1276	200.842	55.011	1.16264	0.00177343	0.0180263	chr5	Fras1
ENSMUSG00000021413	1064.5	1305.64	1370.82	1415.06	1664	1608.82	1662.46	1741.67	0.363316	0.00177369	0.0180263	chr13	Prpf4b
ENSMUSG00000006281	2490.02	2007.96	1498.58	2467.22	2672.7	3437.94	4390.67	2813.86	0.606177	0.0017768	0.0180443	chr14	Tep1
ENSMUSG00000025915	56.5914	41.2525	57.8368	64.9027	84.2534	80.1074	84.7485	125.591	0.687547	0.0017836	0.0180998	chr1	Sgk3
ENSMUSG00000034163	772.765	800.298	839.928	983.596	1053.17	1063.09	1080.83	1267.33	0.383149	0.0017942	0.0181937	chr10	Zfc3h1
ENSMUSG00000019302	806.915	566.19	486.865	628.916	739.557	912.056	1325.79	961.135	0.612713	0.00180243	0.0182634	chr11	Atp6v0a1
ENSMUSG00000044026	1349.41	1560.37	1355.28	2207.61	2096.97	2303.92	2522.72	2577.21	0.524057	0.00180803	0.0183065	chr19	Slc35g1
ENSMUSG00000020600	165.871	97.9746	52.6574	322.685	387.332	497.334	596.722	653.904	1.11504	0.00180947	0.0183073	chr12	Slc7a15
ENSMUSG00000039396	296.617	431.088	353.927	379.361	286.696	233.647	191.555	277.131	-0.531668	0.00181775	0.0183774	chr8	Neil3
ENSMUSG00000021391	94.6442	141.29	138.118	140.775	90.1043	69.2595	54.5641	95.4907	-0.668783	0.00182728	0.0184599	chr13	Cenpp
ENSMUSG00000095115	371.747	408.399	302.996	465.288	485.627	652.542	520.1	566.717	0.499536	0.00182951	0.0184686	chr7	Itpripl2
ENSMUSG00000108414	585.428	576.503	659.512	520.136	505.52	350.47	277.464	422.443	-0.554771	0.00183801	0.0185345	chr19	Snhg1
ENSMUSG00000036459	175.628	141.29	252.928	88.6699	106.487	91.7898	37.15	67.4663	-0.908471	0.00183878	0.0185345	chr7	Wtip
ENSMUSG00000027555	504.444	385.71	448.019	589.609	601.476	724.305	632.711	845.923	0.513233	0.00184073	0.0185404	chr3	Car13
ENSMUSG00000002210	432.241	389.836	361.696	383.017	296.057	292.058	304.166	317.61	-0.363353	0.00184946	0.018606	chr7	Smg9
ENSMUSG00000081534	227.341	213.481	240.843	183.739	179.038	151.036	140.474	139.084	-0.484018	0.00185	0.018606	chr15	Slc48a1
ENSMUSG00000034947	388.334	270.204	201.134	516.479	441.16	582.448	705.85	812.709	0.773216	0.00185571	0.0186387	chr11	Tmem106a
ENSMUSG00000016559	9423.44	9363.28	9802.04	8548.87	7138.13	7176.29	8333.22	7437.9	-0.298789	0.00185638	0.0186387	chr11	H3f3b
ENSMUSG00000052392	58.5428	59.8161	43.1618	85.9275	80.7428	106.81	136.991	110.022	0.724291	0.00185828	0.0186387	chr12	Acot4
ENSMUSG00000048249	175.628	160.885	183.006	221.218	231.697	231.978	392.397	310.345	0.604801	0.00185877	0.0186387	chr17	Crebrf
ENSMUSG00000044813	350.281	272.266	276.235	300.746	346.375	437.253	437.674	418.291	0.435713	0.00186655	0.0187029	chr4	Shb
ENSMUSG00000030096	2067.54	2143.07	1780.86	2416.03	2562.71	3528.06	2821.08	2649.87	0.442689	0.00186833	0.0187058	chr6	Slc6a6
ENSMUSG00000051457	9.75714	7.21918	2.58971	10.9695	8.1913	17.5235	60.3688	33.2142	1.14147	0.00187199	0.0187058	chr7	Spn
ENSMUSG00000032293	1086.95	1278.83	1234.43	1384.9	1534.11	1574.61	1722.83	1525.78	0.342745	0.00187232	0.0187058	chr9	Ireb2
ENSMUSG00000022389	77.0814	52.5969	48.3412	60.3321	85.4236	76.7696	153.244	117.288	0.754358	0.00187238	0.0187058	chr15	Tef
ENSMUSG00000032855	251.734	249.577	213.219	219.389	294.887	367.159	424.903	274.017	0.515923	0.00187458	0.0187139	chr17	Pkd1
ENSMUSG00000004945	719.101	706.448	754.468	703.874	588.603	549.07	518.939	627.955	-0.329457	0.0018791	0.0187243	chr17	Tmem242
ENSMUSG00000010080	128.794	190.793	166.604	104.21	105.317	77.6041	82.4266	93.4149	-0.657271	0.00187974	0.0187243	chr11	Epn3
ENSMUSG00000061132	569.817	474.403	558.513	495.454	428.288	384.683	407.489	406.874	-0.359254	0.00187977	0.0187243	chr19	Blnk
ENSMUSG00000024352	39.0286	49.5029	57.8368	61.2462	23.4037	25.0336	12.7703	38.4039	-0.873097	0.00188332	0.0187458	chr18	Spata24
ENSMUSG00000037326	330.767	223.795	162.288	227.616	313.61	408.882	506.169	339.407	0.665991	0.00188744	0.0187613	chr17	Capn15
ENSMUSG00000020149	3039.35	3088.78	2968.67	3669.29	3756.3	4178.1	4780.74	3946.26	0.373894	0.00188765	0.0187613	chr11	Rab1a
ENSMUSG00000038013	793.255	741.513	763.964	743.181	883.49	1065.6	1090.12	883.289	0.358275	0.00189095	0.0187777	chr11	Wipf2
ENSMUSG00000032294	9853.73	8480.47	6873.95	12167.9	11604.7	13328.7	17241.1	14426.4	0.561314	0.00189208	0.0187777	chr9	Pkm
ENSMUSG00000056612	1727.99	1836.77	1906.89	1530.24	1594.96	1229.15	978.671	1043.13	-0.504643	0.00190274	0.0188565	chr19	Ppp1r14b
ENSMUSG00000041431	1021.57	1293.26	1440.74	1154.54	1033.27	829.446	568.86	819.975	-0.557959	0.00190281	0.0188565	chr13	Ccnb1
ENSMUSG00000032418	175.628	139.227	145.024	191.966	194.251	493.996	304.166	1096.07	1.09988	0.00190442	0.0188586	chr9	Me1
ENSMUSG00000054612	31.2228	27.8454	28.4868	42.0496	22.2335	8.34452	4.64375	15.5691	-1.01085	0.00190946	0.0188947	chr7	Mgmt
ENSMUSG00000050144	511.274	529.063	517.941	667.309	587.433	851.976	956.613	850.075	0.516201	0.00191726	0.018945	chr3	Slc25a44
ENSMUSG00000061613	1241.11	1261.29	1258.6	1149.97	1125.72	821.936	754.61	907.162	-0.428997	0.00191858	0.018945	chr17	U2af1
ENSMUSG00000031886	4180.93	2985.65	2504.25	7129.24	5400.41	7597.69	9625.34	9500.29	0.804062	0.00191934	0.018945	chr8	Ces2e
ENSMUSG00000029082	224.414	128.914	72.5118	489.055	532.435	670.065	1043.68	1361.78	1.14187	0.00192015	0.018945	chr5	Bst1
ENSMUSG00000005683	6693.4	6841.72	5838.93	7948.29	7562.91	9320	10101.3	10155.2	0.427293	0.00192237	0.0189452	chr10	Cs
ENSMUSG00000062232	163.92	193.887	134.665	150.83	215.314	261.184	341.316	196.171	0.608527	0.00192298	0.0189452	chr3	Rapgef2
ENSMUSG00000028936	3943.84	4122.15	4257.48	4691.28	3542.15	2933.93	2217.39	3389.92	-0.472253	0.00194686	0.0191666	chr4	Rpl22
ENSMUSG00000026458	17.5628	21.6575	27.6235	24.6813	8.1913	6.67562	10.4484	12.4553	-0.981968	0.00195625	0.019245	chr1	Ppfia4
ENSMUSG00000020964	1388.44	1483.03	1281.9	1692.04	1749.43	2102.82	2312.59	1773.84	0.426168	0.00196036	0.0192714	chr12	Sel1l
ENSMUSG00000055296	712.271	967.37	832.159	1099.69	1249.76	1219.13	1263.1	1224.77	0.439538	0.00196375	0.0192813	chr4	Tmem245
ENSMUSG00000025439	604.943	601.255	662.102	592.351	538.285	484.817	456.249	451.505	-0.342721	0.00196422	0.0192813	chr7	Clns1a
ENSMUSG00000037622	854.725	867.333	833.886	909.552	1052	1137.36	1914.39	1154.19	0.562925	0.00196975	0.0193216	chr4	Wdtc1
ENSMUSG00000022422	73.1785	68.0666	58.7	61.2462	43.2969	42.5571	27.8625	40.4798	-0.680212	0.00197689	0.0193775	chr15	Dscc1
ENSMUSG00000024424	101.474	57.7534	44.8883	149.916	114.678	167.725	218.256	299.965	0.93403	0.00198179	0.0193916	chr18	Ttc39c
ENSMUSG00000006345	1697.74	816.799	528.3	2072.32	2266.65	3052.43	5983.48	3984.66	1.07483	0.0019822	0.0193916	chr10	Ggt1
ENSMUSG00000056429	1603.1	1643.91	1807.62	1887.66	2009.21	2332.29	2324.2	2088.34	0.327669	0.00198263	0.0193916	chr6	Tgoln1
ENSMUSG00000029408	151.236	111.382	90.6397	144.431	143.933	205.275	257.728	212.778	0.65687	0.0019887	0.0194364	chr5	Abcb9
ENSMUSG00000020180	1724.09	1783.14	1765.32	1599.71	1536.45	1353.48	1191.12	1323.38	-0.339007	0.00199108	0.0194364	chr10	Snrpd3
ENSMUSG00000024331	2135.84	2396.77	2387.71	2534.86	2838.87	3257.7	3263.4	2691.39	0.342225	0.00199152	0.0194364	chr18	Dsc2
ENSMUSG00000028842	177.58	218.638	196.818	279.721	285.525	403.04	301.844	316.573	0.549451	0.00199953	0.0194935	chr4	Ago3
ENSMUSG00000020526	94.6442	125.82	119.99	107.866	81.913	70.094	60.3688	80.9595	-0.572005	0.00200026	0.0194935	chr11	Znhit3
ENSMUSG00000033701	442.974	506.374	499.813	331.826	358.077	311.251	280.947	277.131	-0.509484	0.00201229	0.0195967	chr1	Acbd6
ENSMUSG00000028035	73.1785	73.2231	59.5633	117.922	120.529	146.029	141.634	126.629	0.659464	0.00201662	0.0196246	chr3	Dnajb4
ENSMUSG00000068101	159.041	200.074	153.656	122.492	129.891	94.2931	60.3688	86.1493	-0.697044	0.00202477	0.0196898	chr15	Cenpm
ENSMUSG00000040249	4069.7	3330.1	2255.63	3562.33	4712.34	6869.21	8547.99	3443.89	0.737864	0.00202986	0.0197096	chr10	Lrp1
ENSMUSG00000025130	15146	13670	12926.1	18213	16842.5	20972.3	26447.3	21615.2	0.49341	0.00203106	0.0197096	chr11	P4hb
ENSMUSG00000022620	190.264	152.634	132.938	148.088	191.91	217.792	255.406	235.613	0.504173	0.00203256	0.0197096	chr15	Arsa
ENSMUSG00000047604	1167.93	1313.89	1035.88	910.466	872.959	872.003	680.31	764.964	-0.453106	0.00203264	0.0197096	chr19	Frat2
ENSMUSG00000029093	160.993	167.072	176.1	159.971	141.592	112.651	63.8516	79.9216	-0.669111	0.00203511	0.0197126	chr5	Sorcs2
ENSMUSG00000086859	383.456	326.926	372.055	312.63	255.101	221.964	233.349	299.965	-0.448356	0.0020371	0.0197126	chr11	Snhg20
ENSMUSG00000075590	146.357	140.258	145.887	132.548	80.7428	88.4519	87.0704	122.477	-0.541825	0.00203732	0.0197126	chr15	Nrbp2
ENSMUSG00000024791	326.864	410.462	388.456	332.74	313.61	266.19	189.233	207.589	-0.543783	0.00205456	0.0198353	chr19	Cdca5
ENSMUSG00000039697	79.0328	107.256	85.4603	116.094	132.231	132.678	220.578	150.502	0.649188	0.00205535	0.0198353	chr10	Ncoa7
ENSMUSG00000026064	475.173	562.065	610.308	493.626	724.345	815.26	1059.94	597.855	0.543711	0.00205636	0.0198353	chr1	Ptp4a1
ENSMUSG00000031683	614.7	652.82	669.871	633.487	540.626	413.054	348.281	525.199	-0.471534	0.00205714	0.0198353	chr8	Lsm6
ENSMUSG00000003271	731.785	386.742	283.141	756.893	810.939	947.103	1020.46	1226.85	0.775437	0.00205734	0.0198353	chr7	Sult2b1
ENSMUSG00000068893	40.98	9.2818	18.9912	61.2462	58.5093	103.472	159.049	367.432	1.15037	0.00206021	0.0198398	chr3	Sprr2a2
ENSMUSG00000031488	1390.39	1413.93	1187.81	1348.33	1772.83	1974.31	2121.03	1428.21	0.433795	0.00206074	0.0198398	chr8	Rab11fip1
ENSMUSG00000036390	345.403	260.922	218.399	279.721	348.715	432.246	505.008	362.242	0.544002	0.00206461	0.0198628	chr6	Gadd45a
ENSMUSG00000024829	725.931	785.859	694.041	615.204	593.284	533.215	525.905	527.275	-0.362571	0.00206839	0.0198851	chr19	Mrpl21
ENSMUSG00000027995	69.2757	100.037	114.81	58.5038	46.8074	57.5772	27.8625	45.6695	-0.803756	0.00207221	0.0199076	chr3	Tlr2
ENSMUSG00000021665	230.268	195.949	193.365	348.281	318.291	362.152	401.685	461.885	0.620195	0.00208261	0.0199848	chr13	Hexb
ENSMUSG00000042251	375.65	278.454	241.706	565.842	415.416	599.137	980.993	797.14	0.801412	0.00208434	0.0199848	chr1	Pm20d1
ENSMUSG00000003032	1324.04	693.041	950.422	862.931	1071.89	1289.23	2223.2	2223.27	0.733832	0.00208629	0.0199848	chr4	Klf4
ENSMUSG00000057738	4408.27	4410.92	3562.57	5062.41	5188.6	6206.66	6491.97	5564.41	0.412785	0.00208698	0.0199848	chr2	Sptan1
ENSMUSG00000050390	3290.11	2819.61	2447.27	2780.76	3361.94	4581.98	4606.6	3359.82	0.467846	0.00208763	0.0199848	chr4	C77080
ENSMUSG00000012405	5212.26	5779.47	5772.46	5978.36	4879.67	3997.86	3271.52	4614.69	-0.424507	0.00208942	0.0199877	chr14	Rpl15
ENSMUSG00000020808	32.1986	17.5323	26.7603	22.8531	5.85093	9.17898	3.48281	16.6071	-1.044	0.00209402	0.0200176	chr11	Fam64a
ENSMUSG00000010307	852.774	710.574	518.805	840.078	876.469	1140.7	1054.13	1337.91	0.556851	0.00209768	0.0200384	chr7	Tmem86a
ENSMUSG00000027639	1107.44	1027.19	736.34	1095.12	1108.17	1464.46	1869.11	1519.55	0.551942	0.00210272	0.0200723	chr2	Samhd1
ENSMUSG00000021366	450.78	463.059	410.9	465.288	600.305	717.629	709.333	475.378	0.463613	0.00210612	0.0200906	chr13	Hivep1
ENSMUSG00000037106	259.54	246.483	173.51	267.838	246.909	351.304	460.893	565.679	0.698456	0.00211308	0.0201428	chr15	Fer1l6
ENSMUSG00000022090	243.928	112.413	113.947	340.053	306.589	364.656	408.65	648.714	0.890592	0.00211792	0.0201689	chr14	Pdlim2
ENSMUSG00000048756	584.453	560.002	533.48	584.124	737.217	808.584	883.474	612.386	0.412965	0.0021188	0.0201689	chr10	Foxo3
ENSMUSG00000056148	5.85428	6.18787	1.72647	24.6813	22.2335	40.0537	25.5406	59.1627	1.12759	0.0021252	0.0202156	chr10	Rdh9
ENSMUSG00000040586	139.527	175.323	179.553	151.744	118.189	112.651	114.933	111.06	-0.478648	0.00212934	0.0202407	chrX	Ofd1
ENSMUSG00000021792	399.067	245.452	170.921	660.91	637.751	828.611	1617.19	1355.55	1.07204	0.00213092	0.0202415	chr14	Fam213a
ENSMUSG00000005973	165.871	167.072	194.228	167.284	133.401	121.83	88.2313	130.781	-0.51948	0.00213493	0.0202654	chr2	Rcn1
ENSMUSG00000011257	2641.26	2784.54	2865.94	1785.28	2119.21	1755.69	1297.93	1286.01	-0.595042	0.00214409	0.0203189	chr4	Pabpc4
ENSMUSG00000021123	25.3686	20.6262	18.9912	13.7118	5.85093	10.0134	6.96563	6.22766	-1.02062	0.00214439	0.0203189	chr12	Rdh12
ENSMUSG00000071796	89.7657	119.632	119.99	138.947	155.635	171.897	197.36	167.109	0.52983	0.00214626	0.0203189	chr8	6820431F20Rik
ENSMUSG00000034574	339.548	354.771	359.969	375.704	448.181	443.929	429.547	502.364	0.342957	0.00214791	0.0203189	chr12	Daam1
ENSMUSG00000039156	363.941	330.02	382.413	416.84	451.692	454.777	564.216	535.578	0.410311	0.00214809	0.0203189	chr5	Stim2
ENSMUSG00000015405	2228.53	1202.51	643.111	4254.32	4532.13	7261.4	7688.89	11719.4	1.12405	0.00215839	0.0203965	chrX	Ace2
ENSMUSG00000041225	727.882	680.666	810.578	844.649	901.043	993.833	1003.05	1010.96	0.342994	0.0021593	0.0203965	chr18	Arhgap12
ENSMUSG00000050866	1048.89	916.836	903.808	1346.5	1159.65	1544.57	1677.56	2088.34	0.575995	0.00216986	0.0204818	chr7	Clrn3
ENSMUSG00000036672	256.613	229.982	247.749	193.794	172.017	160.215	136.991	184.754	-0.480937	0.00217486	0.0205147	chr8	Cenpt
ENSMUSG00000024072	508.347	571.347	536.933	589.609	652.964	688.423	741.84	688.156	0.322285	0.00218239	0.0205714	chr17	Yipf4
ENSMUSG00000026594	681.048	712.636	598.222	722.157	751.259	900.374	950.808	953.869	0.379644	0.00218451	0.020577	chr1	Ralgps2
ENSMUSG00000026456	418.581	444.495	460.968	402.214	377.97	333.781	276.303	293.738	-0.414821	0.00219174	0.0206307	chr1	Cyb5r1
ENSMUSG00000000934	154.163	159.853	157.109	124.321	109.997	93.4587	116.094	88.2251	-0.520176	0.00219403	0.0206379	chr15	Top1mt
ENSMUSG00000042628	479.075	416.65	332.346	493.626	461.053	729.311	774.346	647.676	0.563347	0.00219893	0.0206686	chr12	Zfyve1
ENSMUSG00000040007	293.69	281.548	265.877	235.844	340.524	371.331	376.144	331.104	0.387606	0.00220088	0.0206686	chr2	Bahd1
ENSMUSG00000040600	1167.93	1174.66	1047.1	1208.47	1158.48	1766.54	1736.76	1746.86	0.459311	0.00220187	0.0206686	chr3	Eps8l3
ENSMUSG00000032080	1861.66	1045.75	358.243	4626.37	5503.38	7395.75	17091.3	12888.1	1.14219	0.00220631	0.0206912	chr9	Apoa4
ENSMUSG00000000957	582.501	632.194	646.564	451.576	362.758	455.611	451.605	305.155	-0.522725	0.00220735	0.0206912	chr14	Mmp14
ENSMUSG00000034066	228.317	343.427	335.799	374.79	538.285	537.387	597.883	343.559	0.603632	0.00221042	0.0207056	chr1	Farp2
ENSMUSG00000000708	387.358	382.617	370.328	431.466	430.628	531.546	588.596	550.11	0.405363	0.00221421	0.0207268	chr17	Kat2b
ENSMUSG00000002365	1328.92	1333.49	1136.02	1655.48	1541.13	1907.56	2131.48	2016.72	0.458178	0.00221623	0.0207313	chr17	Snx9
ENSMUSG00000027067	2740.78	2728.85	2873.71	2194.81	2350.9	1878.35	1538.24	1782.15	-0.460765	0.00221833	0.0207367	chr2	Ssrp1
ENSMUSG00000039967	524.934	685.822	755.331	653.597	857.746	856.148	933.394	847.999	0.402031	0.00222719	0.0208051	chr4	Zfp292
ENSMUSG00000046295	427.363	379.523	435.071	388.502	345.205	265.356	211.291	315.535	-0.494612	0.00223098	0.0208261	chr8	Ankle1
ENSMUSG00000002395	871.312	783.797	813.168	784.317	610.837	583.282	588.596	736.939	-0.359138	0.00223719	0.0208666	chr8	Use1
ENSMUSG00000041817	21.4657	15.4697	11.2221	13.7118	8.1913	2.50336	3.48281	5.18971	-1.08773	0.00223841	0.0208666	chr13	Fam169a
ENSMUSG00000020272	58.5428	21.6575	31.9397	98.7252	66.7006	260.349	175.302	314.497	1.12484	0.00225029	0.0209629	chr11	Stk10
ENSMUSG00000074305	584.453	711.605	536.933	844.649	798.067	1154.05	1001.89	962.173	0.519227	0.00225318	0.0209753	chr9	Peak1
ENSMUSG00000069515	56236.2	45641.7	91400.3	64770.1	42483.6	34005.6	9407.08	34825.1	-0.890139	0.00225785	0.0210044	chr10	Lyz1
ENSMUSG00000006728	2569.05	2782.48	2690.71	2094.25	2238.57	1798.24	1347.85	1662.78	-0.498015	0.00226243	0.0210325	chr10	Cdk4
ENSMUSG00000028413	1072.31	972.527	1048.83	1106.09	1173.7	1461.96	1597.45	1279.78	0.38125	0.00226714	0.0210618	chr4	B4galt1
ENSMUSG00000020829	261.491	153.665	107.041	302.574	422.437	633.349	2100.14	351.863	1.13344	0.00227084	0.0210817	chr11	Slc46a1
ENSMUSG00000038298	181.483	61.8787	61.2897	322.685	311.269	522.367	759.254	887.441	1.12562	0.00229333	0.0212759	chr3	Pdzk1
ENSMUSG00000022370	821.551	848.769	839.928	845.563	722.005	597.468	579.308	718.256	-0.3507	0.00229703	0.0212871	chr15	Mrpl13
ENSMUSG00000040006	284.908	297.018	317.671	338.225	380.31	423.067	388.914	401.684	0.356204	0.00229769	0.0212871	chr10	Ginm1
ENSMUSG00000019139	1651.88	1667.63	1551.23	1359.3	1342.2	1234.15	950.808	1101.26	-0.413679	0.00230671	0.021356	chr8	Isyna1
ENSMUSG00000041685	687.878	692.01	715.622	878.471	871.788	946.269	1064.58	1046.25	0.38923	0.00231456	0.0213989	chr13	Fcho2
ENSMUSG00000003352	289.787	228.951	303.859	192.88	149.784	166.89	123.059	205.513	-0.602857	0.00231462	0.0213989	chr15	Cacnb3
ENSMUSG00000038034	613.724	585.785	664.691	424.153	469.245	410.551	347.121	334.218	-0.521123	0.0023185	0.0213989	chr1	Igsf8
ENSMUSG00000038563	430.29	425.932	416.08	461.632	485.627	593.296	626.907	545.958	0.367542	0.00231873	0.0213989	chr7	Eftud1
ENSMUSG00000028381	817.648	804.423	760.511	963.485	1061.36	1172.41	971.705	1491.52	0.467975	0.00231961	0.0213989	chr4	Ugcg
ENSMUSG00000028977	1498.7	1367.52	1038.47	1151.79	1535.28	2253.86	2047.9	1539.27	0.515725	0.00232084	0.0213989	chr4	Casz1
ENSMUSG00000038274	10953.4	9130.2	9399.77	8637.54	7366.32	6759.9	6963.31	8401.11	-0.360775	0.00232426	0.0214104	chr19	Fau
ENSMUSG00000046230	478.1	752.857	662.965	608.805	977.105	991.329	954.291	705.801	0.507808	0.0023264	0.0214104	chr19	Vps13a
ENSMUSG00000031161	296.617	251.64	244.296	220.303	198.932	188.586	143.956	181.64	-0.480436	0.00232831	0.0214104	chrX	Hdac6
ENSMUSG00000026667	1104.51	1294.3	1218.89	1270.63	1586.77	1692.27	1563.78	1360.74	0.336362	0.00232842	0.0214104	chr1	Uhmk1
ENSMUSG00000026976	54.64	15.4697	31.9397	41.1355	46.8074	69.2595	110.289	93.4149	0.918179	0.00233246	0.0214256	chr2	Pax8
ENSMUSG00000051483	1150.37	941.587	798.493	1522.93	1184.23	1738.16	2969.68	1977.28	0.73519	0.00233429	0.0214256	chr16	Cbr1
ENSMUSG00000022031	619.578	662.102	649.153	603.321	581.582	444.763	408.65	459.809	-0.406509	0.00233483	0.0214256	chr14	Elp3
ENSMUSG00000038685	391.261	410.462	430.755	378.447	331.163	279.542	268.177	338.369	-0.392886	0.00234548	0.0215087	chr2	Rtel1
ENSMUSG00000018042	2851.04	2367.89	1729.06	3770.75	2943.02	4470.16	8131.21	4593.93	0.783942	0.00235125	0.021547	chr15	Cyb5r3
ENSMUSG00000018334	1140.61	1025.12	753.605	1111.57	1137.42	1713.97	1956.18	1347.25	0.569723	0.00235625	0.0215782	chr11	Ksr1
ENSMUSG00000028772	522.983	473.372	551.608	434.208	430.628	356.311	356.408	331.104	-0.413712	0.00235906	0.0215804	chr4	Zcchc17
ENSMUSG00000032121	80.9842	102.1	118.263	116.094	74.8919	54.2394	68.4954	69.5422	-0.602678	0.00236001	0.0215804	chr9	Tmem218
ENSMUSG00000038539	200.997	208.325	255.518	165.456	112.338	165.222	148.6	104.832	-0.594503	0.00236128	0.0215804	chr7	Atf5
ENSMUSG00000100572	0.975714	6.18787	5.17941	1.82824	7.02111	19.1924	12.7703	16.6071	1.12081	0.00236438	0.0215941	chr17	2410021H03Rik
ENSMUSG00000075420	522.983	451.714	602.538	485.399	400.204	275.369	229.866	421.405	-0.590799	0.002385	0.0217678	chr11	Smim6
ENSMUSG00000031337	350.281	293.924	315.944	396.729	361.587	496.499	538.675	577.096	0.511865	0.0023883	0.0217724	chrX	Mtm1
ENSMUSG00000029911	432.241	469.247	509.309	423.239	377.97	371.331	305.327	335.256	-0.387293	0.00238873	0.0217724	chr6	Ssbp1
ENSMUSG00000026281	926.928	1060.19	1000.49	941.546	833.172	670.9	505.008	771.191	-0.475871	0.00239498	0.0218146	chr1	Dtymk
ENSMUSG00000030706	729.834	667.259	704.4	679.193	585.093	469.797	514.296	592.665	-0.355574	0.00239743	0.0218179	chr7	Mrpl48
ENSMUSG00000001774	473.221	643.538	623.256	541.16	1000.51	967.965	912.498	568.793	0.558013	0.00239856	0.0218179	chr9	Chordc1
ENSMUSG00000017418	180.507	276.391	254.655	253.212	441.16	383.848	255.406	411.025	0.583924	0.00240476	0.0218595	chr2	Arl5b
ENSMUSG00000039899	224.414	145.415	231.347	382.103	296.057	366.325	690.758	559.451	0.813011	0.00241062	0.0218981	chr5	Fgl2
ENSMUSG00000035299	57.5671	54.6595	70.7853	101.468	109.997	126.002	124.22	105.87	0.646333	0.00241448	0.0219184	chrX	Mid1
ENSMUSG00000068284	653.728	827.112	755.331	998.221	1026.25	1317.6	1170.23	1024.45	0.467364	0.00241928	0.0219473	chr16	Usf3
ENSMUSG00000024194	923.025	959.12	918.483	839.164	761.791	670.065	646.643	784.685	-0.338493	0.00242118	0.0219497	chr17	Cuta
ENSMUSG00000035776	161.968	166.041	191.638	137.118	132.231	108.479	103.324	108.984	-0.509609	0.00242539	0.0219732	chrX	Cd99l2
ENSMUSG00000047141	162.944	205.231	203.724	251.384	279.674	296.231	287.913	285.434	0.460105	0.00242774	0.0219797	chr16	Zfp654
ENSMUSG00000042350	395.164	416.65	435.934	453.405	465.734	557.414	630.389	600.969	0.393469	0.00243348	0.0220097	chr12	Arel1
ENSMUSG00000081049	65.3728	63.9413	79.4177	99.6393	52.6584	37.5504	29.0235	53.973	-0.735534	0.00243431	0.0220097	chrX	Rps24-ps3
ENSMUSG00000028538	128.794	115.507	124.306	95.0687	87.7639	81.7763	70.8172	66.4283	-0.556527	0.00243804	0.0220288	chr4	St3gal3
ENSMUSG00000007594	14.6357	8.25049	13.8118	14.626	17.5528	21.6958	49.9203	40.4798	0.985628	0.00244241	0.0220535	chr8	Hapln4
ENSMUSG00000022801	255.637	268.141	220.988	276.979	345.205	321.264	323.902	352.901	0.38352	0.00245116	0.0221177	chr16	Lrch3
ENSMUSG00000042688	1044.01	1022.03	1207.67	1271.54	1377.31	1482.82	1396.61	1524.74	0.338918	0.00245296	0.0221192	chr9	Mapk6
ENSMUSG00000094410	33.1743	37.1272	36.2559	36.5649	59.6795	68.4251	55.725	51.8971	0.657054	0.00245569	0.0221291	chr1	Gm38394
ENSMUSG00000078681	250.758	247.515	253.791	270.58	204.783	176.904	198.52	199.285	-0.383486	0.00246111	0.0221486	chr7	Tm2d3
ENSMUSG00000047728	409.8	253.703	291.774	527.449	458.713	584.951	926.429	628.993	0.717289	0.00246114	0.0221486	chr15	BC025446
ENSMUSG00000037818	190.264	167.072	176.963	277.893	230.527	349.636	392.397	319.686	0.615913	0.00246313	0.0221518	chr3	Abhd18
ENSMUSG00000024127	470.294	520.812	568.009	646.284	706.792	740.159	752.288	695.422	0.380335	0.00247019	0.0222005	chr17	Prepl
ENSMUSG00000035683	794.231	915.805	935.747	741.353	731.366	605.812	378.466	520.009	-0.559754	0.00247192	0.0222013	chr4	Melk
ENSMUSG00000031903	80.9842	63.9413	60.4265	42.9637	32.7652	30.0403	41.7938	34.2521	-0.739249	0.00248417	0.0222846	chr8	Pla2g15
ENSMUSG00000005871	911.317	1143.72	1004.81	1222.18	1469.75	1611.33	1598.61	1181.18	0.435444	0.00248449	0.0222846	chr18	Apc
ENSMUSG00000040054	1758.24	1987.34	1640.15	1772.48	2287.71	2570.11	2454.22	1963.79	0.364274	0.00248841	0.0222893	chr10	Baz2a
ENSMUSG00000054499	448.828	358.896	381.55	385.76	507.861	592.461	462.053	522.085	0.393413	0.00248901	0.0222893	chr7	Dedd2
ENSMUSG00000104443	8.78142	19.5949	13.8118	15.5401	22.2335	26.7025	49.9203	34.2521	0.93582	0.00248996	0.0222893	chr10	4932442E05Rik
ENSMUSG00000070605	32.1986	53.6282	75.1015	33.8225	15.2124	23.3647	19.736	30.1003	-0.905077	0.00249986	0.0223631	chr4	Gm13251
ENSMUSG00000037466	500.541	586.816	560.24	457.061	457.543	336.284	322.741	397.532	-0.455892	0.00250416	0.0223867	chr12	4930427A07Rik
ENSMUSG00000026189	180.507	194.918	201.134	216.647	172.017	115.989	136.991	132.857	-0.488686	0.00250814	0.0224075	chr1	Pecr
ENSMUSG00000069237	1175.74	1134.44	970.277	1459.85	1220.5	1753.18	2154.7	2080.04	0.564259	0.00251188	0.022426	chr13	Fam8a1
ENSMUSG00000107102	13.66	14.4384	18.1279	4.57061	4.68074	3.33781	2.32188	2.07589	-1.11728	0.00251598	0.0224388	chr5	Gm42726
ENSMUSG00000031844	274.176	175.323	206.313	383.931	319.461	416.392	496.882	561.527	0.701442	0.00251662	0.0224388	chr8	Hsd17b2
ENSMUSG00000024548	20.49	25.7828	17.2647	25.5954	45.6372	30.8747	74.3001	37.3659	0.87321	0.00252548	0.0225029	chr18	Setbp1
ENSMUSG00000071645	483.954	458.934	448.019	438.779	362.758	392.193	347.121	338.369	-0.33525	0.00252944	0.0225233	chr19	Tut1
ENSMUSG00000030800	465.415	414.587	418.669	329.084	313.61	281.21	221.739	321.762	-0.489602	0.00253597	0.0225637	chr7	Prss8
ENSMUSG00000021338	1057.67	1073.6	856.33	1148.14	1345.71	1480.32	1337.4	1236.19	0.37446	0.00253731	0.0225637	chr13	Lrrc16a
ENSMUSG00000024507	1746.53	1638.75	1587.49	2432.48	2059.53	2874.69	3446.83	2724.6	0.547774	0.00254933	0.0226557	chr18	Hsd17b4
ENSMUSG00000021461	156.114	116.538	133.802	120.664	105.317	75.9352	66.1735	94.4528	-0.582197	0.00255239	0.0226664	chr13	Fancc
ENSMUSG00000029864	255.637	181.511	147.613	348.281	286.696	384.683	599.044	438.012	0.758524	0.00255389	0.0226664	chr6	Gstk1
ENSMUSG00000056209	683.975	649.726	680.23	491.798	531.264	453.942	321.58	395.456	-0.525242	0.00255627	0.0226726	chr19	Npm3
ENSMUSG00000049303	44.8828	12.3757	16.4015	21.9389	35.1056	55.0739	45.2766	126.629	1.02573	0.00256084	0.0226983	chr19	Syt12
ENSMUSG00000030516	1044.99	1321.11	1028.11	1475.39	1607.84	1924.25	1708.9	1502.94	0.450558	0.00256513	0.0227105	chr7	Tjp1
ENSMUSG00000020183	120.013	99.0059	91.503	130.719	177.868	137.685	164.853	170.223	0.525063	0.00256558	0.0227105	chr10	Cpm
ENSMUSG00000019359	137.576	68.0666	20.7177	182.824	195.421	381.345	589.757	551.148	1.11952	0.00258087	0.0228309	chrX	Gdpd2
ENSMUSG00000022201	747.397	822.987	890.859	882.128	1193.59	1067.26	1000.73	998.501	0.340766	0.00260793	0.0230552	chr15	Zfr
ENSMUSG00000004931	422.484	397.055	326.303	300.746	456.372	519.029	561.894	459.809	0.447256	0.00261217	0.0230776	chr10	Apba3
ENSMUSG00000022383	249.783	337.239	269.33	319.029	441.16	601.64	458.571	311.383	0.581504	0.00262134	0.0231435	chr15	Ppara
ENSMUSG00000047215	8254.54	8648.58	8774.79	10089.2	7285.58	6104.85	5053.56	7618.5	-0.438547	0.00262669	0.0231756	chr5	Rpl9
ENSMUSG00000044475	437.12	380.554	416.08	294.347	325.312	259.515	220.578	241.841	-0.515192	0.0026391	0.0232321	chr10	Ascc1
ENSMUSG00000026135	136.6	160.885	167.468	158.143	218.825	257.846	235.67	175.412	0.486514	0.00263989	0.0232321	chr1	Zfp142
ENSMUSG00000001844	379.553	316.613	350.474	284.292	250.42	252.839	231.027	257.41	-0.409068	0.00263994	0.0232321	chr5	Zdhhc4
ENSMUSG00000040505	2095.83	1222.1	986.678	1965.36	1689.75	2774.55	3593.1	3090.99	0.730424	0.00263997	0.0232321	chr17	Abcg5
ENSMUSG00000039994	352.233	361.99	389.319	308.059	325.312	227.805	204.325	214.854	-0.510201	0.00264559	0.0232664	chr10	Timeless
ENSMUSG00000034430	195.143	213.481	180.416	198.365	249.25	273.7	280.947	239.765	0.395294	0.00267022	0.0234607	chr6	Zxdc
ENSMUSG00000025528	549.327	257.828	151.066	1003.71	1040.3	1480.32	2778.13	2141.28	1.10617	0.00267116	0.0234607	chrX	2010106E10Rik
ENSMUSG00000021242	1874.35	1887.3	1850.78	1633.54	1521.24	1496.17	1410.54	1518.51	-0.280354	0.00268084	0.0235305	chr12	Npc2
ENSMUSG00000030612	612.748	627.037	605.128	572.241	530.094	452.273	393.558	483.681	-0.367885	0.00268437	0.0235461	chr7	Mrpl46
ENSMUSG00000025027	3473.54	2611.28	2404.11	3421.56	3469.6	4331.64	4146.87	4900.13	0.476712	0.00268854	0.0235528	chr19	Xpnpep1
ENSMUSG00000025907	483.954	543.501	557.65	625.26	636.581	709.284	844.002	752.509	0.398645	0.00268861	0.0235528	chr1	Rb1cc1
ENSMUSG00000074358	466.391	402.211	392.772	356.508	329.992	310.416	243.797	299.965	-0.431544	0.00269988	0.0236361	chr7	Ccdc61
ENSMUSG00000005514	963.03	848.769	662.102	1117.06	960.723	1511.19	1775.07	1368.01	0.59573	0.00270299	0.0236481	chr5	Por
ENSMUSG00000039001	7002.7	6914.94	7283.98	7021.37	6163.37	4794.76	3652.31	5573.75	-0.46207	0.0027349	0.0238997	chr2	Rps21
ENSMUSG00000094344	32.1986	34.0333	43.1618	4.57061	3.51056	0.834452	15.0922	3.11383	-1.11847	0.00273528	0.0238997	chr4	Gm11942
ENSMUSG00000097195	309.301	305.268	367.738	305.317	273.823	191.09	172.98	250.144	-0.508796	0.00274	0.0239254	chr9	Snhg5
ENSMUSG00000026980	430.29	480.591	302.996	524.706	466.904	743.497	1020.46	663.245	0.663707	0.00275679	0.0240565	chr2	Ly75
ENSMUSG00000022853	913.268	872.489	813.168	1357.47	960.723	1521.21	2436.81	1976.24	0.709934	0.00276805	0.0241392	chr16	Ehhadh
ENSMUSG00000021023	395.164	373.335	434.208	340.968	310.099	316.257	250.763	214.854	-0.47488	0.00277172	0.0241449	chr12	1110008L16Rik
ENSMUSG00000057177	791.304	739.45	741.519	703.874	947.851	973.806	1054.13	816.861	0.341289	0.00277228	0.0241449	chr7	Gsk3a
ENSMUSG00000021280	272.224	136.133	68.1956	435.122	408.395	714.291	1301.41	982.932	1.10043	0.0027813	0.0242033	chr12	Exoc3l4
ENSMUSG00000022973	378.577	456.871	381.55	491.798	538.285	662.555	596.722	516.896	0.422701	0.00278256	0.0242033	chr16	Synj1
ENSMUSG00000038116	263.443	271.235	279.688	199.279	224.676	148.533	138.152	160.881	-0.555369	0.00279445	0.0242787	chr2	Phf20
ENSMUSG00000047554	601.04	632.194	574.052	697.475	725.515	766.862	845.163	880.175	0.352155	0.00279483	0.0242787	chr7	Tmem41b
ENSMUSG00000020171	484.93	505.343	511.036	450.662	402.544	352.973	340.155	416.215	-0.359331	0.00280279	0.0243258	chr10	Yeats4
ENSMUSG00000001383	1116.22	1042.66	1136.02	884.87	883.49	818.598	766.219	774.305	-0.35675	0.00280665	0.0243258	chr18	Zmat2
ENSMUSG00000029186	866.434	970.464	912.44	1273.37	1084.76	1396.04	1768.11	1741.67	0.538732	0.00280882	0.0243258	chr5	Pi4k2b
ENSMUSG00000033105	635.19	545.564	496.361	572.241	415.416	387.186	458.571	458.771	-0.376572	0.00280889	0.0243258	chr10	Lss
ENSMUSG00000022074	111.231	108.288	92.3662	112.437	159.145	151.036	133.508	150.502	0.465689	0.00280925	0.0243258	chr14	Tnfrsf10b
ENSMUSG00000032184	64.3971	52.5969	56.9736	37.479	33.9354	30.8747	19.736	30.1003	-0.760051	0.00281234	0.0243351	chr9	Lysmd2
ENSMUSG00000025937	384.431	408.399	410.037	435.122	497.329	493.161	509.652	578.134	0.335092	0.00281821	0.0243351	chr1	Lactb2
ENSMUSG00000031438	2881.28	2548.37	2704.52	2956.27	2988.65	3749.19	3540.86	3985.7	0.353894	0.00281853	0.0243351	chrX	Rnf128
ENSMUSG00000026029	1044.01	937.462	1150.69	1144.48	1314.12	1359.32	1531.28	1266.29	0.345882	0.00281855	0.0243351	chr1	Casp8
ENSMUSG00000034403	1037.18	987.996	1020.34	1259.66	1213.48	1372.67	1592.81	1534.08	0.39477	0.00281932	0.0243351	chrX	Pja1
ENSMUSG00000025726	135.624	78.3797	10.3588	191.052	214.144	501.506	689.597	1703.26	1.09509	0.00282117	0.0243356	chr7	Slc28a1
ENSMUSG00000038212	841.065	882.803	890.859	953.429	991.147	1156.55	1181.84	1108.52	0.308863	0.00282406	0.0243449	chr13	Hiatl1
ENSMUSG00000014418	631.287	578.566	509.309	845.563	702.111	980.481	1121.47	1088.8	0.56124	0.00282762	0.02436	chr7	Hps5
ENSMUSG00000028175	133.673	162.947	182.143	171.855	124.04	102.638	125.381	99.6425	-0.503528	0.00283079	0.0243718	chr3	Depdc1a
ENSMUSG00000038178	2644.18	1552.12	930.568	4225.07	4296.92	6143.24	6884.36	7829.2	1.0114	0.00283553	0.0243971	chr11	Slc43a2
ENSMUSG00000037376	522.983	535.251	594.769	589.609	509.031	395.53	368.017	414.139	-0.398858	0.002841	0.0244286	chr2	Trmt6
ENSMUSG00000107881	349.306	404.274	441.977	481.742	442.33	749.338	657.091	607.197	0.519259	0.0028534	0.024505	chr6	Gm44250
ENSMUSG00000030793	3098.87	3023.81	3175.84	2852.06	2799.08	2328.12	2306.78	2092.49	-0.342767	0.00285406	0.024505	chr7	Pycard
ENSMUSG00000018909	1779.7	1857.39	1582.31	2137.22	2059.53	2463.3	3459.6	2584.48	0.495136	0.00285532	0.024505	chr7	Arrb1
ENSMUSG00000027654	275.151	282.579	271.056	197.45	203.612	172.732	143.956	187.868	-0.505539	0.00285992	0.0245288	chr2	Fam83d
ENSMUSG00000031551	67.3243	74.2544	24.1706	63.9886	69.041	84.2797	152.083	244.954	0.954615	0.00286281	0.0245288	chr8	Ido1
ENSMUSG00000072694	33.1743	39.1898	31.9397	42.9637	15.2124	18.358	10.4484	26.9865	-0.853398	0.00286353	0.0245288	chr5	1500011B03Rik
ENSMUSG00000032536	1576.75	1491.28	1394.13	1482.71	1597.3	2029.39	1964.31	2602.12	0.443872	0.00287774	0.0246348	chr9	Trak1
ENSMUSG00000001289	1045.97	965.308	1000.49	1042.1	810.939	671.734	640.838	913.39	-0.402933	0.00288501	0.0246577	chr15	Pfdn5
ENSMUSG00000021175	353.208	447.589	403.131	306.231	301.908	288.72	246.119	226.272	-0.480754	0.00288503	0.0246577	chr12	Cdca7l
ENSMUSG00000047394	104.401	56.7221	55.2471	138.032	106.487	150.201	320.419	189.944	0.88967	0.00288589	0.0246577	chr15	Odf3b
ENSMUSG00000029178	1530.89	1454.15	1446.78	1632.62	1722.51	1818.27	1886.52	1982.47	0.284273	0.00289494	0.0247068	chr5	Klf3
ENSMUSG00000064373	3016.91	1565.53	1264.64	5036.81	4247.77	6464.5	12713.4	11995.5	1.07182	0.00289528	0.0247068	chr15	Sepp1
ENSMUSG00000067288	5732.32	5696.96	5539.38	4890.55	5142.97	3764.21	3319.12	3732.44	-0.435824	0.00290032	0.0247341	chr17	Rps28
ENSMUSG00000022575	1364.05	652.82	597.359	1607.03	1207.63	1757.36	3091.58	2578.25	0.849164	0.00290428	0.024737	chr15	Gsdmd
ENSMUSG00000025144	646.898	655.914	671.597	646.284	568.71	483.148	414.455	541.806	-0.373194	0.00290502	0.024737	chr11	Stra13
ENSMUSG00000021819	747.397	649.726	605.991	745.01	760.621	947.938	1032.07	915.466	0.398594	0.00290614	0.024737	chr14	Zswim8
ENSMUSG00000005779	2723.22	2786.6	2719.19	2852.06	2137.93	2222.15	2101.3	2555.42	-0.291983	0.0029105	0.0247585	chr3	Psmb4
ENSMUSG00000040681	1672.37	1757.35	1800.71	1669.19	1509.54	1107.32	752.288	1263.18	-0.5388	0.00291422	0.0247597	chr16	Hmgn1
ENSMUSG00000023022	3950.67	3595.15	3268.21	4148.29	4088.63	5103.51	5166.18	5118.1	0.3697	0.00291591	0.0247597	chr15	Lima1
ENSMUSG00000030364	4119.46	2161.63	1944.01	4872.27	4053.52	5804.45	6039.2	8801.75	0.782407	0.00292043	0.0247597	chr6	Clec2h
ENSMUSG00000069227	62.4457	24.7515	14.675	50.2767	56.1689	85.1141	104.484	103.794	0.929331	0.00292056	0.0247597	chr13	Gprin1
ENSMUSG00000030103	657.631	748.732	477.369	555.786	944.34	1043.07	1686.84	607.197	0.715998	0.00292223	0.0247597	chr6	Bhlhe40
ENSMUSG00000034621	746.421	762.139	650.88	798.943	848.385	1120.67	1163.26	878.1	0.423047	0.00292453	0.0247597	chr11	Gpatch8
ENSMUSG00000045414	105.377	94.8807	109.631	102.382	138.082	150.201	214.774	127.667	0.567433	0.00292574	0.0247597	chr9	1190002N15Rik
ENSMUSG00000019923	516.153	605.38	613.761	591.437	494.989	435.584	372.661	466.036	-0.383184	0.00292798	0.0247597	chr10	Zwint
ENSMUSG00000027597	4461.94	4730.63	4813.4	3979.17	3934.16	3711.64	3236.7	3296.51	-0.335004	0.00292861	0.0247597	chr2	Ahcy
ENSMUSG00000056671	350.281	350.646	346.158	340.053	285.525	260.349	215.935	287.51	-0.38917	0.00293088	0.0247597	chr18	Prelid2
ENSMUSG00000005802	693.733	814.736	738.93	1074.09	1025.08	1211.62	1108.7	1342.06	0.473488	0.00293336	0.0247597	chr2	Slc30a4
ENSMUSG00000054723	96.5957	120.663	143.297	142.603	54.9987	67.5906	59.2079	111.06	-0.693809	0.0029359	0.0247597	chr17	Vmac
ENSMUSG00000024066	2613.94	2504.02	1139.47	3743.33	3735.23	6438.63	14584.9	5959.87	1.05576	0.00293628	0.0247597	chr17	Xdh
ENSMUSG00000072692	195.143	217.607	222.715	139.861	136.912	148.533	117.255	102.756	-0.57083	0.00293874	0.0247597	chr5	Rpl37rt
ENSMUSG00000096188	1834.34	2064.69	1990.62	2173.78	2398.88	2610.17	2802.51	2303.2	0.320026	0.00293931	0.0247597	chr8	Cmtm4
ENSMUSG00000086507	7.80571	12.3757	1.72647	9.14122	12.872	15.0201	47.5985	30.1003	1.07902	0.00294258	0.0247597	chr11	Adap2os
ENSMUSG00000000386	51.7128	27.8454	16.4015	36.5649	39.7863	95.962	74.3001	75.7698	0.890864	0.00294355	0.0247597	chr16	Mx1
ENSMUSG00000024851	578.598	510.499	374.644	437.865	503.18	786.889	825.427	732.788	0.546288	0.00294387	0.0247597	chr19	Pitpnm1
ENSMUSG00000018411	144.406	126.851	138.981	63.9886	78.4025	78.4385	35.9891	48.7833	-0.813441	0.00294545	0.0247597	chr11	Mapt
ENSMUSG00000027690	554.205	266.078	82.8706	1115.23	1356.25	2268.04	3329.57	2687.23	1.10986	0.00294999	0.0247825	chr3	Slc2a2
ENSMUSG00000024401	56.5914	38.1585	37.1191	25.5954	17.5528	21.6958	22.0578	7.2656	-0.925168	0.00295465	0.0248062	chr17	Tnf
ENSMUSG00000001300	946.442	891.053	766.553	1152.71	1089.44	1637.2	1763.47	1153.15	0.548836	0.00296663	0.0248913	chr8	Efnb2
ENSMUSG00000047446	392.237	398.086	315.081	536.59	489.138	579.11	646.643	733.826	0.540312	0.00296862	0.0248925	chr12	Arl4a
ENSMUSG00000063077	1102.56	1302.55	1129.98	1467.17	1460.39	1905.05	1756.5	1578.71	0.40744	0.00297045	0.0248925	chr4	Kif1b
ENSMUSG00000024887	1147.44	751.826	491.181	2824.64	2490.16	4182.27	4736.63	6861.84	1.08447	0.00297391	0.024906	chr19	Asah2
ENSMUSG00000034171	1771.9	1433.52	1327.66	1817.27	1960.06	2289.74	2578.44	1921.23	0.443142	0.00297833	0.0249165	chr4	Faah
ENSMUSG00000010358	511.274	408.399	335.799	472.601	512.541	589.958	676.827	660.132	0.474013	0.00297884	0.0249165	chr11	Ifi35
ENSMUSG00000032380	500.541	537.313	571.462	407.699	408.395	341.291	364.535	383.001	-0.41547	0.00298091	0.0249183	chr9	Dapk2
ENSMUSG00000057113	6563.63	7506.92	7668.99	6189.52	6361.13	5094.33	3872.89	4492.22	-0.471312	0.0029828	0.0249187	chr11	Npm1
ENSMUSG00000061589	1366.98	1445.9	1218.03	1445.23	1597.3	1802.42	1909.74	1611.93	0.330563	0.00299046	0.0249673	chr10	Dot1l
ENSMUSG00000036087	651.777	747.701	672.461	732.212	823.811	971.302	965.901	812.709	0.34207	0.00299795	0.0250143	chr5	Slain2
ENSMUSG00000008373	587.38	661.071	585.274	622.517	562.859	449.77	355.247	406.874	-0.448775	0.00301104	0.0251081	chr7	Prpf31
ENSMUSG00000030650	868.385	795.141	728.571	1092.38	878.81	1384.36	2129.16	1365.93	0.654515	0.00301949	0.025158	chr7	Tmc5
ENSMUSG00000058979	218.56	246.483	252.928	217.561	195.421	181.076	154.405	154.653	-0.430482	0.00302075	0.025158	chr6	Cecr5
ENSMUSG00000030616	297.593	318.675	396.225	372.962	480.946	460.618	406.328	576.058	0.452309	0.00303641	0.02526	chr7	Sytl2
ENSMUSG00000026525	23.4171	31.9707	27.6235	24.6813	40.9565	38.3848	89.3922	48.7833	0.834517	0.00303673	0.02526	chr1	Opn3
ENSMUSG00000032353	528.837	432.119	583.547	481.742	390.842	348.801	343.638	424.519	-0.412224	0.00305038	0.025358	chr9	Tmed3
ENSMUSG00000065126	58.5428	54.6595	57.8368	29.2519	26.9143	29.2058	25.5406	23.8727	-0.783892	0.00305872	0.0254025	chr11	Snord104
ENSMUSG00000045193	585.428	469.247	482.549	479.914	188.4	285.383	308.81	457.733	-0.636819	0.0030595	0.0254025	chr10	Cirbp
ENSMUSG00000027820	791.304	737.388	238.253	2258.8	1998.68	3865.18	7975.65	4956.18	1.10529	0.00306593	0.0254402	chr3	Mme
ENSMUSG00000038642	687.878	651.789	612.034	862.931	798.067	977.978	1199.25	985.008	0.46925	0.00307885	0.0255318	chr3	Ctss
ENSMUSG00000059776	20.49	30.9393	18.9912	7.31298	4.68074	9.17898	5.80469	4.15177	-1.06032	0.00308107	0.0255346	chr3	Rpl13-ps6
ENSMUSG00000052539	779.595	824.018	723.391	787.059	951.361	1194.1	1036.72	874.986	0.371741	0.00309206	0.0255961	chr3	Magi3
ENSMUSG00000039193	833.26	765.233	858.919	738.611	894.022	1068.1	1173.71	990.197	0.358504	0.00309228	0.0255961	chr17	Nlrc4
ENSMUSG00000064326	118.061	179.448	195.091	122.492	124.04	80.9419	48.7594	87.1872	-0.741837	0.0030959	0.0256103	chr12	Siva1
ENSMUSG00000024575	39.0286	44.3464	0.863236	8.2271	0	2.50336	1.16094	6.22766	-1.07089	0.00309865	0.0256174	chr18	Pde6a
ENSMUSG00000022615	193.191	78.3797	79.4177	110.609	244.569	189.421	864.899	267.789	1.07464	0.00310726	0.0256729	chr15	Tymp
ENSMUSG00000026219	1864.59	2178.13	1849.05	2305.42	2587.28	2935.6	2600.5	2404.91	0.351981	0.00311358	0.0257013	chr1	Trip12
ENSMUSG00000035992	309.301	365.084	321.987	359.25	401.374	433.915	433.03	525.199	0.391537	0.00311451	0.0257013	chr11	Fnip1
ENSMUSG00000031618	231.244	255.765	207.177	339.139	322.971	378.841	484.111	362.242	0.54498	0.00311987	0.0257299	chr8	Nr3c2
ENSMUSG00000028557	379.553	364.053	423.849	430.552	514.882	504.844	514.296	484.719	0.328118	0.00312315	0.0257412	chr4	Rnf11
ENSMUSG00000040624	98.5471	111.382	81.1442	129.805	108.827	181.911	206.647	188.906	0.641619	0.00313628	0.0258337	chr10	Plekhg1
ENSMUSG00000025332	1383.56	1399.49	1230.11	1344.67	1775.17	1945.11	2010.75	1393.96	0.3976	0.00314035	0.0258515	chrX	Kdm5c
ENSMUSG00000038967	538.594	435.213	362.559	521.964	471.585	749.338	1036.72	728.636	0.624364	0.00314684	0.0258891	chr11	Pdk2
ENSMUSG00000016637	94.6442	140.258	105.315	81.3569	56.1689	74.2663	38.311	72.656	-0.703144	0.00315127	0.0259098	chr15	Ift27
ENSMUSG00000068735	783.498	669.321	973.73	350.109	475.095	456.445	291.396	184.754	-0.818025	0.00315483	0.0259233	chr2	Trp53i11
ENSMUSG00000024731	743.494	460.996	392.772	943.374	717.324	1099.81	1437.24	1353.48	0.745654	0.00315691	0.0259246	chr19	Ms4a10
ENSMUSG00000038859	930.831	721.918	820.074	880.3	894.022	1313.43	1418.67	1099.18	0.471322	0.0031648	0.0259737	chr5	Baiap2l1
ENSMUSG00000042210	454.683	465.121	472.19	448.834	413.076	363.821	290.235	297.89	-0.41532	0.00317217	0.0260183	chr9	Abhd14a
ENSMUSG00000032083	20810	8101.98	6806.61	23195.9	24461.6	33143.6	47672.8	49220.3	0.993583	0.00318046	0.026059	chr9	Apoa1
ENSMUSG00000040749	118.061	133.039	141.571	109.695	90.1043	93.4587	74.3001	87.1872	-0.508334	0.00318098	0.026059	chrX	Siah1b
ENSMUSG00000024236	477.124	501.217	449.746	631.658	573.391	744.331	794.082	744.205	0.451213	0.00318571	0.026082	chr18	Svil
ENSMUSG00000027286	109.28	135.102	121.716	167.284	167.337	186.917	261.211	196.171	0.561734	0.00319256	0.0261222	chr2	Lrrc57
ENSMUSG00000032898	208.803	234.108	216.672	179.168	170.847	151.87	121.899	151.54	-0.467849	0.00320394	0.0261994	chr5	Fbxo21
ENSMUSG00000038291	536.643	514.624	441.977	606.977	552.328	763.524	837.037	809.595	0.472772	0.00320654	0.0262048	chr8	Snx25
ENSMUSG00000006219	1285.99	1199.42	1155.87	1324.56	1376.14	1658.89	1701.94	1512.28	0.324627	0.00321113	0.0262265	chr4	Fblim1
ENSMUSG00000026816	403.946	359.928	369.465	388.502	308.929	309.582	304.166	272.979	-0.339483	0.00321466	0.0262337	chr2	Gtf3c5
ENSMUSG00000050335	1346.49	888.99	850.287	1594.23	1563.37	1597.14	1746.05	4173.57	0.804179	0.00321589	0.0262337	chr14	Lgals3
ENSMUSG00000060032	486.881	364.053	438.524	354.679	342.864	283.714	235.67	301.003	-0.475049	0.00323347	0.0263611	chr6	H2afj
ENSMUSG00000045180	334.67	391.898	371.191	365.649	475.095	535.718	557.25	397.532	0.410578	0.003239	0.0263904	chrX	Shroom2
ENSMUSG00000025135	590.307	551.752	560.24	456.147	425.948	446.432	356.408	403.76	-0.388261	0.00325275	0.0264864	chr11	Anapc11
ENSMUSG00000072582	422.484	445.527	492.908	387.588	397.863	282.045	261.211	307.231	-0.46491	0.0032621	0.0265465	chr11	Ptrh2
ENSMUSG00000032098	900.584	439.339	218.399	1155.45	1207.63	1784.89	3998.27	2154.77	1.06912	0.00326449	0.02655	chr9	Treh
ENSMUSG00000035478	1522.11	1507.78	1426.07	1090.55	1211.14	1007.18	924.107	891.593	-0.440176	0.00326756	0.026559	chr10	Mbd3
ENSMUSG00000005687	903.511	910.648	989.268	844.649	791.046	700.94	633.872	752.509	-0.334077	0.00327304	0.0265875	chr3	Bcas2
ENSMUSG00000035780	427.363	437.276	263.287	826.366	588.603	958.786	1244.53	926.883	0.787372	0.00328412	0.0266495	chr5	Ugt2a3
ENSMUSG00000050270	82.9357	56.7221	65.6059	97.8111	95.9552	110.148	186.911	129.743	0.69469	0.00328619	0.0266495	chr11	Tmem220
ENSMUSG00000022667	3.90286	3.09393	0.863236	8.2271	5.85093	4.17226	55.725	30.1003	1.09212	0.00328658	0.0266495	chr16	Cd200r1
ENSMUSG00000027469	1037.18	1137.54	1163.64	1038.44	999.339	815.26	618.78	748.357	-0.440722	0.0033074	0.0267794	chr2	Tpx2
ENSMUSG00000028427	35.1257	22.6889	12.9485	37.479	33.9354	72.5974	84.7485	347.711	1.09632	0.00331069	0.0267794	chr4	Aqp7
ENSMUSG00000023911	64.3971	52.5969	51.7941	42.9637	22.2335	20.8613	22.0578	44.6315	-0.797803	0.003315	0.0267794	chr17	Flywch2
ENSMUSG00000040648	1189.4	1472.71	1360.46	1744.15	1707.3	1867.5	2085.05	2116.37	0.41519	0.00331533	0.0267794	chr1	Ppip5k2
ENSMUSG00000019066	776.668	727.075	1037.61	753.237	585.093	628.343	439.996	653.904	-0.486701	0.00331927	0.0267794	chr9	Rab3d
ENSMUSG00000036377	524.934	304.237	227.031	1012.85	904.554	1471.97	1625.31	1946.14	1.02626	0.00331974	0.0267794	chr5	C530008M17Rik
ENSMUSG00000029482	1207.93	1031.31	877.047	769.691	738.387	727.642	546.802	714.105	-0.483956	0.00331996	0.0267794	chr5	Aacs
ENSMUSG00000039361	2189.5	2529.81	2344.55	3043.11	2900.89	3316.95	3611.68	3586.09	0.394854	0.00332043	0.0267794	chr7	Picalm
ENSMUSG00000029727	1311.36	919.93	610.308	2553.14	2229.2	3612.34	5311.29	4315.77	1.02539	0.00332044	0.0267794	chr5	Cyp3a13
ENSMUSG00000034075	1023.52	1334.52	1140.33	1179.22	1454.54	1700.61	1748.37	1314.04	0.396948	0.00333366	0.0268701	chr2	Zdhhc5
ENSMUSG00000051606	65.3728	52.5969	48.3412	58.5038	24.5739	35.8814	38.311	33.2142	-0.679879	0.00335007	0.0269703	chr13	2010001K21Rik
ENSMUSG00000023015	1497.72	1555.22	1663.46	1320.91	1360.93	1109.82	759.254	936.224	-0.504974	0.00335009	0.0269703	chr15	Racgap1
ENSMUSG00000024073	1695.79	2375.11	1874.08	2097.91	3200.46	3103.33	3120.6	2056.16	0.486706	0.00335418	0.0269872	chr17	Birc6
ENSMUSG00000028266	444.925	468.215	488.591	397.643	403.714	335.45	260.05	286.472	-0.462324	0.003364	0.0270422	chr3	Lmo4
ENSMUSG00000060002	1179.64	1219.01	1249.1	1756.94	1591.45	2051.08	3467.72	1785.26	0.648752	0.00336502	0.0270422	chr10	Chpt1
ENSMUSG00000031712	85.8628	64.9726	57.8368	117.922	106.487	136.016	171.819	140.122	0.680292	0.00338188	0.0271616	chr8	Il15
ENSMUSG00000046138	492.735	575.472	581.821	566.756	731.366	720.132	671.022	653.904	0.31771	0.00338582	0.027177	chr19	9930021J03Rik
ENSMUSG00000020671	1349.41	1389.18	1451.1	1463.51	1881.66	1749.01	1777.4	1542.38	0.292213	0.00339443	0.0272299	chr12	Rab10
ENSMUSG00000029730	1610.9	1905.86	1767.91	1508.3	1554.01	1206.62	932.233	1132.4	-0.469563	0.0034043	0.0272928	chr5	Mcm7
ENSMUSG00000037907	295.641	283.611	271.056	277.893	231.697	165.222	150.922	236.651	-0.496887	0.0034063	0.0272928	chr11	Ankrd13b
ENSMUSG00000042195	749.348	679.634	728.571	922.349	795.726	1119.83	1239.88	1218.54	0.480391	0.00341524	0.0273482	chr9	Slc35f2
ENSMUSG00000021102	1834.34	1648.04	1669.5	1603.37	1417.1	1344.3	1355.98	1469.73	-0.269775	0.00342185	0.027385	chr12	Glrx5
ENSMUSG00000056204	888.875	698.198	570.599	846.477	901.043	1203.28	1099.41	1031.72	0.472006	0.00342517	0.0273953	chr8	Pgpep1
ENSMUSG00000025467	816.672	593.004	600.812	830.023	887.001	957.117	2280.08	997.463	0.738238	0.00343593	0.0274651	chr7	Prap1
ENSMUSG00000049076	658.607	644.57	562.83	735.868	746.579	848.638	850.968	947.642	0.372469	0.00344317	0.0275067	chr16	Acap2
ENSMUSG00000073016	97.5714	187.699	145.887	180.996	200.102	247.832	267.016	236.651	0.587228	0.00345825	0.0276108	chrX	Uprt
ENSMUSG00000029007	342.476	299.08	331.482	266.01	239.888	251.17	224.061	180.602	-0.446643	0.00348441	0.0277985	chr4	Agtrap
ENSMUSG00000042462	681.048	715.73	758.784	607.891	609.667	460.618	368.017	522.085	-0.471381	0.00348683	0.0277985	chr7	Dctpp1
ENSMUSG00000026238	23031.7	25194.9	25325.6	17919.5	20300.4	16862.6	12960.7	13423.7	-0.496661	0.00348792	0.0277985	chr1	Ptma
ENSMUSG00000056629	1109.39	1018.94	1001.35	929.662	892.852	761.021	752.288	826.202	-0.321753	0.00349013	0.0277997	chr19	Fkbp2
ENSMUSG00000053128	563.963	646.632	615.487	460.718	477.436	440.591	383.11	330.066	-0.463923	0.00350349	0.0278896	chr9	Rnf26
ENSMUSG00000034675	15.6114	15.4697	25.0338	22.8531	4.68074	5.00671	9.28751	11.4174	-0.985614	0.00350701	0.0279012	chr13	Dbn1
ENSMUSG00000099966	108.304	125.82	120.853	100.553	52.6584	60.915	63.8516	102.756	-0.63415	0.0035133	0.0279349	chr14	2810402E24Rik
ENSMUSG00000025197	3.90286	4.12525	0.863236	3.65649	7.02111	6.67562	35.9891	10.3794	1.08914	0.00352988	0.0280365	chr19	Cyp2c44
ENSMUSG00000020897	791.304	865.27	824.39	635.315	697.431	565.759	433.03	476.416	-0.492201	0.00353575	0.0280365	chr11	Aurkb
ENSMUSG00000016028	233.196	215.544	221.852	157.229	161.486	129.34	138.152	70.5801	-0.656489	0.00353667	0.0280365	chr15	Celsr1
ENSMUSG00000022657	9.75714	9.2818	2.58971	19.1966	18.723	16.689	48.7594	44.6315	1.04639	0.00353735	0.0280365	chr16	Cd96
ENSMUSG00000032454	6320.67	3578.65	1722.16	11163.3	10112.7	15795.3	24449.4	25153.5	1.05881	0.00353838	0.0280365	chr9	Rbp2
ENSMUSG00000038538	901.56	956.026	903.808	877.557	1117.53	1192.43	1156.29	1001.61	0.291206	0.00353853	0.0280365	chr6	Ubn2
ENSMUSG00000056394	1527.97	1697.54	1514.12	1306.28	1303.59	1129.85	702.368	992.273	-0.517122	0.00354713	0.0280882	chr7	Lig1
ENSMUSG00000029407	1136.71	1092.16	1128.25	1568.63	1442.84	1707.29	2044.41	1673.16	0.457144	0.00355038	0.0280975	chr5	Uso1
ENSMUSG00000068876	2566.13	2216.29	1813.66	2540.35	2719.51	3273.56	3334.21	2906.24	0.406138	0.00355766	0.0281266	chr3	Cgn
ENSMUSG00000030203	476.148	558.971	417.806	582.296	607.326	655.88	885.796	708.915	0.46611	0.00355822	0.0281266	chr6	Dusp16
ENSMUSG00000061531	1381.61	991.09	940.927	1917.83	1482.63	2091.97	2431	2699.69	0.659492	0.00356603	0.0281718	chr2	Tmem236
ENSMUSG00000032737	1610.9	1373.71	1312.12	1334.62	1702.62	1896.71	2038.61	1610.89	0.354507	0.00357605	0.0282345	chr7	Inppl1
ENSMUSG00000019982	1406	1545.94	1547.78	1195.67	1316.46	996.336	752.288	716.181	-0.550378	0.00358841	0.0283156	chr10	Myb
ENSMUSG00000026781	547.375	579.597	639.658	757.807	702.111	843.631	983.315	951.794	0.443002	0.00359756	0.0283712	chr2	Acbd5
ENSMUSG00000020988	349.306	389.836	430.755	528.363	498.499	567.428	666.379	654.942	0.466799	0.00360305	0.0283979	chr12	L2hgdh
ENSMUSG00000046546	7.80571	10.3131	5.17941	15.5401	24.5739	21.6958	29.0235	18.683	0.945832	0.00361328	0.0284261	chr16	Fam43a
ENSMUSG00000072980	109.28	130.977	119.127	88.6699	81.913	75.9352	61.5297	76.8078	-0.553081	0.00361334	0.0284261	chr2	Oip5
ENSMUSG00000031532	1220.62	1170.54	1035.88	1195.67	1214.65	1551.25	1705.42	1598.43	0.380817	0.00361342	0.0284261	chr8	Saraf
ENSMUSG00000031948	2834.45	3163.03	2850.4	2268.85	2285.37	2278.89	1987.53	1784.22	-0.400474	0.00361555	0.0284261	chr8	Kars
ENSMUSG00000028080	1668.47	2261.67	1532.24	2273.42	2528.77	3088.31	3197.22	2281.4	0.492314	0.00361713	0.0284261	chr3	Lrba
ENSMUSG00000033902	196.118	163.979	153.656	226.702	230.527	244.495	303.005	281.282	0.488256	0.00363884	0.0285658	chr2	Mapkbp1
ENSMUSG00000035473	1136.71	944.681	952.149	1470.82	1195.93	1691.43	2110.59	1824.7	0.556612	0.00363914	0.0285658	chr17	Galm
ENSMUSG00000023072	408.824	424.9	428.165	376.618	362.758	314.589	246.119	292.7	-0.413472	0.00364612	0.028604	chr7	Cep89
ENSMUSG00000061979	483.954	417.681	465.284	337.311	376.8	282.879	235.67	279.207	-0.506607	0.00365599	0.0286402	chr5	Wbscr16
ENSMUSG00000052139	316.131	239.264	260.697	236.758	197.761	193.593	190.394	198.247	-0.416108	0.00365627	0.0286402	chr5	Bre
ENSMUSG00000024254	1327.95	841.55	578.368	1605.2	1098.8	2161.23	2686.41	2387.27	0.789697	0.0036571	0.0286402	chr17	Abcg8
ENSMUSG00000008683	5295.2	5887.76	6150.55	6533.23	5254.13	4228.17	3377.17	4693.58	-0.425552	0.00367054	0.0287288	chr7	Rps15a
ENSMUSG00000043572	163.92	159.853	150.203	177.34	141.592	103.472	87.0704	116.25	-0.508959	0.00368338	0.0288126	chr4	Pars2
ENSMUSG00000030754	1593.34	1697.54	1735.1	2031.18	2015.06	2187.93	2404.3	2362.36	0.337232	0.00369862	0.0289151	chr7	Copb1
ENSMUSG00000057137	7.80571	4.12525	6.04265	9.14122	21.0633	7.51007	30.1844	22.8347	1.02595	0.00371282	0.0289979	chr6	Tmem140
ENSMUSG00000038527	17.5628	39.1898	37.1191	22.8531	15.2124	5.00671	5.80469	17.645	-0.993675	0.0037135	0.0289979	chr6	C1rl
ENSMUSG00000009647	2153.4	2010.03	1866.32	2390.43	2376.65	2848.82	2967.36	2620.81	0.351324	0.00371935	0.0290268	chr10	Mcu
ENSMUSG00000008690	1717.26	1796.54	1647.05	1482.71	1383.16	1436.93	1142.36	1255.91	-0.338881	0.00372181	0.0290274	chr15	Ncaph2
ENSMUSG00000027429	1053.77	1139.6	1178.32	1266.06	1391.35	1382.69	1501.09	1399.15	0.285349	0.00372373	0.0290274	chr2	Sec23b
ENSMUSG00000026687	3525.25	3206.35	2958.31	4601.69	4101.5	5069.3	5296.2	5507.32	0.460123	0.00373042	0.0290629	chr1	Aldh9a1
ENSMUSG00000067916	81.96	69.0979	126.896	64.9027	63.19	30.8747	35.9891	52.9351	-0.776218	0.00373364	0.02907	chr4	Gm13139
ENSMUSG00000021870	1105.48	1345.86	1122.21	1396.78	1548.16	1764.87	1787.84	1420.94	0.379747	0.00373564	0.02907	chr14	Slmap
ENSMUSG00000037405	30.2471	34.0333	39.7088	32.9084	11.7019	17.5235	24.3797	16.6071	-0.804823	0.00373953	0.0290836	chr9	Icam1
ENSMUSG00000030766	576.647	573.409	430.755	612.462	609.667	813.591	940.36	741.091	0.476384	0.00374645	0.0290993	chr7	Arhgap17
ENSMUSG00000035781	838.138	714.699	792.45	519.221	583.923	499.002	489.916	446.315	-0.478851	0.00374793	0.0290993	chr10	R3hdm4
ENSMUSG00000054823	838.138	931.274	902.081	933.319	1147.95	1178.25	1222.47	974.628	0.32003	0.00374801	0.0290993	chr8	Whsc1l1
ENSMUSG00000061825	517.128	394.992	357.38	1177.39	766.472	1697.28	2570.32	2444.36	1.03528	0.00375222	0.0291153	chr8	Ces2c
ENSMUSG00000008393	1369.9	1266.45	1406.21	1256.92	1116.36	1119	1101.73	1081.54	-0.258599	0.00376556	0.0291838	chr16	Carhsp1
ENSMUSG00000009585	682.024	876.615	817.484	609.72	585.093	590.792	518.939	521.047	-0.413298	0.00376581	0.0291838	chr15	Apobec3
ENSMUSG00000021823	378.577	487.81	407.447	450.662	581.582	608.316	568.86	494.061	0.374535	0.00376999	0.0291838	chr14	Vcl
ENSMUSG00000006567	288.811	317.644	189.912	389.416	344.035	532.381	752.288	417.253	0.695132	0.00377406	0.0291838	chr8	Atp7b
ENSMUSG00000029591	368.82	303.206	378.96	347.366	296.057	215.289	167.175	271.941	-0.523294	0.00377626	0.0291838	chr5	Ung
ENSMUSG00000051147	191.24	167.072	134.665	234.015	204.783	273.7	306.488	347.711	0.588875	0.00377862	0.0291838	chr8	Nat2
ENSMUSG00000028393	860.58	799.266	848.561	725.813	589.774	633.349	722.104	595.779	-0.339522	0.00377862	0.0291838	chr4	Alad
ENSMUSG00000000308	12160.3	8920.84	7054.36	15439.5	12179.3	17309.9	21540	21568.5	0.659879	0.00377929	0.0291838	chr2	Ckmt1
ENSMUSG00000017119	1551.38	1525.31	1641.01	1871.21	1799.75	2077.79	2381.08	2316.69	0.368618	0.00378048	0.0291838	chr11	Nbr1
ENSMUSG00000045973	972.787	937.462	858.919	1133.51	1090.61	1350.14	1473.23	1256.95	0.392322	0.00379184	0.0292547	chr4	Slc25a51
ENSMUSG00000024079	749.348	896.21	816.621	682.849	1095.29	1269.2	1050.65	860.455	0.425883	0.00379976	0.0292991	chr17	Eif2ak2
ENSMUSG00000041293	29.2714	41.2525	59.5633	40.2214	10.5317	27.5369	18.575	23.8727	-0.856969	0.00380305	0.0293031	chr17	Adgrf1
ENSMUSG00000026519	681.048	597.129	643.111	488.141	466.904	510.685	391.236	365.356	-0.45148	0.00380462	0.0293031	chr1	Tmem63a
ENSMUSG00000056608	551.278	700.26	543.838	741.353	806.258	1043.9	903.21	756.66	0.448336	0.00381995	0.0294044	chr8	Chd9
ENSMUSG00000030493	182.458	212.45	186.459	186.481	168.507	134.347	120.738	130.781	-0.449565	0.00382303	0.0294114	chr7	Faap24
ENSMUSG00000022686	39.0286	43.3151	68.1956	48.4485	25.7441	32.5436	26.7016	24.9106	-0.738242	0.00383176	0.0294619	chr16	B3gnt5
ENSMUSG00000028894	582.501	722.949	641.384	691.076	771.152	820.267	1183	880.175	0.4486	0.00384006	0.0294923	chr4	Inpp5b
ENSMUSG00000040666	31.2228	15.4697	21.5809	11.8836	11.7019	1.6689	8.12657	3.11383	-1.0509	0.00384009	0.0294923	chr16	Sh3bgr
ENSMUSG00000003038	2062.66	2489.59	1549.51	2246.91	1226.35	1577.95	778.99	1628.53	-0.617938	0.00384554	0.0295174	chr4	Hmgn2
ENSMUSG00000028551	342.476	360.959	381.55	371.134	339.354	258.68	232.188	238.727	-0.429241	0.00385122	0.0295443	chr4	Cdkn2c
ENSMUSG00000040613	203.924	186.667	184.732	269.666	184.889	306.244	556.089	513.782	0.757448	0.00386177	0.0295729	chr6	Apobec1
ENSMUSG00000022554	314.18	352.709	375.508	281.55	274.994	221.964	131.186	226.272	-0.581463	0.00386235	0.0295729	chr15	Hgh1
ENSMUSG00000020230	65.3728	30.9393	33.6662	71.3015	74.8919	90.1208	95.1969	110.022	0.753871	0.0038628	0.0295729	chr10	Prmt2
ENSMUSG00000029811	4969.31	4169.59	3277.71	6035.03	5192.11	7692.82	6637.08	9001.04	0.579291	0.00386371	0.0295729	chr6	Aoc1
ENSMUSG00000040532	800.085	685.822	692.315	500.939	535.945	497.334	415.616	466.036	-0.46079	0.0038671	0.0295821	chr5	Abhd11
ENSMUSG00000038344	290.763	286.705	298.68	339.139	370.949	394.696	516.618	372.621	0.425925	0.00387211	0.0296037	chrX	Txlng
ENSMUSG00000040423	699.587	919.93	819.211	782.489	1194.76	1214.96	1048.33	876.024	0.412233	0.00388851	0.0296946	chr1	Rc3h1
ENSMUSG00000001082	560.06	535.251	547.291	422.324	445.841	400.537	277.464	293.738	-0.509722	0.00389129	0.0296946	chr5	Mfsd10
ENSMUSG00000050271	482.003	456.871	392.772	410.441	561.689	604.978	777.829	488.871	0.459131	0.00389192	0.0296946	chr8	D8Ertd82e
ENSMUSG00000031924	5397.65	5115.3	4441.35	7845.91	6569.42	7896.42	11432.9	9203.44	0.574562	0.00389279	0.0296946	chr8	Cyb5b
ENSMUSG00000039531	119.037	115.507	116.537	129.805	141.592	163.553	222.9	167.109	0.499614	0.00389757	0.0297143	chr10	Zufsp
ENSMUSG00000003721	254.661	234.108	314.218	317.2	328.822	368.828	470.18	405.836	0.464573	0.00390735	0.029772	chr1	Insig2
ENSMUSG00000008601	1928.01	1781.07	1770.5	1788.94	1565.71	1476.98	1382.68	1594.28	-0.267633	0.00391008	0.0297761	chr3	Rab25
ENSMUSG00000032288	625.433	548.658	617.214	513.737	526.584	370.497	335.511	423.481	-0.455764	0.00391491	0.0297961	chr9	Imp3
ENSMUSG00000070780	2300.73	2637.06	2056.23	2107.05	3044.82	4140.55	3672.05	2318.76	0.50316	0.00391984	0.0298168	chr5	Rbm47
ENSMUSG00000054808	10019.6	8244.3	7318.51	10265.6	10129.1	13255.3	13985.8	11670.6	0.433045	0.00392313	0.0298251	chr7	Actn4
ENSMUSG00000001525	5656.21	6074.42	5788.86	4450.86	5028.29	3917.75	2823.4	3257.06	-0.514669	0.00394602	0.0299822	chr17	Tubb5
ENSMUSG00000001175	15862.2	14913.8	15142.9	17504.5	17344.5	19774	20142.3	21174	0.300399	0.00395293	0.0300178	chr12	Calm1
ENSMUSG00000034707	985.471	891.053	816.621	878.471	1048.49	1460.29	1437.24	991.235	0.446626	0.00395633	0.0300268	chr10	Gns
ENSMUSG00000022351	1321.12	1219.01	1246.51	1239.55	911.575	833.618	719.782	1186.37	-0.440679	0.00396054	0.0300402	chr15	Sqle
ENSMUSG00000030761	1177.69	963.245	429.891	1276.11	1440.5	2133.69	2529.68	1174.95	0.77779	0.00396254	0.0300402	chr7	Myo7a
ENSMUSG00000030739	9695.67	6303.38	4627.81	7620.12	9429.36	12769.6	12198	9348.75	0.581067	0.00397151	0.0300913	chr7	Myh14
ENSMUSG00000040761	1083.04	1203.54	1077.32	1215.78	1593.79	1900.05	1668.27	1153.15	0.443331	0.00398166	0.0301513	chr4	Spen
ENSMUSG00000026339	487.857	429.026	483.412	585.038	579.242	704.278	650.125	671.549	0.379725	0.0039913	0.0302052	chr1	Ccdc93
ENSMUSG00000078664	15.6114	4.12525	5.17941	43.8779	36.2758	61.7495	132.347	266.751	1.05209	0.00399325	0.0302052	chr3	Sprr2a1
ENSMUSG00000039246	77.0814	67.0352	80.2809	73.1298	53.8285	52.5705	29.0235	46.7074	-0.634695	0.00399589	0.0302083	chr1	Lyplal1
ENSMUSG00000036572	731.785	690.979	722.528	553.958	539.456	529.877	438.835	534.541	-0.387769	0.00401007	0.0302862	chrX	Upf3b
ENSMUSG00000072763	23.4171	34.0333	31.9397	16.4542	12.872	10.8479	10.4484	13.4933	-0.893096	0.00401068	0.0302862	chr5	5430403G16Rik
ENSMUSG00000103509	15.6114	13.407	6.90589	16.4542	25.7441	24.1991	38.311	25.9486	0.881479	0.00402618	0.0303661	chr1	Gm38372
ENSMUSG00000029512	354.184	313.519	294.363	352.851	402.544	441.425	469.019	391.304	0.363588	0.00402735	0.0303661	chr5	Ulk1
ENSMUSG00000032504	2338.79	2146.16	1892.21	2554.97	2590.79	3199.29	3147.3	2732.9	0.373918	0.00402874	0.0303661	chr9	Pdcd6ip
ENSMUSG00000030935	79.0328	87.6615	117.4	103.296	74.8919	58.4117	60.3688	59.1627	-0.574318	0.00403024	0.0303661	chr7	Acsm3
ENSMUSG00000029642	1451.86	1352.05	1382.04	1398.61	1242.74	1090.63	1054.13	1198.82	-0.279588	0.00403812	0.0304085	chr5	Polr1d
ENSMUSG00000019738	264.418	264.016	272.782	274.237	232.867	155.208	162.531	217.968	-0.464113	0.00404307	0.0304155	chr7	Polr2i
ENSMUSG00000027332	749.348	834.331	802.809	884.87	648.283	569.096	463.214	721.37	-0.427137	0.0040439	0.0304155	chr2	Ivd
ENSMUSG00000047264	193.191	147.478	145.024	104.21	84.2534	95.962	111.45	86.1493	-0.589267	0.00404579	0.0304155	chr8	Zfp358
ENSMUSG00000015653	374.674	444.495	529.163	375.704	346.375	331.278	283.269	214.854	-0.518004	0.00404882	0.0304213	chr5	Steap2
ENSMUSG00000021831	572.744	666.227	716.486	690.162	768.812	877.009	848.646	837.62	0.325134	0.00406353	0.0305001	chr14	Ero1l
ENSMUSG00000026640	297.593	364.053	345.294	373.876	455.202	529.877	652.447	369.508	0.507154	0.00406625	0.0305001	chr1	Plxna2
ENSMUSG00000024247	681.048	565.159	672.461	465.288	502.01	414.723	221.739	344.597	-0.621112	0.00406826	0.0305001	chr17	Pkdcc
ENSMUSG00000035151	223.438	262.984	278.825	283.378	269.143	404.709	399.363	408.949	0.474402	0.00406833	0.0305001	chr8	Elmod2
ENSMUSG00000063179	246.856	260.922	269.33	248.641	195.421	141.857	210.13	199.285	-0.442919	0.00408121	0.0305796	chr7	Pstk
ENSMUSG00000091509	197.094	177.386	196.818	119.75	145.103	110.148	85.9094	92.3769	-0.612864	0.0040857	0.0305964	chr14	Gm17066
ENSMUSG00000096842	276.127	326.926	383.277	302.574	269.143	229.474	163.692	229.385	-0.500765	0.0040991	0.0306701	chr13	Gm10736
ENSMUSG00000022205	1300.63	1249.95	1337.15	1109.74	1110.51	988.826	938.038	959.059	-0.315625	0.00410009	0.0306701	chr15	Sub1
ENSMUSG00000028416	2968.12	2742.26	3051.54	2384.03	2263.14	2148.71	2256.86	2288.66	-0.308848	0.00411238	0.0307313	chr4	Bag1
ENSMUSG00000037395	188.313	218.638	167.468	196.536	255.101	231.978	293.717	259.486	0.414816	0.00411501	0.0307313	chr1	Rcor3
ENSMUSG00000022789	1127.93	1313.89	1400.17	1304.45	1618.37	1594.64	1809.9	1472.84	0.327398	0.00411509	0.0307313	chr16	Dnm1l
ENSMUSG00000071454	123.916	96.9433	95.8192	87.7557	76.0621	54.2394	73.1391	62.2766	-0.566606	0.00411878	0.0307419	chr12	Dtnb
ENSMUSG00000018363	627.384	764.202	725.118	752.323	906.894	940.428	949.648	813.747	0.323977	0.00413112	0.030817	chr11	Smurf2
ENSMUSG00000109179	49.7614	45.3777	37.1191	39.3073	78.4025	59.2461	75.461	61.2386	0.613368	0.00414312	0.0308895	chr15	WDR97
ENSMUSG00000024521	255.637	202.137	174.374	256.868	264.462	285.383	377.305	385.077	0.525387	0.00414542	0.0308895	chr18	Pmaip1
ENSMUSG00000030413	2520.27	1938.87	2441.23	1475.39	1573.9	1660.56	976.349	1231	-0.57341	0.00415026	0.0309086	chr7	Pglyrp1
ENSMUSG00000029410	8.78142	3.09393	4.31618	9.14122	15.2124	11.6823	17.4141	30.1003	1.01272	0.00416591	0.0309958	chr5	Ppef2
ENSMUSG00000036960	3.90286	2.06262	0.863236	4.57061	5.85093	5.00671	16.2531	26.9865	1.06971	0.00416656	0.0309958	chr3	Clca2
ENSMUSG00000009079	3773.09	3683.84	3474.52	3470.92	3251.95	2996.52	2635.33	2905.2	-0.283588	0.00416944	0.0310002	chr11	Ewsr1
ENSMUSG00000067813	139.527	87.6615	93.2295	236.758	159.145	272.866	280.947	371.584	0.799449	0.00417275	0.0310078	chr1	Xkr9
ENSMUSG00000020392	807.891	943.65	987.542	795.286	799.237	670.065	542.158	567.755	-0.434997	0.00418804	0.0310884	chr11	Cdkn2aipnl
ENSMUSG00000022476	174.653	172.229	202.86	149.916	152.124	111.817	110.289	115.212	-0.490591	0.0041882	0.0310884	chr15	Polr3h
ENSMUSG00000004264	4008.23	4119.06	3812.91	3339.29	3298.75	3131.7	3060.23	2845	-0.302402	0.00419246	0.0311029	chr6	Phb2
ENSMUSG00000027405	1647.98	1694.44	2080.4	1444.31	1531.77	1151.54	812.657	1144.85	-0.528489	0.004196	0.0311121	chr2	Nop56
ENSMUSG00000049960	558.108	556.908	587.863	478.086	468.074	364.656	378.466	449.429	-0.381684	0.00420205	0.0311399	chr14	Mrps16
ENSMUSG00000079507	536.643	342.395	184.732	1026.56	988.807	1368.5	2502.98	1758.28	1.03422	0.00420829	0.031169	chr17	H2-Q1
ENSMUSG00000020128	757.154	803.392	770.006	895.84	883.49	1018.03	1207.38	1077.38	0.364354	0.00421684	0.0312153	chr11	Vps54
ENSMUSG00000027508	311.253	285.673	248.612	376.618	381.481	472.3	463.214	383.001	0.454391	0.00423415	0.0313256	chr3	Pag1
ENSMUSG00000057036	216.608	243.389	291.774	208.42	195.421	187.752	131.186	130.781	-0.534259	0.00423659	0.0313256	chr3	Gm7536
ENSMUSG00000034908	1535.77	1283.98	1186.09	1401.35	1552.84	1901.72	2576.12	1661.75	0.481227	0.0042387	0.0313256	chr9	Sidt2
ENSMUSG00000041841	5933.32	6231.18	6353.41	7657.6	5422.64	4057.94	3429.41	5538.46	-0.478057	0.00424359	0.0313446	chr15	Rpl37
ENSMUSG00000074582	976.69	1210.76	895.175	1354.73	1404.22	1547.91	1732.12	1406.41	0.436996	0.0042633	0.0314487	chr2	Arfgef2
ENSMUSG00000042331	568.841	519.781	473.053	577.725	580.412	795.233	915.98	673.625	0.449457	0.00426456	0.0314487	chr11	Specc1
ENSMUSG00000025722	245.88	235.139	239.98	244.985	193.081	158.546	162.531	208.626	-0.404934	0.00426548	0.0314487	chr7	Wdr73
ENSMUSG00000029171	1004.99	946.744	1086.81	1155.45	1159.65	1327.61	1458.14	1381.5	0.335916	0.00426699	0.0314487	chr5	Pgm1
ENSMUSG00000035504	2077.29	1598.53	1203.35	1647.25	1861.77	2981.5	4070.25	1959.64	0.658062	0.00427247	0.0314719	chr10	Reep6
ENSMUSG00000028649	600.064	694.073	635.341	789.802	1081.25	967.965	992.602	709.953	0.443027	0.00428875	0.0315746	chr4	Macf1
ENSMUSG00000097464	27.32	24.7515	34.5294	3.65649	11.7019	3.33781	2.32188	0	-1.0639	0.00429577	0.0316091	chr6	Gm26736
ENSMUSG00000054426	37.0771	33.002	25.0338	28.3378	14.0422	16.689	12.7703	18.683	-0.806568	0.00431322	0.0317202	chr3	A930005H10Rik
ENSMUSG00000025155	955.224	888.99	946.97	823.624	755.94	725.139	619.941	764.964	-0.326433	0.00431937	0.0317355	chr11	Dus1l
ENSMUSG00000061731	715.198	571.347	603.402	639.886	729.026	882.016	1042.52	758.736	0.414644	0.00431999	0.0317355	chr15	Ext1
ENSMUSG00000028107	1019.62	1022.03	952.149	830.937	860.087	729.311	657.091	701.649	-0.364255	0.0043422	0.0318813	chr3	Tars2
ENSMUSG00000022772	185.386	281.548	252.065	263.267	321.801	378.841	345.96	311.383	0.446872	0.00435162	0.0319331	chr16	Senp5
ENSMUSG00000033855	17.5628	13.407	16.4015	25.5954	26.9143	37.5504	39.4719	37.3659	0.793098	0.00435511	0.0319414	chr17	Ston1
ENSMUSG00000034544	363.941	399.118	377.234	377.532	335.843	296.231	275.142	286.472	-0.338014	0.00436606	0.0320044	chr3	Rsrc1
ENSMUSG00000020823	833.26	770.39	665.555	849.22	887.001	1130.68	1135.4	947.642	0.382577	0.00436962	0.0320131	chr11	Sec14l1
ENSMUSG00000023147	84.8871	106.225	90.6397	103.296	72.5515	65.0873	60.3688	64.3525	-0.518314	0.00437635	0.032045	chr16	Wrb
ENSMUSG00000025260	1122.07	1047.81	1005.67	989.994	881.15	737.656	683.793	915.466	-0.361381	0.00439248	0.0321457	chrX	Hsd17b10
ENSMUSG00000031819	484.93	524.938	516.215	479	438.82	416.392	364.535	358.09	-0.336345	0.00440709	0.0322352	chr8	Emc8
ENSMUSG00000024456	1679.2	1589.25	1317.3	1670.1	1875.81	2184.6	2211.59	1804.98	0.358183	0.00441545	0.0322789	chr18	Diaph1
ENSMUSG00000036606	3914.56	3428.08	2944.5	3618.1	4066.4	5098.5	5120.9	4049.01	0.385529	0.00442981	0.0323664	chr15	Plxnb2
ENSMUSG00000024426	131.721	88.6928	106.178	137.118	134.571	158.546	215.935	209.664	0.579495	0.00443362	0.0323665	chr17	Atat1
ENSMUSG00000008153	17.5628	15.4697	7.76912	18.2824	7.02111	5.00671	1.16094	5.18971	-1.02818	0.00443462	0.0323665	chr6	Clstn3
ENSMUSG00000055760	173.677	225.857	206.313	165.456	155.635	150.201	104.484	111.06	-0.525427	0.00443891	0.0323803	chr17	Gemin6
ENSMUSG00000028255	8166.72	5171	5992.58	7219.74	10157.2	11654	13999.8	35170.7	0.979953	0.00445931	0.0325116	chr3	Clca1
ENSMUSG00000023886	1283.06	1539.75	1507.21	1218.52	1239.23	1074.77	831.232	922.731	-0.428623	0.00446499	0.0325355	chr17	Smoc2
ENSMUSG00000034781	8967.79	7156.27	5923.52	6847.69	8605.55	11344.4	11713.9	8658.52	0.457354	0.00447055	0.0325584	chr10	Gna11
ENSMUSG00000037685	452.731	525.969	466.147	557.615	627.22	749.338	987.958	552.186	0.509107	0.00447751	0.0325871	chr5	Atp8a1
ENSMUSG00000019996	1353.32	1259.23	1210.26	1533.9	1436.99	1897.54	2230.16	1735.44	0.427694	0.00447989	0.0325871	chr10	Map7
ENSMUSG00000074261	420.533	212.45	214.946	494.54	432.969	524.871	789.438	658.056	0.726817	0.00448173	0.0325871	chr7	Erich4
ENSMUSG00000000056	452.731	467.184	366.012	486.313	497.329	564.09	674.505	660.132	0.417929	0.00448725	0.0326098	chr11	Narf
ENSMUSG00000040658	244.904	191.824	229.621	189.223	188.4	138.519	88.2313	132.857	-0.588968	0.00449061	0.0326167	chr17	Dnph1
ENSMUSG00000000394	467.367	366.116	556.787	505.51	327.652	349.636	179.945	353.938	-0.590642	0.00449871	0.0326579	chr2	Gcg
ENSMUSG00000026618	1213.79	1307.7	1319.89	1472.65	1032.1	1025.54	812.657	1171.84	-0.38115	0.004508	0.0327078	chr1	Iars2
ENSMUSG00000036402	2695.9	2519.49	2198.66	3914.27	3111.52	4239.02	4754.04	4989.39	0.550447	0.0045125	0.0327229	chr6	Gng12
ENSMUSG00000022560	569.817	472.341	378.96	660.91	588.603	763.524	919.463	833.468	0.537068	0.00453098	0.0328393	chr15	Slc52a2
ENSMUSG00000063450	1377.71	1447.96	1104.08	1457.11	1869.96	1960.96	1915.55	1445.85	0.401735	0.0045363	0.0328602	chr12	Syne2
ENSMUSG00000031286	50.7371	37.1272	29.35	53.0191	35.1056	91.7898	138.152	91.339	0.850912	0.0045392	0.0328636	chr3	Glt28d2
ENSMUSG00000039414	279.054	318.675	246.022	373.876	355.736	546.566	470.18	394.418	0.506303	0.00454983	0.032923	chr17	Heatr5b
ENSMUSG00000018669	802.037	643.538	733.75	709.359	558.179	511.519	597.883	609.272	-0.335804	0.00455758	0.0329614	chr11	Cdk5rap3
ENSMUSG00000064210	3467.69	2282.29	2068.31	4301.86	4035.97	4913.26	4264.13	6276.44	0.620383	0.0045618	0.0329743	chr15	Ano6
ENSMUSG00000034345	547.375	504.311	558.513	455.233	436.479	406.378	370.339	406.874	-0.341138	0.00457715	0.0330671	chr17	Gtf2h5
ENSMUSG00000084911	29.2714	18.5636	12.0853	64.9027	39.7863	68.4251	118.416	96.5287	0.964661	0.00458371	0.0330671	chr9	Gm16185
ENSMUSG00000053553	187.337	184.605	206.313	190.137	169.677	142.691	91.7141	111.06	-0.53648	0.00458385	0.0330671	chr5	3110082I17Rik
ENSMUSG00000030316	433.217	546.595	523.121	404.956	347.545	370.497	359.891	371.584	-0.382229	0.00458443	0.0330671	chr6	Tamm41
ENSMUSG00000029625	573.72	560.002	646.564	443.349	447.011	419.73	370.339	423.481	-0.40516	0.00458803	0.0330754	chr5	Cpsf4
ENSMUSG00000036678	359.063	391.898	366.875	309.887	311.269	271.197	221.739	256.372	-0.411394	0.00460434	0.0331494	chr15	Aaas
ENSMUSG00000026377	562.987	634.257	767.417	638.057	565.2	465.624	385.432	490.947	-0.429837	0.0046046	0.0331494	chr1	Nifk
ENSMUSG00000037400	1527.97	1740.85	1703.16	2240.51	2068.89	2575.12	2367.15	2724.6	0.415532	0.0046069	0.0331494	chr3	Atp11b
ENSMUSG00000030530	895.705	763.17	757.058	730.384	913.915	1231.65	1502.25	888.479	0.497019	0.0046081	0.0331494	chr7	Furin
ENSMUSG00000020610	395.164	438.307	460.968	465.288	373.289	312.92	292.556	369.508	-0.373046	0.00462248	0.0332351	chr11	Amz2
ENSMUSG00000035325	3301.82	3247.6	2731.28	4010.25	3930.65	4810.62	6219.15	4028.26	0.485893	0.00462982	0.0332702	chr5	Sec31a
ENSMUSG00000022812	1100.61	1196.32	1090.27	1122.54	1302.42	1527.88	1537.08	1256.95	0.312059	0.00463388	0.0332817	chr16	Gsk3b
ENSMUSG00000032596	620.554	476.466	361.696	469.859	516.052	721.801	1032.07	747.319	0.590819	0.00463796	0.0332933	chr9	Uba7
ENSMUSG00000022009	272.224	291.861	292.637	272.408	252.76	216.123	179.945	197.209	-0.401042	0.00464683	0.0333363	chr14	Nufip1
ENSMUSG00000019916	25.3686	20.6262	18.9912	35.6508	42.1267	45.8949	41.7938	50.8592	0.728515	0.00464911	0.0333363	chr10	P4ha1
ENSMUSG00000024241	482.003	602.286	491.181	562.185	718.494	816.929	802.208	564.641	0.423325	0.00465135	0.0333363	chr17	Sos1
ENSMUSG00000097503	19.5143	27.8454	20.7177	25.5954	12.872	9.17898	10.4484	11.4174	-0.86396	0.0046587	0.0333664	chr1	3110045C21Rik
ENSMUSG00000022445	618.603	339.301	186.459	1185.62	1101.14	1737.33	3226.25	2046.82	1.04132	0.00466049	0.0333664	chr15	Cyp2d26
ENSMUSG00000039474	245.88	198.012	159.699	220.303	235.207	302.072	437.674	291.662	0.571249	0.00467405	0.0334458	chr5	Wfs1
ENSMUSG00000015839	2573.93	2669.03	2314.33	3096.13	3191.1	4159.74	4673.94	2947.76	0.465869	0.004682	0.0334849	chr2	Nfe2l2
ENSMUSG00000043822	522.007	201.106	180.416	416.84	393.182	655.88	1005.37	585.4	0.816263	0.00470755	0.0336499	chr10	Adamtsl5
ENSMUSG00000029071	1190.37	1002.43	916.756	883.956	1173.7	1313.43	1463.94	1261.1	0.372186	0.00471716	0.0337007	chr4	Dvl1
ENSMUSG00000031787	352.233	375.397	307.312	266.01	223.505	258.68	257.728	186.83	-0.462727	0.00475109	0.0339252	chr8	Katnb1
ENSMUSG00000019853	38.0528	26.8141	33.6662	23.7672	19.8932	14.1857	8.12657	16.6071	-0.84334	0.00476209	0.033949	chr10	Hebp2
ENSMUSG00000078789	152.211	155.728	163.152	145.345	127.55	119.327	85.9094	103.794	-0.469456	0.0047635	0.033949	chr11	Dph1
ENSMUSG00000035349	218.56	346.521	243.432	493.626	301.908	549.904	999.568	677.777	0.793626	0.00476402	0.033949	chr12	Mia2
ENSMUSG00000078920	275.151	358.896	214.946	206.592	335.843	400.537	479.468	366.394	0.543619	0.00476446	0.033949	chr11	Ifi47
ENSMUSG00000015202	202.948	177.386	138.981	257.782	276.164	347.132	300.683	245.992	0.548588	0.00477776	0.0340258	chr10	Cnksr3
ENSMUSG00000024101	575.671	508.437	530.027	540.246	434.139	469.797	387.753	426.594	-0.316929	0.00478503	0.0340596	chr17	Wash1
ENSMUSG00000033970	385.407	423.869	464.421	357.422	369.779	262.852	240.314	296.852	-0.457369	0.00479196	0.034064	chr5	Rfc3
ENSMUSG00000045348	51.7128	31.9707	29.35	54.8473	45.6372	74.2663	98.6798	95.4907	0.763422	0.00479221	0.034064	chr5	Nyap1
ENSMUSG00000026426	361.014	265.047	204.587	343.71	349.886	416.392	505.008	497.175	0.547935	0.0047932	0.034064	chr1	Arl8a
ENSMUSG00000032606	78.0571	56.7221	70.7853	72.2157	53.8285	26.7025	30.1844	49.8213	-0.699712	0.00480104	0.0340869	chr9	Nicn1
ENSMUSG00000040557	147.333	122.726	140.707	116.094	60.8497	67.5906	78.9438	121.439	-0.615935	0.00480269	0.0340869	chr5	Wbscr27
ENSMUSG00000048720	72.2028	83.5362	75.9647	85.9275	106.487	117.658	110.289	112.098	0.468216	0.00480398	0.0340869	chr19	Tbc1d12
ENSMUSG00000021224	678.121	763.17	579.231	911.38	844.874	987.992	1301.41	1061.82	0.487752	0.00481837	0.0341633	chr12	Numb
ENSMUSG00000007721	1228.42	1091.13	979.772	867.502	877.639	782.716	734.874	778.457	-0.379401	0.00482134	0.0341633	chr8	Ccdc124
ENSMUSG00000032860	70.2514	43.3151	56.1103	83.1851	122.87	88.4519	75.461	183.716	0.757218	0.00482455	0.0341633	chr7	P2ry2
ENSMUSG00000020219	2050.95	1866.67	1878.4	1404.09	1497.84	1251.68	1215.5	1429.25	-0.400985	0.00482639	0.0341633	chr10	Timm13
ENSMUSG00000089804	38.0528	33.002	56.1103	33.8225	21.0633	16.689	16.2531	29.0624	-0.794735	0.00482987	0.0341633	chr15	Gm16136
ENSMUSG00000031939	728.858	828.143	896.039	543.903	636.581	530.712	453.927	452.543	-0.49956	0.0048311	0.0341633	chr9	Taf1d
ENSMUSG00000034973	376.626	535.251	495.497	604.235	707.962	631.68	708.172	693.346	0.426543	0.00483246	0.0341633	chr9	Dopey1
ENSMUSG00000014599	20.49	45.3777	33.6662	17.3683	9.36149	12.5168	12.7703	15.5691	-0.908276	0.00483941	0.0341947	chr3	Csf1
ENSMUSG00000097762	5.85428	3.09393	3.45294	14.626	9.36149	17.5235	34.8281	26.9865	1.02593	0.00486446	0.0343536	chr12	4732463B04Rik
ENSMUSG00000053113	463.464	307.331	694.041	233.101	313.61	208.613	228.705	160.881	-0.759661	0.00486818	0.034362	chr11	Socs3
ENSMUSG00000027412	525.91	429.026	366.875	536.59	471.585	675.072	864.899	778.457	0.544109	0.00487853	0.0344171	chr2	Lpin3
ENSMUSG00000026020	1510.4	1579.97	1864.59	1412.32	1439.33	1218.3	924.107	1022.37	-0.445743	0.00488126	0.0344184	chr1	Nop58
ENSMUSG00000074886	1271.36	1298.42	1439.01	1265.15	1112.85	1033.05	727.908	1055.59	-0.407625	0.00492519	0.0346981	chr13	Grk6
ENSMUSG00000029657	569.817	954.994	735.477	650.855	3057.7	2982.33	1714.71	529.351	0.993812	0.00492607	0.0346981	chr5	Hsph1
ENSMUSG00000003585	724.955	436.245	258.107	1140.82	988.807	1492.84	2187.21	2046.82	0.965858	0.00493044	0.0347108	chr11	Sec14l2
ENSMUSG00000051375	1518.21	1328.33	1153.28	1323.65	1635.92	1710.63	1856.34	1549.65	0.33432	0.00495287	0.0348506	chr18	Pcdh1
ENSMUSG00000023939	292.714	267.11	279.688	249.555	217.655	194.427	172.98	232.499	-0.398167	0.00496731	0.034934	chr17	Mrpl14
ENSMUSG00000071451	175.628	181.511	161.425	172.769	143.933	112.651	92.8751	138.046	-0.476664	0.00497334	0.0349582	chr13	Psmg4
ENSMUSG00000027263	177.58	198.012	224.441	213.905	276.164	251.17	290.235	255.334	0.381522	0.00498234	0.0350032	chr2	Tubgcp4
ENSMUSG00000005373	2852.99	2215.26	1956.96	2473.61	2898.55	3474.66	3530.41	2824.24	0.405882	0.0049881	0.035022	chr5	Mlxipl
ENSMUSG00000025871	1358.19	1280.89	1141.2	1545.78	1476.77	1708.96	1895.81	1906.7	0.37874	0.00499019	0.035022	chr13	4833439L19Rik
ENSMUSG00000061479	907.414	886.928	806.262	764.206	768.812	650.873	602.527	568.793	-0.365319	0.00500264	0.0350912	chr7	Snrpa
ENSMUSG00000020818	348.33	252.671	237.39	296.176	334.673	380.51	506.169	398.57	0.484442	0.00504109	0.0353426	chr11	Mfsd11
ENSMUSG00000102047	19.5143	11.3444	4.31618	27.4237	31.595	26.7025	52.2422	49.8213	0.953358	0.00505798	0.0354426	chr18	2010010A06Rik
ENSMUSG00000058267	646.898	659.008	710.443	734.954	573.391	519.029	496.882	605.121	-0.319183	0.00507165	0.0355199	chr1	Mrps14
ENSMUSG00000036216	126.843	60.8474	28.4868	273.323	310.099	383.014	749.966	504.44	1.04358	0.00508977	0.0356284	chr11	Leap2
ENSMUSG00000037348	196.118	125.82	77.6912	203.849	173.188	322.933	522.422	211.74	0.827686	0.00509323	0.0356342	chr4	Paqr7
ENSMUSG00000053329	732.761	751.826	706.99	692.905	620.198	518.195	595.561	606.159	-0.296997	0.00509729	0.0356441	chr10	D10Jhu81e
ENSMUSG00000024164	121.964	114.476	216.672	173.683	36.2758	73.4318	17.4141	128.705	-0.933402	0.00509994	0.0356442	chr17	C3
ENSMUSG00000000976	412.727	365.084	319.397	401.3	445.841	490.658	616.458	467.074	0.413206	0.00511231	0.0357122	chr11	Heatr6
ENSMUSG00000013833	587.38	541.439	586.137	446.092	365.098	463.955	400.524	405.836	-0.385937	0.0051239	0.0357747	chr10	Med16
ENSMUSG00000034614	36.1014	45.3777	32.803	29.2519	5.85093	13.3512	27.8625	17.645	-0.882095	0.00512871	0.0357897	chr11	Pik3ip1
ENSMUSG00000027770	439.071	482.654	567.146	585.038	699.771	633.349	633.872	740.053	0.370742	0.00514186	0.0358615	chr3	Dhx36
ENSMUSG00000027582	273.2	318.675	290.047	291.605	347.545	372.166	431.869	358.09	0.352588	0.00514606	0.0358615	chr2	Zgpat
ENSMUSG00000061728	235.147	114.476	37.9824	320.857	292.546	568.262	963.579	911.314	1.04078	0.00514695	0.0358615	chr17	Btnl7-ps
ENSMUSG00000104713	17.5628	21.6575	12.0853	8.2271	29.2546	33.3781	80.1047	16.6071	0.969433	0.00516512	0.0359696	chr5	Gbp6
ENSMUSG00000033174	56.5914	55.6908	85.4603	54.8473	31.595	35.8814	19.736	49.8213	-0.745667	0.00517777	0.0360383	chr6	Mgll
ENSMUSG00000027952	490.784	399.118	342.705	367.477	283.185	235.316	304.166	330.066	-0.450982	0.00518032	0.0360383	chr3	Pmvk
ENSMUSG00000020167	1762.14	1727.45	1735.97	1391.29	1355.08	1452.78	1101.73	1084.65	-0.390557	0.00519048	0.0360882	chr10	Tcf3
ENSMUSG00000023328	161.968	132.008	145.024	111.523	91.2745	75.1007	107.967	100.68	-0.521564	0.00519337	0.0360882	chr5	Ache
ENSMUSG00000027790	9405.88	6366.29	4244.53	20298.1	15895.8	32458.5	32710.6	40378	1.00476	0.0051955	0.0360882	chr3	Sis
ENSMUSG00000028793	659.583	647.664	525.711	632.573	670.516	847.804	1222.47	819.975	0.498117	0.0052099	0.0361582	chr4	Rnf19b
ENSMUSG00000027671	749.348	828.143	819.211	771.519	677.538	657.548	522.422	645.6	-0.330417	0.00521093	0.0361582	chr3	Actl6a
ENSMUSG00000044201	209.778	172.229	221.852	219.389	167.337	119.327	87.0704	162.957	-0.568646	0.00524585	0.0363818	chr18	Cdc25c
ENSMUSG00000024228	96.5957	103.131	107.904	127.063	133.401	134.347	204.325	171.261	0.523742	0.00526008	0.0364517	chr17	Nudt12
ENSMUSG00000027792	1124.02	1385.05	1111.85	2074.14	1777.51	2016.87	3906.56	2031.25	0.679383	0.00526131	0.0364517	chr3	Bche
ENSMUSG00000033216	306.374	336.208	300.406	257.782	242.228	233.647	224.061	159.843	-0.457034	0.00526539	0.0364546	chr6	Eefsec
ENSMUSG00000024313	3569.16	1678.98	1403.62	5587.12	4660.85	7864.71	9816.89	10943	0.974309	0.00526713	0.0364546	chr18	Mep1b
ENSMUSG00000001285	374.674	364.053	382.413	317.2	305.419	260.349	185.75	278.169	-0.457165	0.00527787	0.0365102	chr15	Myg1
ENSMUSG00000024644	4192.64	2234.85	1733.38	4834.79	4677.23	5942.97	4868.98	7724.37	0.720502	0.005296	0.0366169	chr18	Cndp2
ENSMUSG00000057637	494.687	583.722	521.394	559.443	634.241	771.034	720.943	620.69	0.339081	0.00530213	0.0366405	chr4	Prdm2
ENSMUSG00000074088	891.802	974.589	940.927	798.943	834.342	649.204	553.768	662.207	-0.401876	0.0053073	0.0366575	chr4	Snrnp40
ENSMUSG00000046865	2831.52	2937.17	2935	1878.52	2405.9	1798.24	1396.61	1384.62	-0.553383	0.00532147	0.0367174	chr7	Fbl
ENSMUSG00000029802	1014.74	841.55	807.125	1363.87	1152.63	1420.24	1626.47	1713.64	0.517369	0.00532617	0.0367174	chr6	Abcg2
ENSMUSG00000029291	365.893	380.554	333.209	420.496	420.097	452.273	583.952	577.096	0.419834	0.00532855	0.0367174	chr5	Rufy3
ENSMUSG00000020812	87.8142	89.7241	99.2721	95.0687	58.5093	69.2595	46.4375	72.656	-0.541576	0.00532902	0.0367174	chr11	1810032O08Rik
ENSMUSG00000018999	255.637	272.266	287.457	266.924	196.591	236.984	188.072	205.513	-0.37123	0.00532955	0.0367174	chr6	Slc35b4
ENSMUSG00000029466	702.514	676.54	662.102	630.744	597.965	521.533	448.122	537.654	-0.334603	0.00533227	0.0367174	chr5	Anapc7
ENSMUSG00000029992	3832.6	4280.97	3810.32	4845.76	5288.07	6387.73	5098.84	4915.7	0.359908	0.00535989	0.0368888	chr6	Gfpt1
ENSMUSG00000022508	98.5471	71.1605	102.725	98.7252	120.529	115.989	169.497	149.464	0.535033	0.00538017	0.036999	chr16	Bcl6
ENSMUSG00000033885	604.943	504.311	503.266	831.851	729.026	847.804	951.969	1019.26	0.503743	0.00538137	0.036999	chr14	Pxk
ENSMUSG00000025702	982.544	952.932	939.2	1160.02	1059.02	1386.03	1747.21	1360.74	0.43915	0.0053845	0.0370017	chr6	2021-03-08
ENSMUSG00000061950	847.895	799.266	788.997	1015.59	925.617	1181.58	1242.2	1198.82	0.384103	0.00538968	0.0370184	chr17	Ppp4r1
ENSMUSG00000058546	186.361	168.104	155.382	181.91	147.443	80.9419	83.5876	134.933	-0.580073	0.00543038	0.0372791	chr11	Rpl23a
ENSMUSG00000003037	1888.01	1763.54	1735.1	1902.29	2010.38	2182.09	2545.94	2244.03	0.295078	0.00543564	0.0372826	chr8	Rab8a
ENSMUSG00000030122	4901.01	4022.11	3845.71	3368.54	3138.44	2939.78	3184.45	3235.27	-0.357457	0.00543671	0.0372826	chr6	Ptms
ENSMUSG00000041203	1735.79	1584.09	1579.72	1481.79	1353.9	1285.89	1225.95	1396.03	-0.273296	0.00544247	0.0372826	chr8	2310036O22Rik
ENSMUSG00000022026	16162.7	17773.6	23130.4	14464.2	13778.9	14557	8765.08	11871	-0.511124	0.0054442	0.0372826	chr14	Olfm4
ENSMUSG00000038608	14.6357	21.6575	13.8118	44.792	26.9143	31.7092	109.128	91.339	0.971848	0.0054447	0.0372826	chr1	Dock10
ENSMUSG00000058492	23.4171	23.7202	20.7177	31.9943	29.2546	48.3982	92.8751	39.4418	0.844453	0.00544749	0.0372829	chr9	Scp2-ps2
ENSMUSG00000037197	1050.84	1117.94	1217.16	997.307	920.936	925.408	870.704	845.923	-0.292791	0.00546593	0.0373681	chr2	Rbm17
ENSMUSG00000045210	498.59	556.908	539.522	648.113	730.196	862.824	743.001	624.842	0.386726	0.00547082	0.0373681	chr1	Vcpip1
ENSMUSG00000039759	232.22	184.605	198.544	160.886	160.315	125.168	102.163	145.312	-0.508163	0.00547099	0.0373681	chr4	Thap3
ENSMUSG00000021660	3777.96	3959.2	3794.78	3260.67	3302.26	3080.8	2736.33	2743.28	-0.311033	0.005471	0.0373681	chr13	Btf3
ENSMUSG00000030762	6.83	6.18787	0	8.2271	11.7019	38.3848	185.75	29.0624	0.963801	0.00547621	0.0373848	chr7	Aqp8
ENSMUSG00000044768	507.371	474.403	487.728	569.498	568.71	689.258	647.804	665.321	0.326842	0.00548737	0.037427	chr1	D1Ertd622e
ENSMUSG00000032220	917.171	699.229	706.99	987.252	977.105	1126.51	1258.46	1110.6	0.415775	0.00548792	0.037427	chr9	Myo1e
ENSMUSG00000035722	637.141	434.182	366.875	507.338	560.519	791.895	814.979	677.777	0.513165	0.00549293	0.0374422	chr10	Abca7
ENSMUSG00000031490	390.286	370.241	506.719	350.109	362.758	258.68	214.774	275.055	-0.508107	0.00549649	0.0374476	chr8	Eif4ebp1
ENSMUSG00000020321	5969.42	5244.22	4555.29	6852.26	5930.5	7512.57	9556.84	9586.44	0.494674	0.00550099	0.0374569	chr11	Mdh1
ENSMUSG00000031972	22.4414	12.3757	12.0853	37.479	29.2546	28.3714	90.5532	68.5042	0.948009	0.00550345	0.0374569	chr8	Acta1
ENSMUSG00000079492	10.7329	2.06262	0	7.31298	65.5304	15.0201	149.761	21.7968	0.962743	0.00550703	0.0374569	chr17	Gm11127
ENSMUSG00000028071	10.7329	9.2818	3.45294	10.9695	7.02111	13.3512	53.4032	44.6315	1.02212	0.00550894	0.0374569	chr3	Sh2d2a
ENSMUSG00000032109	154.163	102.1	151.929	115.179	104.147	93.4587	66.1735	74.7319	-0.575483	0.0055253	0.0375493	chr9	Nlrx1
ENSMUSG00000001524	391.261	376.429	396.225	308.059	294.887	315.423	231.027	211.74	-0.456544	0.0055349	0.0375795	chr17	Gtf2h4
ENSMUSG00000069516	30.2471	41.2525	17.2647	49.3626	5.85093	10.0134	23.2188	16.6071	-0.935225	0.00553768	0.0375795	chr10	Lyz2
ENSMUSG00000053332	1675.3	1007.59	1782.58	1431.52	1219.33	983.819	790.599	1013.03	-0.520113	0.00553812	0.0375795	chr1	Gas5
ENSMUSG00000044986	218.56	216.575	220.125	204.763	166.166	110.982	89.3922	186.83	-0.582167	0.00554088	0.0375795	chr15	Tst
ENSMUSG00000025584	9.75714	13.407	18.1279	29.2519	28.0845	30.8747	38.311	59.1627	0.874784	0.00557358	0.0377824	chr7	Pde8a
ENSMUSG00000020430	1095.73	1125.16	1189.54	981.767	1033.27	798.571	677.988	775.343	-0.402813	0.00557699	0.0377866	chr11	Pes1
ENSMUSG00000033949	205.876	208.325	180.416	229.445	239.888	316.257	406.328	244.954	0.514741	0.00558442	0.0378179	chr18	Trim36
ENSMUSG00000073678	345.403	356.834	424.712	531.105	520.733	625.005	500.364	763.926	0.505299	0.00558959	0.0378294	chr1	Pgap1
ENSMUSG00000019998	1042.06	1073.6	958.192	1298.97	1169.02	1435.26	1671.75	1618.15	0.412901	0.00559171	0.0378294	chr10	Stx7
ENSMUSG00000030417	665.437	615.693	656.059	579.553	554.668	468.962	412.133	520.009	-0.353216	0.00560002	0.0378667	chr7	Pdcd5
[truncated: 278 more rows]

## Sheet: OWT vs OKO
ID	OKO	OWT	log2FoldChange	pvalue	padj	gene_chr	gene_name
ENSMUSG00000031095	35.9565	596.223	-4.02257	2.6957e-119	6.11628e-115	X	Cul4b
ENSMUSG00000095649	1886.41	10100.8	-2.42065	2.95856e-92	3.35634e-88	7	Gm8979
ENSMUSG00000028255	5975.69	1291.42	2.20998	7.94832e-85	6.01131e-81	3	Clca1
ENSMUSG00000032135	313.616	9.40017	5.04377	1.50629e-83	8.54407e-80	9	Mcam
ENSMUSG00000071356	11502.3	995.476	3.53025	4.07737e-80	1.85023e-76	6	Reg3b
ENSMUSG00000058624	2082.94	349.334	2.57544	7.88132e-67	2.98032e-63	19	Gda
ENSMUSG00000032532	2173.66	581.819	1.9018	5.313e-66	1.7221e-62	9	Cck
ENSMUSG00000029378	992.739	156.443	2.66255	1.87251e-65	5.31067e-62	5	Areg
ENSMUSG00000074183	4627.8	1258.06	1.87913	5.65678e-65	1.42607e-61	9	Gsta1
ENSMUSG00000014351	3825.06	1013.79	1.91602	8.44295e-62	1.91562e-58	11	Gip
ENSMUSG00000049350	4994.57	1187.63	2.0722	1.18793e-59	2.45026e-56	7	Zg16
ENSMUSG00000056035	4157.17	1158.69	1.84336	4.58267e-59	8.66469e-56	5	Cyp3a11
ENSMUSG00000021701	768.302	132.884	2.53144	2.53786e-57	4.42935e-54	13	Plk2
ENSMUSG00000003053	4712.29	890.135	2.4044	3.4667e-57	5.61829e-54	19	Cyp2c29
ENSMUSG00000041801	588.429	99.4099	2.56126	1.2238e-56	1.85112e-53	1	Phlda3
ENSMUSG00000031635	426.771	61.0247	2.80264	5.19647e-56	7.36892e-53	8	Anxa10
ENSMUSG00000029727	8236.53	1208.81	2.76832	1.16378e-55	1.55324e-52	5	Cyp3a13
ENSMUSG00000032083	27065.6	5198.76	2.38017	3.77667e-54	4.76049e-51	9	Apoa1
ENSMUSG00000032978	5350.08	964.273	2.47176	2.23079e-53	2.66391e-50	4	Guca2b
ENSMUSG00000020326	2929.68	903.437	1.69692	5.75502e-52	6.52878e-49	11	Ccng1
ENSMUSG00000095457	62.7913	466.537	-2.88707	1.15658e-51	1.24961e-48	7	Gm8989
ENSMUSG00000086513	2012.92	6963.34	-1.78969	8.41228e-51	8.67574e-48	7	9130208D14Rik
ENSMUSG00000001025	1570.73	225.148	2.80222	2.65629e-50	2.62037e-47	3	S100a6
ENSMUSG00000038295	1283.29	320.864	1.99993	4.30237e-50	4.06735e-47	5	Atg9b
ENSMUSG00000028893	622.633	169.686	1.87332	3.75743e-49	3.41009e-46	4	Sesn2
ENSMUSG00000006800	1435.74	419.781	1.77326	2.93131e-47	2.55802e-44	2	Sulf2
ENSMUSG00000048473	1484	200.994	2.88393	3.17244e-47	2.6659e-44	6	Sult6b2
ENSMUSG00000059895	503.262	123.942	2.01913	1.05046e-46	8.51209e-44	15	Ptp4a3
ENSMUSG00000032080	15516.8	3873.2	2.00216	1.44851e-46	1.13329e-43	9	Apoa4
ENSMUSG00000022546	1107	266.518	2.05291	9.89905e-46	7.48665e-43	15	Gpt
ENSMUSG00000109685	218.575	715.298	-1.71039	8.90589e-45	6.51825e-42	7	Gm45912
ENSMUSG00000024863	972.317	26.709	5.18444	9.34512e-45	6.62598e-42	19	Mbl2
ENSMUSG00000067297	459.807	96.9751	2.24231	1.46503e-44	1.00727e-41	19	Ifit1bl2
ENSMUSG00000040152	366.271	57.3882	2.67055	3.34354e-43	2.23123e-40	2	Thbs1
ENSMUSG00000030747	1385.72	317.323	2.12571	4.02651e-43	2.61021e-40	7	Dgat2
ENSMUSG00000028024	3756.63	905.921	2.05175	3.1958e-42	2.01415e-39	3	Enpep
ENSMUSG00000037852	1024.53	309.422	1.72555	8.51067e-42	5.21888e-39	8	Cpe
ENSMUSG00000035775	2897.32	745.713	1.9575	1.19528e-41	7.13676e-39	11	Krt20
ENSMUSG00000060615	2757.89	719.77	1.93704	1.23921e-41	7.20934e-39	14	Ang4
ENSMUSG00000018623	1598.1	548.377	1.54175	2.85108e-40	1.61721e-37	9	Mmp7
ENSMUSG00000025528	1227.61	344.562	1.83213	4.15555e-39	2.29964e-36	X	2010106E10Rik
ENSMUSG00000024659	288.073	19.8815	3.85344	5.32722e-39	2.87784e-36	19	Anxa1
ENSMUSG00000020226	1292.21	279.084	2.2105	7.53656e-39	3.97668e-36	10	Slc5a4b
ENSMUSG00000032454	7296.6	2105.11	1.79326	1.18026e-38	6.08612e-36	9	Rbp2
ENSMUSG00000032348	3830.96	1290.71	1.56924	1.4259e-38	7.18936e-36	9	Gsta4
ENSMUSG00000042155	133.198	542.021	-2.0127	1.83479e-38	9.0499e-36	2	Klhl23
ENSMUSG00000027663	900.957	218.602	2.04039	2.60929e-38	1.25073e-35	3	Zmat3
ENSMUSG00000027875	111.831	598.942	-2.41613	2.64599e-38	1.25073e-35	3	Hmgcs2
ENSMUSG00000079620	355.116	1042.29	-1.55069	3.41781e-38	1.58258e-35	16	Muc4
ENSMUSG00000041453	482.058	1385.02	-1.52094	3.96447e-38	1.799e-35	5	Rpl21
ENSMUSG00000036500	2168.87	645.017	1.75028	5.12585e-38	2.2804e-35	1	Akp3
ENSMUSG00000078566	118.62	445.719	-1.89953	8.54935e-38	3.73031e-35	7	Bnip3
ENSMUSG00000037390	1132.51	389.513	1.53905	1.36719e-37	5.85285e-35	5	Muc3
ENSMUSG00000022445	4256.65	1544.86	1.46209	1.84639e-37	7.75791e-35	15	Cyp2d26
ENSMUSG00000096001	16.5821	159.12	-3.25735	2.36827e-37	9.76975e-35	14	2610528A11Rik
ENSMUSG00000029630	1184.86	376.316	1.65394	2.62786e-37	1.0647e-34	5	Cyp3a25
ENSMUSG00000025557	999.873	203.067	2.29894	1.01693e-36	4.04791e-34	14	Slc15a1
ENSMUSG00000019970	325.411	34.0298	3.25601	1.039e-36	4.06444e-34	10	Sgk1
ENSMUSG00000024313	4322.48	1142.55	1.9192	1.97002e-36	7.57591e-34	18	Mep1b
ENSMUSG00000024503	1550.12	304.62	2.34676	2.23564e-36	8.45408e-34	18	Spink1
ENSMUSG00000021194	2323.26	822.795	1.49696	2.32639e-36	8.65301e-34	12	Chga
ENSMUSG00000074443	1665.54	619.259	1.42621	3.58326e-36	1.3113e-33	8	Defa22
ENSMUSG00000063206	1121.68	413.229	1.44017	5.77713e-36	2.08059e-33	8	Defa34
ENSMUSG00000024066	2238.62	751.519	1.57426	7.54851e-36	2.67606e-33	17	Xdh
ENSMUSG00000023067	2932.77	994.711	1.55944	8.16956e-36	2.85168e-33	17	Cdkn1a
ENSMUSG00000028970	95.6924	2.61774	5.13165	2.66591e-35	9.16467e-33	5	Abcb1b
ENSMUSG00000028063	1328.1	448.13	1.56651	3.41227e-35	1.15554e-32	3	Lmna
ENSMUSG00000048458	213.636	16.3332	3.70885	4.34118e-35	1.44849e-32	3	Fam212b
ENSMUSG00000029484	536.477	109.297	2.29233	9.81146e-35	3.22626e-32	5	Anxa3
ENSMUSG00000023259	1664.05	615.365	1.43397	1.55899e-34	5.05313e-32	9	Slc26a6
ENSMUSG00000026879	1110.1	291.385	1.92802	7.07014e-34	2.23687e-31	2	Gsn
ENSMUSG00000020681	2825.59	491.349	2.52376	7.09835e-34	2.23687e-31	11	Ace
ENSMUSG00000028211	909.924	243.836	1.89957	1.47292e-33	4.57794e-31	4	Trp53inp1
ENSMUSG00000110266	267.61	924.485	-1.78409	1.66255e-33	5.09753e-31	9	Gm32742
ENSMUSG00000027907	2293.89	890.572	1.36438	2.25443e-33	6.82011e-31	3	S100a11
ENSMUSG00000032098	1796.64	567.977	1.66102	4.97763e-33	1.47569e-30	9	Treh
ENSMUSG00000006356	146.91	11.0101	3.72857	5.00806e-33	1.47569e-30	12	Crip2
ENSMUSG00000040703	534.309	1574.56	-1.5555	5.30617e-33	1.54348e-30	7	Cyp2s1
ENSMUSG00000030483	2226.78	792.45	1.49052	6.30193e-33	1.80993e-30	7	Cyp2b10
ENSMUSG00000047501	1970.69	612.913	1.68397	9.79264e-33	2.77732e-30	5	Cldn4
ENSMUSG00000000552	189.096	23.9898	2.97114	2.40383e-32	6.7334e-30	15	Zfp385a
ENSMUSG00000058908	283.929	68.3215	2.05427	3.74352e-32	1.03581e-29	4	Pla2g2a
ENSMUSG00000018920	419.438	72.1642	2.53551	5.20735e-32	1.42349e-29	11	Cxcl16
ENSMUSG00000023057	9660.88	3013.45	1.68062	9.02808e-32	2.43855e-29	3	Fabp2
ENSMUSG00000019278	1379.61	289.249	2.25363	1.04534e-31	2.79033e-29	8	Dpep1
ENSMUSG00000026981	370.991	49.8063	2.89338	1.17064e-31	3.05993e-29	2	Il1rn
ENSMUSG00000022575	1207.38	448.679	1.42639	1.17332e-31	3.05993e-29	15	Gsdmd
ENSMUSG00000025497	4239.76	1432.09	1.56544	2.80472e-31	7.2314e-29	7	Cdhr5
ENSMUSG00000045868	39.6051	573.246	-3.85075	3.848e-31	9.8098e-29	7	Gvin1
ENSMUSG00000094559	386.675	100.337	1.94544	3.53952e-30	8.92314e-28	15	Cyp2d34
ENSMUSG00000074447	1239.52	501.641	1.30603	8.6855e-30	2.16555e-27	8	Defa21
ENSMUSG00000050711	383.318	115.303	1.7315	1.04016e-29	2.56523e-27	1	Scg2
ENSMUSG00000019558	1394.44	448.341	1.63563	1.09851e-29	2.68002e-27	X	Slc6a8
ENSMUSG00000046818	126.658	10.4613	3.59029	1.27944e-29	3.08821e-27	3	Ddit4l
ENSMUSG00000091705	2848.53	851.769	1.7414	1.97896e-29	4.72639e-27	17	H2-Q2
ENSMUSG00000036123	771.961	225.535	1.77487	2.51306e-29	5.93947e-27	13	Slc9a3
ENSMUSG00000056671	83.6494	327.318	-1.95798	2.6099e-29	6.10473e-27	18	Prelid2
ENSMUSG00000025059	763.752	180.878	2.07685	3.6947e-29	8.55398e-27	X	Gk
ENSMUSG00000029700	694.695	145.924	2.25117	3.89186e-29	8.91942e-27	6	Slc13a1
ENSMUSG00000006445	857.506	289.868	1.56178	4.92875e-29	1.11828e-26	4	Epha2
ENSMUSG00000112129	72.3674	306.662	-2.08326	5.64839e-29	1.26887e-26	10	Pbld1
ENSMUSG00000052396	1512.97	536.926	1.49404	6.74678e-29	1.50076e-26	7	Mogat2
ENSMUSG00000017390	350.632	860.604	-1.29504	9.71659e-29	2.12149e-26	11	Aldoc
ENSMUSG00000020829	482.428	152.619	1.66152	9.72431e-29	2.12149e-26	11	Slc46a1
ENSMUSG00000037855	61.4409	0.506789	6.57774	1.08189e-28	2.33781e-26	10	Zfp365
ENSMUSG00000037145	2629.2	451.06	2.54197	1.39619e-28	2.98851e-26	11	2210407C18Rik
ENSMUSG00000006345	1665.01	603.364	1.46405	1.44617e-28	3.06655e-26	10	Ggt1
ENSMUSG00000028713	1278.86	382.817	1.73913	2.5771e-28	5.41406e-26	4	Cyp4b1
ENSMUSG00000020303	308.63	899.257	-1.54059	8.22159e-28	1.71137e-25	11	Stc2
ENSMUSG00000017697	335.129	83.5969	1.99773	1.25582e-27	2.5903e-25	2	Ada
ENSMUSG00000050335	364.33	51.8713	2.81219	1.4886e-27	3.04278e-25	14	Lgals3
ENSMUSG00000003585	840.934	288.127	1.5438	1.76694e-27	3.57948e-25	11	Sec14l2
ENSMUSG00000024818	586.424	185.486	1.65938	2.34438e-27	4.70722e-25	19	Slc25a45
ENSMUSG00000025161	509.964	1333.23	-1.38301	3.05337e-27	6.07701e-25	11	Slc16a3
ENSMUSG00000030769	451.864	136.357	1.72723	3.73868e-27	7.37624e-25	7	Slc5a11
ENSMUSG00000028527	190.015	837.168	-2.13563	3.84191e-27	7.51457e-25	4	Ak4
ENSMUSG00000046794	41.8196	225.389	-2.41003	5.14617e-27	9.97961e-25	8	Ppp1r3b
ENSMUSG00000020184	991.79	415.105	1.25695	5.48822e-27	1.05527e-24	10	Mdm2
ENSMUSG00000021223	496.254	1192.09	-1.26096	6.51746e-27	1.24264e-24	12	Papln
ENSMUSG00000035780	778.372	304.241	1.3529	8.68896e-27	1.64286e-24	5	Ugt2a3
ENSMUSG00000073402	327.867	84.5927	1.95228	1.23036e-26	2.30707e-24	17	Gm8909
ENSMUSG00000034918	5458.28	2014.53	1.43766	2.11127e-26	3.92645e-24	13	Cdhr2
ENSMUSG00000022385	638.755	264.846	1.27162	2.27989e-26	4.20555e-24	15	Gtse1
ENSMUSG00000028435	172.303	28.1369	2.60701	2.55586e-26	4.67661e-24	4	Aqp3
ENSMUSG00000021565	1308.43	411.012	1.66947	2.73004e-26	4.95534e-24	13	Slc6a19
ENSMUSG00000015647	1027.34	410.496	1.32239	2.77558e-26	4.99802e-24	2	Lama5
ENSMUSG00000047517	3984.58	11834.3	-1.57019	5.25858e-26	9.39464e-24	7	Dmbt1
ENSMUSG00000024644	2981.15	900.14	1.72732	5.74513e-26	1.01837e-23	18	Cndp2
ENSMUSG00000002565	3556.41	1156.93	1.61979	6.05151e-26	1.06436e-23	12	Scin
ENSMUSG00000035041	2264.44	800.011	1.50036	9.00645e-26	1.5719e-23	10	Creb3l3
ENSMUSG00000027820	3508.6	1317.93	1.41232	1.3164e-25	2.27999e-23	3	Mme
ENSMUSG00000024892	430.863	150.59	1.51359	2.82087e-25	4.8487e-23	19	Pcx
ENSMUSG00000031558	186.182	530.911	-1.50806	2.98283e-25	5.08853e-23	5	Slit2
ENSMUSG00000019989	272.683	55.0238	2.30906	3.39305e-25	5.74515e-23	10	Enpp3
ENSMUSG00000020733	4192.65	1647.98	1.34686	3.48709e-25	5.86064e-23	11	Slc9a3r1
ENSMUSG00000036216	389.635	108.998	1.83319	6.09651e-25	1.01709e-22	11	Leap2
ENSMUSG00000006494	859.38	2386.92	-1.47187	6.35976e-25	1.05326e-22	2	Pdk1
ENSMUSG00000022040	1715.02	633.615	1.43628	7.3319e-25	1.20546e-22	14	Ephx2
ENSMUSG00000038508	262.314	57.2205	2.1916	8.55866e-25	1.39703e-22	8	Gdf15
ENSMUSG00000092618	624.364	206.315	1.59478	9.96503e-25	1.61498e-22	17	Btnl6
ENSMUSG00000037405	57.7777	1.04557	5.63752	1.5545e-24	2.50142e-22	9	Icam1
ENSMUSG00000090175	324.045	85.3019	1.92579	1.56928e-24	2.50743e-22	1	Ugt1a9
ENSMUSG00000042684	415.492	93.5333	2.14884	2.16932e-24	3.44194e-22	1	Npl
ENSMUSG00000021792	3442.13	1396.95	1.30039	2.89391e-24	4.55972e-22	14	Fam213a
ENSMUSG00000006777	910.965	313.814	1.53578	3.38113e-24	5.29066e-22	11	Krt23
ENSMUSG00000079180	1013.92	454.767	1.15534	4.41035e-24	6.85386e-22	1	Mptx2
ENSMUSG00000002233	1036.55	392.239	1.39974	6.45691e-24	9.96604e-22	3	Rhoc
ENSMUSG00000015405	4516.09	1518.88	1.57179	6.94806e-24	1.06517e-21	X	Ace2
ENSMUSG00000048440	2299.15	763.766	1.58942	7.26036e-24	1.10557e-21	17	Cyp4f16
ENSMUSG00000027350	8072.22	3981.72	1.01944	1.01756e-23	1.53916e-21	2	Chgb
ENSMUSG00000024340	796.031	299.218	1.40941	1.09039e-23	1.63839e-21	17	Btnl2
ENSMUSG00000061825	4615.3	1492.62	1.62836	1.3726e-23	2.04888e-21	8	Ces2c
ENSMUSG00000024731	1912.02	662.241	1.52889	1.42746e-23	2.11684e-21	19	Ms4a10
ENSMUSG00000062638	1394.3	553.907	1.33073	1.57196e-23	2.31599e-21	17	Btnl1
ENSMUSG00000027397	922.46	318.399	1.53519	6.35482e-23	9.30223e-21	2	Slc20a1
ENSMUSG00000001095	385.835	101.81	1.92023	6.89961e-23	1.0035e-20	11	Slc13a2
ENSMUSG00000040339	336.334	97.9652	1.77591	9.01372e-23	1.30263e-20	3	Fam102b
ENSMUSG00000024975	804.748	1899.66	-1.23902	1.06637e-22	1.53132e-20	19	Pdcd4
ENSMUSG00000020600	211.873	39.7549	2.4119	1.09387e-22	1.56094e-20	12	Slc7a15
ENSMUSG00000052914	5354.57	2388.76	1.16424	1.16527e-22	1.65243e-20	4	Cyp2j6
ENSMUSG00000035429	811.682	334.504	1.27653	1.20579e-22	1.69926e-20	7	Ptprh
ENSMUSG00000003873	1320.8	621.081	1.08747	1.41224e-22	1.97792e-20	7	Bax
ENSMUSG00000074968	77.3733	4.76695	4.00404	1.51373e-22	2.10705e-20	2	Ano3
ENSMUSG00000037679	549.97	239.288	1.20036	1.58291e-22	2.18992e-20	12	Inf2
ENSMUSG00000027955	51.5061	1.01329	5.46615	1.8883e-22	2.59658e-20	3	Fam198b
ENSMUSG00000001270	4750.34	2109.44	1.17127	3.14193e-22	4.29442e-20	12	Ckb
ENSMUSG00000037188	85.5867	9.91154	3.09855	3.5997e-22	4.89063e-20	4	Grhl3
ENSMUSG00000028158	12455.3	5568.43	1.16128	3.81118e-22	5.14713e-20	3	Mttp
ENSMUSG00000039062	12652.9	4607.87	1.45718	4.12274e-22	5.53496e-20	7	Anpep
ENSMUSG00000039114	244.015	605.593	-1.30472	5.21832e-22	6.96461e-20	13	Nrn1
ENSMUSG00000004952	179.968	506.104	-1.48541	5.81869e-22	7.72049e-20	5	Rasa4
ENSMUSG00000021609	117.127	18.6947	2.63349	7.55642e-22	9.96789e-20	13	Slc6a3
ENSMUSG00000079440	5805.13	2297.85	1.33716	8.35633e-22	1.09594e-19	1	Alpi
ENSMUSG00000027801	3966.42	940.961	2.07601	8.78186e-22	1.14512e-19	3	Tm4sf4
ENSMUSG00000036278	191.167	451.235	-1.24014	9.7962e-22	1.26434e-19	19	Macrod1
ENSMUSG00000052085	347.867	119.99	1.53349	9.8076e-22	1.26434e-19	19	Dock8
ENSMUSG00000023905	593.086	250.051	1.24546	1.00054e-21	1.28256e-19	17	Tnfrsf12a
ENSMUSG00000024781	440.855	143.688	1.61387	1.57434e-21	2.00675e-19	19	Lipa
ENSMUSG00000074063	285.113	75.5434	1.91238	1.60714e-21	2.03712e-19	8	Osgin1
ENSMUSG00000079507	486.283	140.46	1.79183	2.02727e-21	2.55537e-19	17	H2-Q1
ENSMUSG00000039450	440.102	161.147	1.44512	2.99325e-21	3.75215e-19	11	Dcxr
ENSMUSG00000062647	1424.95	3301.97	-1.21288	3.96544e-21	4.94351e-19	2	Rpl7a
ENSMUSG00000042985	34.2495	156.921	-2.17709	4.01494e-21	4.97786e-19	5	Upk3b
ENSMUSG00000069805	145.453	397.132	-1.43943	4.26062e-21	5.25376e-19	13	Fbp1
ENSMUSG00000035699	280.605	91.9172	1.61057	4.34267e-21	5.32599e-19	16	Slc51a
ENSMUSG00000037573	1340.13	635.184	1.07611	4.37024e-21	5.33099e-19	11	Tob1
ENSMUSG00000068874	431.985	914.735	-1.08069	4.39746e-21	5.33551e-19	3	Selenbp1
ENSMUSG00000042249	214.152	483.583	-1.17565	6.50986e-21	7.85651e-19	5	Grk3
ENSMUSG00000041660	178.573	48.956	1.86634	7.13767e-21	8.5686e-19	2	Bbox1
ENSMUSG00000060487	199.39	33.4768	2.57278	7.20425e-21	8.60302e-19	10	Samd5
ENSMUSG00000040111	427.513	114.159	1.90449	7.64511e-21	9.08167e-19	9	Gramd1b
ENSMUSG00000044860	693.451	1491.14	-1.10669	8.77335e-21	1.03676e-18	9	Gm1123
ENSMUSG00000030865	1095.6	475.105	1.20404	1.18851e-20	1.3972e-18	7	Chp2
ENSMUSG00000024981	6648.83	3136.66	1.08368	1.80007e-20	2.10525e-18	19	Acsl5
ENSMUSG00000032081	1607.47	734.592	1.12908	1.88984e-20	2.1989e-18	9	Apoc3
ENSMUSG00000032369	1926.25	859.18	1.16389	2.21126e-20	2.55975e-18	9	Plscr1
ENSMUSG00000040808	525.987	203.834	1.36751	2.62642e-20	3.02491e-18	X	S100g
ENSMUSG00000029847	83.5923	249.788	-1.57082	3.24365e-20	3.71693e-18	6	Slc23a4
ENSMUSG00000020140	1779.59	4245.87	-1.25355	3.89629e-20	4.44235e-18	10	Lgr5
ENSMUSG00000040505	1793.87	821.785	1.12502	4.10618e-20	4.65826e-18	17	Abcg5
ENSMUSG00000059316	1838.95	702.636	1.38725	4.20922e-20	4.75139e-18	2	Slc27a4
ENSMUSG00000037106	312.418	107.585	1.53315	4.94676e-20	5.55411e-18	15	Fer1l6
ENSMUSG00000035105	412.594	916.203	-1.14668	4.9693e-20	5.55411e-18	12	Egln3
ENSMUSG00000027340	947.961	376.686	1.33154	5.03438e-20	5.59927e-18	2	Slc23a2
ENSMUSG00000074796	102.377	8.37668	3.59987	5.41712e-20	5.99557e-18	2	Slc4a11
ENSMUSG00000024885	218.173	70.2326	1.63204	7.9187e-20	8.72172e-18	19	Aldh3b1
ENSMUSG00000029420	328.5	119.128	1.45902	8.09485e-20	8.87266e-18	5	Rimbp2
ENSMUSG00000015709	251.008	74.5012	1.74798	9.04944e-20	9.87129e-18	7	Arnt2
ENSMUSG00000044694	123.523	338.717	-1.46033	9.17882e-20	9.96451e-18	9	2010007H06Rik
ENSMUSG00000028128	281.721	85.9402	1.70866	9.29603e-20	1.00437e-17	3	F3
ENSMUSG00000025931	320.573	107.346	1.57462	1.04438e-19	1.12303e-17	1	Paqr8
ENSMUSG00000021416	195.46	36.7524	2.41081	1.07013e-19	1.1453e-17	13	Eci3
ENSMUSG00000068744	464.999	200.834	1.20797	1.153e-19	1.22439e-17	3	Psrc1
ENSMUSG00000022938	314.698	85.3268	1.8823	1.15483e-19	1.22439e-17	16	Fam3b
ENSMUSG00000024292	6587.15	2788.41	1.23997	1.44582e-19	1.52578e-17	17	Cyp4f14
ENSMUSG00000029864	215.96	69.7491	1.62743	1.51698e-19	1.59346e-17	6	Gstk1
ENSMUSG00000042041	248.381	57.5978	2.10768	1.56652e-19	1.63792e-17	19	2010003K11Rik
ENSMUSG00000029377	92.7602	9.93074	3.2094	1.70669e-19	1.77629e-17	5	Ereg
ENSMUSG00000025396	218.729	70.6907	1.62563	2.28629e-19	2.36792e-17	10	Hsd17b6
ENSMUSG00000075602	199.443	22.9054	3.12267	2.29601e-19	2.36792e-17	15	Ly6a
ENSMUSG00000029650	222.324	51.5494	2.10476	2.45139e-19	2.51673e-17	5	Slc46a3
ENSMUSG00000032802	1032.4	456.066	1.17748	2.49782e-19	2.55284e-17	2	Srxn1
ENSMUSG00000034919	311.445	108.013	1.52526	2.94554e-19	2.99692e-17	4	Ttc22
ENSMUSG00000054146	78.9511	10.3365	2.91171	3.05129e-19	3.09066e-17	11	Krt15
ENSMUSG00000010601	290.267	97.9126	1.56358	3.30827e-19	3.33606e-17	15	Apol7a
ENSMUSG00000004366	921.459	433.953	1.08777	3.37383e-19	3.38711e-17	16	Sst
ENSMUSG00000017765	47.6255	1.59157	4.82357	3.4629e-19	3.46122e-17	8	Slc12a4
ENSMUSG00000079173	308.142	635.848	-1.04177	4.01348e-19	3.99395e-17	5	Zan
ENSMUSG00000026831	61.8644	3.10843	4.25229	4.07139e-19	4.03387e-17	2	1700007K13Rik
ENSMUSG00000013643	7103.9	3403	1.06174	6.21936e-19	6.13527e-17	11	Lypd8
ENSMUSG00000024851	443.997	176.173	1.33035	6.36226e-19	6.24906e-17	19	Pitpnm1
ENSMUSG00000051727	143.177	444.77	-1.62718	7.11606e-19	6.95932e-17	7	Kctd14
ENSMUSG00000027712	369.438	123.145	1.58247	8.49011e-19	8.26748e-17	3	Anxa5
ENSMUSG00000020080	1495.36	660.999	1.17682	9.26091e-19	8.97952e-17	10	Hkdc1
ENSMUSG00000041827	270.368	100.102	1.43282	1.11917e-18	1.08055e-16	5	Oasl1
ENSMUSG00000019647	354.352	134.955	1.38928	1.14393e-18	1.09977e-16	18	Sema6a
ENSMUSG00000050777	226.175	54.3998	2.05427	1.1501e-18	1.10103e-16	1	Tmem37
ENSMUSG00000014599	68.3161	7.35199	3.20278	1.18782e-18	1.13237e-16	3	Csf1
ENSMUSG00000001156	733.481	311.287	1.2342	1.2304e-18	1.16805e-16	6	Mxd1
ENSMUSG00000027134	561.659	222.781	1.33071	1.28724e-18	1.21386e-16	2	Lpcat4
ENSMUSG00000038150	477.588	215.485	1.14528	1.28935e-18	1.21386e-16	11	Ormdl3
ENSMUSG00000018919	4227.17	1956.26	1.11126	1.34908e-18	1.26484e-16	11	Tm4sf5
ENSMUSG00000031402	1758.23	695.616	1.33691	1.44785e-18	1.35186e-16	X	Mpp1
ENSMUSG00000034457	194.739	40.8626	2.25247	1.58363e-18	1.47258e-16	X	Eda2r
ENSMUSG00000031778	655.653	259.587	1.33352	2.01655e-18	1.86749e-16	8	Cx3cl1
ENSMUSG00000031328	1251.89	603.722	1.05152	2.20097e-18	2.02999e-16	X	Flna
ENSMUSG00000056737	232.058	56.0898	2.04857	2.70577e-18	2.48548e-16	6	Capg
ENSMUSG00000025467	4266.89	2038.68	1.0657	2.79133e-18	2.55373e-16	7	Prap1
ENSMUSG00000034947	388.152	133.818	1.53512	2.83696e-18	2.58225e-16	11	Tmem106a
ENSMUSG00000032120	609.137	246.002	1.30649	2.84526e-18	2.58225e-16	9	C2cd2l
ENSMUSG00000032122	101.181	12.9967	2.9492	3.25949e-18	2.94318e-16	9	Slc37a2
ENSMUSG00000022098	253.322	85.2771	1.56554	3.26891e-18	2.94318e-16	14	Bmp1
ENSMUSG00000060548	151.112	30.3486	2.31605	3.48681e-18	3.12697e-16	14	Tnfrsf19
ENSMUSG00000038146	110.892	22.3737	2.29854	5.17614e-18	4.62367e-16	17	Notch3
ENSMUSG00000002332	1829	846.003	1.11165	5.69187e-18	5.06442e-16	14	Dhrs1
ENSMUSG00000074444	11509.8	6365.21	0.854523	6.01501e-18	5.33104e-16	8	Defa30
ENSMUSG00000030643	311.404	111.408	1.47863	7.02914e-18	6.20561e-16	7	Rab30
ENSMUSG00000040322	961.328	456.881	1.07133	8.19949e-18	7.21078e-16	3	Slc25a24
ENSMUSG00000030364	1451.44	612.57	1.24332	8.25246e-18	7.22935e-16	6	Clec2h
ENSMUSG00000030878	845.395	416.719	1.02093	8.72506e-18	7.61396e-16	7	Cdr2
ENSMUSG00000073406	139.671	38.0029	1.87457	8.82274e-18	7.66969e-16	17	H2-Bl
ENSMUSG00000024308	906.581	405.13	1.1599	9.56263e-18	8.28116e-16	17	Tapbp
ENSMUSG00000073802	652.217	252.274	1.36816	9.87424e-18	8.49757e-16	4	Cdkn2b
ENSMUSG00000071551	2969.82	1341.05	1.14667	9.88829e-18	8.49757e-16	13	Akr1c19
ENSMUSG00000025283	1130.8	532.174	1.08558	9.92487e-18	8.49757e-16	X	Sat1
ENSMUSG00000022178	346.464	142.363	1.28003	1.05749e-17	9.02007e-16	14	Ajuba
ENSMUSG00000023959	1312.12	588.441	1.1556	1.09576e-17	9.31146e-16	17	Clic5
ENSMUSG00000063931	977.391	498.378	0.970325	1.24272e-17	1.05209e-15	7	Pepd
ENSMUSG00000024501	83.9041	11.5584	2.85353	1.40087e-17	1.18157e-15	18	Dpysl3
ENSMUSG00000102813	155.122	40.7095	1.9257	1.59644e-17	1.34154e-15	4	Gm37795
ENSMUSG00000053470	871.333	1775.97	-1.0251	1.76575e-17	1.47835e-15	6	Kdm3a
ENSMUSG00000026170	147.428	27.4469	2.41683	1.92211e-17	1.60334e-15	1	Cyp27a1
ENSMUSG00000038580	147.096	40.1324	1.86878	1.97369e-17	1.64033e-15	7	Sct
ENSMUSG00000039886	660.72	284.174	1.21596	1.9983e-17	1.65472e-15	5	Tmem120a
ENSMUSG00000004815	573.054	285.352	1.00417	2.44908e-17	2.02063e-15	5	Dgkq
ENSMUSG00000029449	150.525	36.3365	2.0419	2.67688e-17	2.20057e-15	5	Rhof
ENSMUSG00000011034	9164.94	4709.52	0.960322	3.14094e-17	2.57274e-15	5	Slc5a1
ENSMUSG00000018042	4303.77	2034.37	1.08065	3.18196e-17	2.59696e-15	15	Cyb5r3
ENSMUSG00000029161	1232.52	603.61	1.02863	3.26441e-17	2.6547e-15	5	Cgref1
ENSMUSG00000039217	182.59	54.6995	1.74078	3.95095e-17	3.20154e-15	9	Il18
ENSMUSG00000038507	280.128	87.5421	1.67469	4.63277e-17	3.74067e-15	6	Parp12
ENSMUSG00000039234	1078.36	500.598	1.10609	5.39762e-17	4.34279e-15	3	Sec24d
ENSMUSG00000062070	5684.77	11432.8	-1.00767	7.24697e-17	5.81012e-15	X	Pgk1
ENSMUSG00000036427	5529.19	10084.1	-0.866676	7.55623e-17	6.03673e-15	7	Gpi1
ENSMUSG00000038393	3117.44	5572.38	-0.837787	8.24085e-17	6.56059e-15	3	Txnip
ENSMUSG00000026623	1785.4	938.529	0.927061	8.50507e-17	6.74726e-15	1	Lpgat1
ENSMUSG00000105388	294.923	575.487	-0.962319	8.79648e-17	6.95412e-15	3	Rpl36a-ps2
ENSMUSG00000000031	39.9316	1.04557	5.09717	1.25661e-16	9.89971e-15	7	H19
ENSMUSG00000022419	1115.93	2045.15	-0.87454	1.26263e-16	9.91273e-15	15	Deptor
ENSMUSG00000028737	84.1994	16.1223	2.37644	1.3555e-16	1.06052e-14	4	Aldh4a1
ENSMUSG00000036526	93.3877	262.451	-1.47911	1.59091e-16	1.24042e-14	5	Card11
ENSMUSG00000024411	575.496	1146.64	-0.992003	1.59963e-16	1.24295e-14	18	Aqp4
ENSMUSG00000024937	592.936	242.752	1.28649	1.6176e-16	1.25262e-14	19	Ehbp1l1
ENSMUSG00000060802	4011.74	1906.67	1.07279	1.63929e-16	1.26509e-14	2	B2m
ENSMUSG00000079494	239.052	81.339	1.55155	2.09188e-16	1.6089e-14	6	Nat8f5
ENSMUSG00000042286	71.9766	7.8645	3.17896	2.17609e-16	1.66802e-14	14	Stab1
ENSMUSG00000019810	1232.25	622.17	0.984553	2.22648e-16	1.7009e-14	10	Fuca2
ENSMUSG00000053279	4860.23	2266.19	1.10072	2.45567e-16	1.86969e-14	19	Aldh1a1
ENSMUSG00000062901	394.301	783.075	-0.993803	2.56439e-16	1.94593e-14	16	Klhl24
ENSMUSG00000038079	78.0479	299.145	-1.93092	2.65005e-16	2.00423e-14	1	Tmem237
ENSMUSG00000026726	130.608	12.9534	3.32924	2.80494e-16	2.11433e-14	2	Cubn
ENSMUSG00000030278	164.417	50.4361	1.69841	3.02512e-16	2.27275e-14	6	Cidec
ENSMUSG00000021280	298.113	114.937	1.37488	3.11615e-16	2.33256e-14	12	Exoc3l4
ENSMUSG00000041966	332.75	682.378	-1.03024	3.1253e-16	2.33256e-14	2	Dcaf17
ENSMUSG00000039202	2438.3	1205.99	1.01475	3.21303e-16	2.39018e-14	7	Abhd2
ENSMUSG00000010122	184.238	52.1528	1.81645	3.44168e-16	2.55191e-14	11	Slc47a1
ENSMUSG00000022090	138.77	38.4897	1.84282	4.97108e-16	3.67391e-14	14	Pdlim2
ENSMUSG00000043079	248.587	91.2805	1.44242	5.1165e-16	3.7691e-14	18	Synpo
ENSMUSG00000021509	81.0023	11.5035	2.80364	5.92969e-16	4.35401e-14	13	Slc25a48
ENSMUSG00000007891	1922.13	1001.49	0.939423	6.58141e-16	4.81695e-14	7	Ctsd
ENSMUSG00000008167	489.578	237.22	1.04201	6.81844e-16	4.9744e-14	8	Fbxw9
ENSMUSG00000036814	1208.24	605.513	0.994991	7.5919e-16	5.52092e-14	9	Slc6a20a
ENSMUSG00000069515	15161.2	7842.37	0.950907	8.17651e-16	5.92222e-14	10	Lyz1
ENSMUSG00000024899	4494.94	1532.12	1.55258	8.19594e-16	5.92222e-14	19	Papss2
ENSMUSG00000020839	58.5696	3.12927	4.17727	8.32316e-16	5.99505e-14	11	Tmigd1
ENSMUSG00000020609	16532.8	7832.28	1.07772	9.40247e-16	6.75103e-14	12	Apob
ENSMUSG00000043432	262.483	98.5518	1.4099	9.61672e-16	6.88308e-14	7	Leng9
ENSMUSG00000028195	127.485	36.9609	1.78266	1.08915e-15	7.77101e-14	3	Cyr61
ENSMUSG00000024222	329.3	141.349	1.22228	1.11074e-15	7.90015e-14	17	Fkbp5
ENSMUSG00000027690	963.403	507.727	0.922622	1.18436e-15	8.3975e-14	3	Slc2a2
ENSMUSG00000031765	10480.5	5410.77	0.953666	1.22914e-15	8.68787e-14	8	Mt1
ENSMUSG00000055978	216.625	73.1961	1.56664	1.34426e-15	9.47202e-14	7	Fut2
ENSMUSG00000020186	499.512	985.358	-0.97725	1.41829e-15	9.9627e-14	10	Csrp2
ENSMUSG00000046223	242.623	71.1735	1.76552	1.49916e-15	1.04983e-13	7	Plaur
ENSMUSG00000021466	289.924	560.006	-0.947773	1.95848e-15	1.36726e-13	13	Ptch1
ENSMUSG00000084349	741.421	1363.47	-0.880269	2.02934e-15	1.41238e-13	X	Rpl3-ps1
ENSMUSG00000010095	1918.87	946.514	1.01856	2.11036e-15	1.46428e-13	19	Slc3a2
ENSMUSG00000031445	157.787	46.5442	1.76071	2.3011e-15	1.59176e-13	8	Proz
ENSMUSG00000020577	1495.52	774.582	0.947773	2.61445e-15	1.80302e-13	12	Tspan13
ENSMUSG00000094651	295.64	108.228	1.44552	2.71674e-15	1.86789e-13	1	Gal3st2
ENSMUSG00000035273	96.9765	272.249	-1.48564	2.77944e-15	1.90522e-13	5	Hpse
ENSMUSG00000023045	1003.58	463.707	1.11215	2.99999e-15	2.0502e-13	15	Soat2
ENSMUSG00000026442	120.584	30.6417	1.96655	3.1137e-15	2.12152e-13	1	Nfasc
ENSMUSG00000038781	907.239	481.565	0.912117	3.14021e-15	2.13225e-13	17	Stap2
ENSMUSG00000068417	452.799	208.429	1.11606	3.15239e-15	2.13225e-13	14	Pnp2
ENSMUSG00000021831	927.612	1920.79	-1.04812	3.16376e-15	2.13225e-13	14	Ero1l
ENSMUSG00000026678	42.5121	1.57583	4.65479	3.17135e-15	2.13225e-13	1	Rgs5
ENSMUSG00000074622	94.1051	22.33	2.06591	3.17643e-15	2.13225e-13	2	Mafb
ENSMUSG00000044786	738.429	365.975	1.00968	3.34149e-15	2.23643e-13	7	Zfp36
ENSMUSG00000054128	555.945	282.251	0.977506	3.60355e-15	2.40474e-13	17	H2-T3
ENSMUSG00000026437	861.655	463.54	0.893676	4.00018e-15	2.66158e-13	1	Cdk18
ENSMUSG00000030609	817.955	407.388	1.00677	4.0243e-15	2.6698e-13	7	Aen
ENSMUSG00000024029	11948.6	6797.14	0.81373	4.13506e-15	2.73529e-13	17	Tff3
ENSMUSG00000010663	942.586	1944.47	-1.04272	4.54338e-15	2.99665e-13	19	Fads1
ENSMUSG00000029269	1066.33	512.536	1.05516	4.65357e-15	3.06043e-13	5	Sult1b1
ENSMUSG00000026489	556.654	1044.6	-0.906449	5.96736e-15	3.91311e-13	1	Coq8a
ENSMUSG00000111282	112.031	23.5405	2.25057	6.32258e-15	4.13409e-13	9	AC116503.1
ENSMUSG00000038178	670.834	296.407	1.17586	6.52176e-15	4.25208e-13	11	Slc43a2
ENSMUSG00000030513	162.653	352.388	-1.11375	6.54698e-15	4.25628e-13	7	Pcsk6
ENSMUSG00000031378	612.666	264.082	1.21213	6.93029e-15	4.49261e-13	X	Abcd1
ENSMUSG00000026880	708.861	286.297	1.30651	7.11267e-15	4.5968e-13	2	Stom
ENSMUSG00000026980	392.463	186.179	1.07497	7.13153e-15	4.5968e-13	2	Ly75
ENSMUSG00000007783	52.2462	6.25495	3.03568	7.32917e-15	4.71081e-13	7	Cpt1c
ENSMUSG00000021250	215.232	81.4146	1.40416	7.96938e-15	5.10784e-13	12	Fos
ENSMUSG00000074715	255.854	615.571	-1.26088	8.08721e-15	5.16875e-13	13	Ccl28
ENSMUSG00000093880	161.873	34.5827	2.22612	8.27317e-15	5.27275e-13	17	Tmem181c-ps
ENSMUSG00000037995	1738.3	809.053	1.10259	9.0094e-15	5.72589e-13	1	Igsf9
ENSMUSG00000052102	382.098	153.859	1.30945	9.15139e-15	5.79989e-13	18	Gnpda1
ENSMUSG00000106464	63.7601	8.90696	2.8249	9.20652e-15	5.81857e-13	5	C130083M11Rik
ENSMUSG00000046613	348.863	148.647	1.23388	9.28319e-15	5.85073e-13	16	Vwa5b2
ENSMUSG00000053054	1644.03	842.97	0.96339	9.40141e-15	5.90883e-13	3	Adh6a
ENSMUSG00000029322	3472.69	1915.29	0.857892	9.98757e-15	6.25989e-13	5	Plac8
ENSMUSG00000008734	65.4185	10.9336	2.56544	1.01658e-14	6.35402e-13	7	Gprc5b
ENSMUSG00000029314	403.577	162.188	1.31138	1.0241e-14	6.38348e-13	5	Gpat3
ENSMUSG00000074653	166.679	367.733	-1.13917	1.07722e-14	6.69619e-13	3	Lrrc31
ENSMUSG00000044788	162.31	48.4699	1.73835	1.19883e-14	7.43174e-13	11	Fads6
ENSMUSG00000002227	915.031	417.748	1.12917	1.2033e-14	7.43914e-13	3	Mov10
ENSMUSG00000030695	5243.43	10141.2	-0.951291	1.21017e-14	7.46128e-13	7	Aldoa
ENSMUSG00000032849	432.121	207.179	1.05991	1.21629e-14	7.47867e-13	14	Abcc4
ENSMUSG00000028088	2766.6	1262.9	1.13085	1.26933e-14	7.78373e-13	3	Fmo5
ENSMUSG00000028680	164.543	51.6664	1.66725	1.30009e-14	7.95089e-13	4	Plk3
ENSMUSG00000028763	713.755	1289.52	-0.85321	1.37684e-14	8.39761e-13	4	Hspg2
ENSMUSG00000031957	139.41	350.425	-1.33572	1.46883e-14	8.93466e-13	8	Ctrb1
ENSMUSG00000040498	1960.83	949.043	1.04593	1.48172e-14	8.96541e-13	7	Igsf23
ENSMUSG00000062826	50.6528	4.75263	3.39318	1.48179e-14	8.96541e-13	8	Ces2f
ENSMUSG00000031732	698.07	311.635	1.16263	1.48847e-14	8.98186e-13	8	Phlpp2
ENSMUSG00000020277	1858.37	3732.24	-1.00503	1.53864e-14	9.25999e-13	10	Pfkl
ENSMUSG00000050097	194.255	45.6881	2.086	1.55933e-14	9.35966e-13	8	Ces2b
ENSMUSG00000038370	188.138	30.9215	2.60757	1.59185e-14	9.52965e-13	1	Pcp4l1
ENSMUSG00000020658	247.058	89.3737	1.46563	1.6207e-14	9.67684e-13	12	Efr3b
ENSMUSG00000002324	468.686	226.634	1.04869	1.6355e-14	9.73957e-13	14	Rec8
ENSMUSG00000061527	26.8637	5.55112e-17	7.76946	1.78265e-14	1.05881e-12	15	Krt5
ENSMUSG00000034320	2353.69	1106.17	1.08865	1.79383e-14	1.06267e-12	18	Slc26a2
ENSMUSG00000056938	735.347	346.142	1.08546	1.82984e-14	1.08118e-12	11	Acbd4
ENSMUSG00000027876	2583.43	1471.27	0.81178	1.91488e-14	1.12849e-12	3	Reg4
ENSMUSG00000091721	423.977	211.647	1.00178	1.99601e-14	1.17325e-12	3	Gimd1
ENSMUSG00000020911	16878	9178.25	0.878725	2.05492e-14	1.20475e-12	11	Krt19
ENSMUSG00000027377	921.834	388.422	1.24592	2.17541e-14	1.27211e-12	2	Mall
ENSMUSG00000024769	1931.97	1071.51	0.849534	2.23117e-14	1.30136e-12	19	Cdc42bpg
ENSMUSG00000040432	76.1573	8.95887	3.08118	2.26406e-14	1.31716e-12	14	Ltb4r2
ENSMUSG00000024816	856.021	396.298	1.10882	2.33167e-14	1.35303e-12	19	Frmd8
ENSMUSG00000079339	86.3182	19.7144	2.11802	2.71956e-14	1.57064e-12	19	Ifit1bl1
ENSMUSG00000073411	3733.3	1968.88	0.922547	2.72054e-14	1.57064e-12	17	H2-D1
ENSMUSG00000092274	6997.98	3586.33	0.964178	2.73753e-14	1.57644e-12	19	Neat1
ENSMUSG00000006360	1672.21	947.74	0.818503	2.84682e-14	1.63523e-12	12	Crip1
ENSMUSG00000026399	364.93	158.849	1.19976	2.86896e-14	1.64378e-12	1	Cd55
ENSMUSG00000040046	444.147	182.428	1.28096	3.07609e-14	1.75802e-12	7	Tph1
ENSMUSG00000028463	1040.29	1902.77	-0.869333	3.10666e-14	1.77103e-12	4	Car9
ENSMUSG00000066026	287.253	572.494	-0.995683	3.16159e-14	1.79783e-12	4	Dhrs3
ENSMUSG00000056413	648.34	351.592	0.880947	3.26499e-14	1.85198e-12	5	Adap1
ENSMUSG00000030793	484.034	888.884	-0.87419	3.383e-14	1.91414e-12	7	Pycard
ENSMUSG00000028836	215.369	59.1046	1.86466	3.69331e-14	2.08451e-12	4	Slc30a2
ENSMUSG00000029561	109.327	31.7511	1.77842	3.79312e-14	2.13553e-12	5	Oasl2
ENSMUSG00000028885	523.227	229.437	1.18799	3.88036e-14	2.17924e-12	4	Smpdl3b
ENSMUSG00000087060	117.264	296.652	-1.33792	4.13894e-14	2.31873e-12	11	Eldr
ENSMUSG00000025921	1022.45	505.137	1.01757	4.29407e-14	2.39971e-12	1	Rdh10
ENSMUSG00000035372	338.708	125.777	1.42576	4.52541e-14	2.52278e-12	19	1810055G02Rik
ENSMUSG00000031790	1212.14	534.69	1.17965	5.03255e-14	2.79862e-12	8	Mmp15
ENSMUSG00000034634	39.6376	5.55112e-17	8.34059	5.09149e-14	2.82447e-12	15	Ly6d
ENSMUSG00000027315	2438.3	1350.86	0.851146	5.92074e-14	3.27648e-12	2	Spint1
ENSMUSG00000017453	275.376	518.517	-0.910115	6.362e-14	3.5121e-12	11	Pipox
ENSMUSG00000027276	425.786	175.881	1.27222	6.47476e-14	3.56568e-12	2	Jag1
ENSMUSG00000026604	262.896	105.394	1.3159	7.02141e-14	3.85735e-12	1	Ptpn14
ENSMUSG00000027513	124.475	25.4101	2.28582	7.4091e-14	4.06051e-12	2	Pck1
ENSMUSG00000053137	82.3329	17.1209	2.24993	7.57265e-14	4.14014e-12	15	Mapk11
ENSMUSG00000036377	530.944	217.773	1.28318	7.99608e-14	4.36113e-12	5	C530008M17Rik
ENSMUSG00000019359	238.729	91.4085	1.38336	8.03742e-14	4.37317e-12	X	Gdpd2
ENSMUSG00000038023	1902.06	984.996	0.948795	8.81561e-14	4.7851e-12	5	Atp6v0a2
ENSMUSG00000003623	1171.76	652.631	0.843149	9.08029e-14	4.91701e-12	5	Crot
ENSMUSG00000074446	793.53	428.775	0.886115	9.19552e-14	4.96755e-12	8	Defa23
ENSMUSG00000000394	801.367	410.814	0.961595	9.80419e-14	5.28378e-12	2	Gcg
ENSMUSG00000020777	3276.08	1765.85	0.890959	1.06426e-13	5.72205e-12	11	Acox1
ENSMUSG00000034522	287.474	585.985	-1.02216	1.09321e-13	5.86379e-12	14	Zfp395
ENSMUSG00000046727	2227.89	1235.48	0.849871	1.10626e-13	5.91977e-12	18	Cystm1
ENSMUSG00000032231	4061.33	2029.08	1.00067	1.15667e-13	6.17501e-12	9	Anxa2
ENSMUSG00000025498	235.7	65.3622	1.85015	1.17767e-13	6.27231e-12	7	Irf7
ENSMUSG00000031596	115.18	280.553	-1.27673	1.18445e-13	6.29369e-12	8	Slc7a2
ENSMUSG00000032702	356.024	638.596	-0.840665	1.2189e-13	6.4616e-12	19	Kank1
ENSMUSG00000027605	829.038	1446.88	-0.802103	1.25528e-13	6.63896e-12	2	Acss2
ENSMUSG00000053765	53.7508	7.84638	2.75881	1.28085e-13	6.75842e-12	5	Oas1f
ENSMUSG00000081406	414.974	743.792	-0.842862	1.37574e-13	7.24226e-12	2	Rps6-ps4
ENSMUSG00000042429	84.2567	239.45	-1.50302	1.41978e-13	7.4568e-12	1	Adora1
ENSMUSG00000024972	355.122	638.112	-0.846419	1.42573e-13	7.47077e-12	19	Lgals12
ENSMUSG00000022857	109.351	13.0765	3.04516	1.47376e-13	7.70465e-12	16	Tmprss15
ENSMUSG00000017868	108.159	24.9675	2.10601	1.48932e-13	7.76808e-12	2	Sgk2
ENSMUSG00000030650	646.42	327.808	0.976859	1.51181e-13	7.86728e-12	7	Tmc5
ENSMUSG00000022474	374.804	185.467	1.01275	1.83551e-13	9.52993e-12	15	Pmm1
ENSMUSG00000050390	2517.43	1381.33	0.865008	1.85085e-13	9.58766e-12	4	C77080
ENSMUSG00000021236	1502.07	814.466	0.881869	2.02842e-13	1.04836e-11	12	Entpd5
ENSMUSG00000016495	599.419	1069.54	-0.834749	2.11385e-13	1.09003e-11	19	Plgrkt
ENSMUSG00000027412	563.079	264.229	1.08802	2.22453e-13	1.1445e-11	2	Lpin3
ENSMUSG00000009378	101.432	259.891	-1.34663	2.25277e-13	1.1564e-11	19	Slc16a12
ENSMUSG00000025037	4347.88	2397.95	0.858039	2.27816e-13	1.1668e-11	X	Maoa
ENSMUSG00000038422	553.792	308.252	0.844682	2.38048e-13	1.21646e-11	4	Hdhd3
ENSMUSG00000023247	1589.42	621.511	1.35461	2.46538e-13	1.25701e-11	4	Guca2a
ENSMUSG00000038143	149.535	50.1372	1.57848	2.50495e-13	1.27432e-11	8	Stox2
ENSMUSG00000029338	343.289	167.095	1.03657	2.6351e-13	1.33753e-11	5	Antxr2
ENSMUSG00000039405	89.9565	329.844	-1.87278	2.64285e-13	1.33847e-11	7	Prss23
ENSMUSG00000095066	1052.28	563.97	0.900924	2.676e-13	1.35224e-11	8	Defa20
ENSMUSG00000024990	227.104	93.8738	1.27705	2.78312e-13	1.40325e-11	19	Rbp4
ENSMUSG00000049303	74.3519	16.1432	2.19091	2.91652e-13	1.46725e-11	19	Syt12
ENSMUSG00000002083	357.833	161.566	1.14282	3.15639e-13	1.58441e-11	7	Bbc3
ENSMUSG00000056888	179.814	34.7258	2.36938	3.18811e-13	1.5968e-11	10	Glipr1
ENSMUSG00000024953	1565.4	886.162	0.819773	3.69196e-13	1.84508e-11	19	Prdx5
ENSMUSG00000029201	3731.47	2045.6	0.867209	3.85258e-13	1.92112e-11	5	Ugdh
ENSMUSG00000015837	2379.18	1214.01	0.969851	3.89017e-13	1.93561e-11	11	Sqstm1
ENSMUSG00000030084	1010.57	536.419	0.912646	4.18079e-13	2.07567e-11	6	Plxna1
ENSMUSG00000046733	753.144	352.883	1.09125	4.24278e-13	2.10185e-11	6	Gprc5a
ENSMUSG00000047496	74.6032	185.202	-1.31096	4.41401e-13	2.1819e-11	1	Rnf152
ENSMUSG00000025726	282.608	90.3658	1.64426	4.42466e-13	2.18241e-11	7	Slc28a1
ENSMUSG00000072653	94.0047	254.034	-1.43745	4.72362e-13	2.32482e-11	6	Zfp783
ENSMUSG00000024338	90.7311	23.9037	1.91434	4.77842e-13	2.3467e-11	17	Psmb8
ENSMUSG00000061232	9393.93	5027.28	0.901731	4.81671e-13	2.3604e-11	17	H2-K1
ENSMUSG00000073403	159.15	57.7536	1.45679	5.22337e-13	2.55416e-11	17	Gm10499
ENSMUSG00000036330	295.922	129.346	1.19103	5.42301e-13	2.64608e-11	8	Slc18a1
ENSMUSG00000034422	392.603	158.508	1.30615	5.49776e-13	2.6768e-11	16	Parp14
ENSMUSG00000054999	899.697	210.244	2.10089	5.62164e-13	2.73125e-11	19	Naaladl1
ENSMUSG00000034765	556.559	221.8	1.32588	5.6389e-13	2.73378e-11	19	Dusp5
ENSMUSG00000042129	265.972	548.046	-1.04161	5.75186e-13	2.7826e-11	6	Rassf4
ENSMUSG00000063694	1893.43	1118.07	0.760284	6.02788e-13	2.90993e-11	6	Cycs
ENSMUSG00000098426	201.882	1109.48	-2.44416	6.45173e-13	3.09887e-11	7	Gm27149
ENSMUSG00000078185	210.924	409.036	-0.950599	6.45535e-13	3.09887e-11	1	Chml
ENSMUSG00000041845	134.396	24.4357	2.45948	6.46025e-13	3.09887e-11	19	Rhod
ENSMUSG00000035852	1872.45	1034.63	0.854684	6.65838e-13	3.18717e-11	10	Misp
ENSMUSG00000020758	2012.93	1122.31	0.841782	7.97566e-13	3.80968e-11	11	Itgb4
ENSMUSG00000039396	173.073	381.155	-1.13066	8.43679e-13	4.02035e-11	8	Neil3
ENSMUSG00000002384	114.44	30.6187	1.89248	8.45215e-13	4.02035e-11	4	Bmp8b
ENSMUSG00000026354	902.698	424.546	1.08643	8.49045e-13	4.03012e-11	1	Lct
ENSMUSG00000025192	472.271	237.526	0.988057	9.38069e-13	4.44339e-11	19	Entpd7
ENSMUSG00000021477	456.01	234.124	0.95806	9.45434e-13	4.46895e-11	13	Ctsl
ENSMUSG00000026204	111.823	31.7732	1.80742	1.0108e-12	4.76798e-11	1	Ptprn
ENSMUSG00000028936	2762.49	4706.65	-0.768362	1.05756e-12	4.9782e-11	4	Rpl22
ENSMUSG00000038496	43.5634	4.75263	3.1789	1.0941e-12	5.13953e-11	1	Slc19a3
ENSMUSG00000001700	1281.74	720.565	0.829322	1.18094e-12	5.53602e-11	18	Gramd3
ENSMUSG00000054630	465.817	220.17	1.08293	1.21683e-12	5.69251e-11	5	Ugt2b5
ENSMUSG00000048612	288.635	82.7063	1.80386	1.22949e-12	5.7399e-11	19	Myof
ENSMUSG00000025026	1472.85	2534.31	-0.782364	1.23377e-12	5.74804e-11	19	Add3
ENSMUSG00000039195	147.648	52.6387	1.48347	1.29726e-12	6.03144e-11	2	1110008P14Rik
ENSMUSG00000040584	2851.6	1448.89	0.976164	1.34001e-12	6.2175e-11	5	Abcb1a
ENSMUSG00000019916	148.113	348.938	-1.22793	1.35523e-12	6.27526e-11	10	P4ha1
ENSMUSG00000022186	1542.35	913.309	0.756273	1.37506e-12	6.35411e-11	15	Oxct1
ENSMUSG00000003031	650.335	1134.39	-0.802476	1.39584e-12	6.43704e-11	6	Cdkn1b
ENSMUSG00000070777	233.508	92.8313	1.32725	1.41013e-12	6.48975e-11	7	Ceacam20
ENSMUSG00000083813	120.556	26.0312	2.20779	1.45399e-12	6.67806e-11	5	Gm15502
ENSMUSG00000024186	92.6917	279.226	-1.58415	1.47617e-12	6.76623e-11	17	Rgs11
ENSMUSG00000095115	605.334	243.842	1.31076	1.48946e-12	6.81338e-11	7	Itpripl2
ENSMUSG00000026426	338.253	164.895	1.03311	1.54127e-12	7.03617e-11	1	Arl8a
ENSMUSG00000025091	1829.1	735.683	1.31401	1.55245e-12	7.07298e-11	19	Pnliprp2
ENSMUSG00000024887	1277.08	616.98	1.04835	1.6085e-12	7.31369e-11	19	Asah2
ENSMUSG00000107992	327.767	748.022	-1.18692	1.70626e-12	7.74268e-11	6	Gm44223
ENSMUSG00000074625	52.1335	8.86954	2.53909	1.72217e-12	7.79929e-11	2	Arhgap40
ENSMUSG00000078126	501.857	992.919	-0.986331	1.72716e-12	7.80626e-11	14	Rpl23a-ps3
ENSMUSG00000021185	1282.75	692.817	0.887658	1.77361e-12	8.00027e-11	12	9030617O03Rik
ENSMUSG00000058603	325.849	609.419	-0.908501	1.85816e-12	8.36503e-11	1	Rpl28-ps1
ENSMUSG00000056515	127.185	35.2713	1.8423	1.86587e-12	8.38312e-11	17	Rab31
ENSMUSG00000058063	653.315	367.813	0.828872	2.05316e-12	9.20636e-11	17	Trim31
ENSMUSG00000032583	424.825	215.365	0.97613	2.09968e-12	9.39636e-11	9	Mon1a
ENSMUSG00000028412	970.275	1638.85	-0.756767	2.1849e-12	9.75825e-11	4	Slc44a1
ENSMUSG00000046814	134.33	32.8808	2.02821	2.18915e-12	9.75825e-11	2	Gchfr
ENSMUSG00000022565	3281.65	1589.09	1.04579	2.36212e-12	1.05086e-10	15	Plec
ENSMUSG00000037762	61.8211	8.31865	2.87544	2.55255e-12	1.13336e-10	10	Slc16a9
ENSMUSG00000023048	1378.56	750.725	0.875231	2.69223e-12	1.19305e-10	15	Prr13
ENSMUSG00000086841	458.575	822.858	-0.844993	2.7265e-12	1.20588e-10	11	2410006H16Rik
ENSMUSG00000087412	293.109	518.923	-0.82554	2.79737e-12	1.23482e-10	7	Gm15501
ENSMUSG00000038235	1895.02	1041.14	0.862914	2.88299e-12	1.27014e-10	1	F11r
ENSMUSG00000032548	221.857	84.1047	1.39426	2.89247e-12	1.27185e-10	9	Slco2a1
ENSMUSG00000038209	19566.9	11922.7	0.714616	3.02713e-12	1.32848e-10	1	Itln1
ENSMUSG00000039616	136.963	47.3577	1.52576	3.14379e-12	1.37702e-10	18	Mocos
ENSMUSG00000036805	308.431	569.518	-0.884162	3.52382e-12	1.5405e-10	2	Noxa1
ENSMUSG00000022822	513.726	277.393	0.885596	3.73537e-12	1.62984e-10	16	Abcc5
ENSMUSG00000032035	153.976	50.5776	1.60149	3.75153e-12	1.63375e-10	9	Ets1
ENSMUSG00000006651	422.897	201.281	1.06703	3.88313e-12	1.68782e-10	7	Aplp1
ENSMUSG00000027737	206.187	68.4428	1.58918	3.89788e-12	1.69099e-10	3	Slc7a11
ENSMUSG00000074445	273.62	600.626	-1.1324	3.91095e-12	1.69343e-10	3	Sprr2a3
ENSMUSG00000029602	84.6351	20.2683	2.04944	3.96324e-12	1.7128e-10	5	Rasal1
ENSMUSG00000027954	545.329	963.504	-0.819137	4.06032e-12	1.75142e-10	3	Efna1
ENSMUSG00000075585	421.833	737.736	-0.807356	4.19418e-12	1.80573e-10	5	6330403L08Rik
ENSMUSG00000034160	3269.05	5297.38	-0.696587	4.40971e-12	1.89492e-10	X	Ogt
ENSMUSG00000043822	520.375	230.967	1.16931	4.56791e-12	1.95919e-10	10	Adamtsl5
ENSMUSG00000057841	6121.81	10236.5	-0.741579	4.62217e-12	1.97872e-10	6	Rpl32
ENSMUSG00000038375	374.574	175.811	1.08844	4.70558e-12	2.01064e-10	2	Trp53inp2
ENSMUSG00000021213	2982.16	1685.49	0.822699	4.87301e-12	2.07827e-10	13	Akr1c13
ENSMUSG00000028776	207.935	88.3242	1.23092	4.99865e-12	2.12785e-10	4	Tinagl1
ENSMUSG00000034394	170.217	59.4492	1.51336	5.20726e-12	2.2125e-10	11	Lif
ENSMUSG00000054752	197.688	382.491	-0.956009	5.29066e-12	2.24373e-10	4	Fsd1l
ENSMUSG00000028073	65.5038	12.5066	2.37317	6.21115e-12	2.6292e-10	3	Pear1
ENSMUSG00000067870	453.79	780.145	-0.781643	6.22445e-12	2.62992e-10	15	Rpl31-ps8
ENSMUSG00000035293	386.34	665.106	-0.780275	6.50081e-12	2.74158e-10	12	G2e3
ENSMUSG00000085148	133.472	48.9325	1.44715	7.20218e-12	3.03173e-10	11	Mir22hg
ENSMUSG00000030208	1479.29	750.983	0.976854	8.23503e-12	3.46009e-10	6	Emp1
ENSMUSG00000025190	441.044	234.476	0.907926	8.42258e-12	3.53235e-10	19	Got1
ENSMUSG00000024131	880.45	455.634	0.948552	8.61827e-12	3.60775e-10	17	Slc3a1
ENSMUSG00000022564	581.56	291.953	0.990851	8.7675e-12	3.66346e-10	15	Grina
ENSMUSG00000045667	42.7803	130.167	-1.58645	8.91763e-12	3.71934e-10	11	Smtnl2
ENSMUSG00000042808	5974.19	3467.15	0.785262	8.97377e-12	3.73589e-10	12	Gpx2
ENSMUSG00000028603	2687.05	1635.81	0.715506	9.04862e-12	3.76015e-10	4	Scp2
ENSMUSG00000060181	286.29	116.515	1.2952	9.30713e-12	3.8605e-10	10	Slc35e3
ENSMUSG00000045775	272.39	124.242	1.1312	9.38048e-12	3.88383e-10	11	Slc16a5
ENSMUSG00000027078	166.067	59.0345	1.48944	9.62039e-12	3.9759e-10	2	Ube2l6
ENSMUSG00000028108	111.351	36.9835	1.58405	1.08653e-11	4.48225e-10	3	Ecm1
ENSMUSG00000023951	894.854	1492.69	-0.736769	1.09746e-11	4.5191e-10	17	Vegfa
ENSMUSG00000004038	2978.46	1741.65	0.774423	1.10157e-11	4.52782e-10	3	Gstm3
ENSMUSG00000046364	6094.52	9925.57	-0.703498	1.12121e-11	4.60022e-10	7	Rpl27a
ENSMUSG00000023150	6375.07	10379.5	-0.702987	1.21778e-11	4.9874e-10	1	Ivns1abp
ENSMUSG00000035930	577.266	294.947	0.968856	1.32448e-11	5.41461e-10	8	Chst4
ENSMUSG00000021411	308.379	149.378	1.04174	1.43368e-11	5.8505e-10	13	Pxdc1
ENSMUSG00000005681	116.182	30.8174	1.91075	1.46842e-11	5.98149e-10	1	Apoa2
ENSMUSG00000055172	6.00707	41.0595	-2.72359	1.49851e-11	6.09314e-10	6	C1ra
ENSMUSG00000037921	94.7983	28.6687	1.72636	1.60468e-11	6.51317e-10	8	Ddx60
ENSMUSG00000004558	93.8576	217.56	-1.21219	1.70499e-11	6.90064e-10	14	Ndrg2
ENSMUSG00000032561	266.916	477.564	-0.835535	1.70623e-11	6.90064e-10	9	Acpp
ENSMUSG00000032315	94.5709	8.86954	3.37937	1.71063e-11	6.90614e-10	9	Cyp1a1
ENSMUSG00000064140	127.344	35.0938	1.85785	1.72724e-11	6.96079e-10	13	Trim38
ENSMUSG00000032997	354.39	186.421	0.924646	1.74351e-11	7.01392e-10	1	Chpf
ENSMUSG00000006517	785.989	1316.51	-0.742542	1.97766e-11	7.9418e-10	8	Mvd
ENSMUSG00000025277	345.559	176.854	0.966474	1.98649e-11	7.96317e-10	14	Abhd6
ENSMUSG00000039967	893.825	1518.76	-0.762867	2.03809e-11	8.15561e-10	4	Zfp292
ENSMUSG00000109936	97.0372	20.4322	2.24363	2.13403e-11	8.52448e-10	7	Gm45889
ENSMUSG00000040297	581.847	329.362	0.821211	2.2292e-11	8.88898e-10	1	Suco
ENSMUSG00000030621	3.93775	36.4512	-3.22274	2.24359e-11	8.93066e-10	7	Me3
ENSMUSG00000021109	1000.26	588.211	0.765503	2.30471e-11	9.15789e-10	12	Hif1a
ENSMUSG00000020432	1390.28	701.887	0.98489	2.35929e-11	9.35839e-10	11	Tcn2
ENSMUSG00000027171	171.245	71.1989	1.26573	2.39221e-11	9.47241e-10	2	Prrg4
ENSMUSG00000030587	1756.91	931.918	0.913659	2.43233e-11	9.6145e-10	7	2200002D01Rik
ENSMUSG00000050359	153.516	42.515	1.84893	2.50907e-11	9.90058e-10	3	Sprr1a
ENSMUSG00000094584	673.372	328.122	1.03472	2.74865e-11	1.08145e-09	19	Ms4a18
ENSMUSG00000040613	206.135	75.9131	1.44103	2.75022e-11	1.08145e-09	6	Apobec1
ENSMUSG00000025085	447.811	199.495	1.16412	2.81968e-11	1.10653e-09	19	Ablim1
ENSMUSG00000027524	40.4537	5.72409	2.79633	2.82374e-11	1.10653e-09	2	Edn3
ENSMUSG00000007659	613.615	333.958	0.874191	2.92085e-11	1.14261e-09	2	Bcl2l1
ENSMUSG00000030717	445.224	231.778	0.938197	2.94821e-11	1.15132e-09	7	Nupr1
ENSMUSG00000063524	8757.16	14272.1	-0.704484	3.13973e-11	1.22401e-09	4	Eno1
ENSMUSG00000084416	332.29	609.786	-0.881164	3.44957e-11	1.34249e-09	1	Rpl10a-ps1
ENSMUSG00000048992	337.706	574.53	-0.765899	3.68351e-11	1.43108e-09	17	Prss32
ENSMUSG00000036002	231.723	97.3784	1.24629	4.05015e-11	1.57084e-09	4	Fam214b
ENSMUSG00000018415	363.381	625.625	-0.782597	4.09563e-11	1.58576e-09	11	Gid4
ENSMUSG00000071335	124.064	44.6464	1.47141	4.18552e-11	1.61781e-09	10	Mfsd4b3
ENSMUSG00000061751	240.224	96.949	1.30566	4.2572e-11	1.64272e-09	16	Kalrn
ENSMUSG00000021557	102.846	32.8152	1.64027	4.26988e-11	1.64481e-09	13	Agtpbp1
ENSMUSG00000009614	134.522	42.4381	1.66429	4.44941e-11	1.71032e-09	2	Sardh
ENSMUSG00000021133	892.474	521.248	0.77456	4.45885e-11	1.71032e-09	12	Susd6
ENSMUSG00000072235	203.92	88.204	1.20728	4.46257e-11	1.71032e-09	15	Tuba1a
ENSMUSG00000031924	9201.65	5492.79	0.744233	4.57973e-11	1.75227e-09	8	Cyb5b
ENSMUSG00000028698	291.306	111.107	1.39092	4.67795e-11	1.78683e-09	4	Pik3r3
ENSMUSG00000038732	472.862	241.648	0.964504	4.74068e-11	1.80775e-09	13	Mboat1
ENSMUSG00000052131	272.575	101.689	1.4226	4.80536e-11	1.82934e-09	6	Akr1b7
ENSMUSG00000028152	278.777	135.573	1.03778	4.8827e-11	1.85567e-09	3	Tspan5
ENSMUSG00000047604	334.364	573.154	-0.780872	4.90247e-11	1.86007e-09	19	Frat2
ENSMUSG00000053746	195.596	88.481	1.14278	5.0312e-11	1.90573e-09	2	Ptrh1
ENSMUSG00000029055	447.127	775.099	-0.790511	5.05672e-11	1.9122e-09	4	Plch2
ENSMUSG00000028137	223.463	104.113	1.09829	5.10499e-11	1.92724e-09	3	Celf3
ENSMUSG00000021704	414.458	690.109	-0.735586	5.26373e-11	1.98387e-09	13	Mtx3
ENSMUSG00000086583	714.072	1197.3	-0.74743	5.34057e-11	2.00949e-09	7	Gm15500
ENSMUSG00000026048	350.697	181.024	0.952596	5.37702e-11	2.01985e-09	1	Ercc5
ENSMUSG00000032067	388.691	654.425	-0.748566	5.42278e-11	2.03368e-09	9	Pts
ENSMUSG00000034459	60.7429	13.4854	2.15223	5.51116e-11	2.06341e-09	19	Ifit1
ENSMUSG00000022180	1004.67	525.919	0.932074	5.93586e-11	2.21711e-09	14	Slc7a8
ENSMUSG00000015092	1892.9	1113.72	0.764177	5.94122e-11	2.21711e-09	2	Edf1
ENSMUSG00000025068	5169.23	3136.39	0.720665	5.96602e-11	2.22271e-09	19	Gsto1
ENSMUSG00000029364	791.928	452.24	0.806307	6.00134e-11	2.2322e-09	5	Wsb2
ENSMUSG00000061728	91.1531	29.179	1.63729	6.12568e-11	2.27472e-09	17	Btnl7-ps
ENSMUSG00000094091	394.45	170.149	1.21134	6.55662e-11	2.43077e-09	11	Gm21885
ENSMUSG00000047547	1106.81	671.484	0.719983	6.56929e-11	2.4315e-09	13	Cltb
ENSMUSG00000033917	414.737	218.348	0.922286	6.61483e-11	2.44436e-09	7	Gde1
ENSMUSG00000017664	853.584	481.498	0.823704	7.31064e-11	2.69709e-09	2	Slc35c2
ENSMUSG00000055629	350.006	615.934	-0.813279	7.45128e-11	2.74452e-09	7	B4galnt4
ENSMUSG00000024254	1596.51	854.057	0.901323	7.77586e-11	2.85582e-09	17	Abcg8
ENSMUSG00000017165	19.2685	5.55112e-17	7.29484	7.77864e-11	2.85582e-09	11	Gast
ENSMUSG00000055134	43.6608	117.497	-1.42203	7.82873e-11	2.86956e-09	11	9130017K11Rik
ENSMUSG00000031209	1385.18	745.868	0.891901	7.87559e-11	2.88209e-09	X	Heph
ENSMUSG00000068762	603.739	341.898	0.817761	8.01263e-11	2.92751e-09	3	Gstm6
ENSMUSG00000036813	767.44	1274.5	-0.731505	8.10264e-11	2.95564e-09	2	Entpd8
ENSMUSG00000052105	102.55	32.8373	1.6356	8.43506e-11	3.07196e-09	17	Mtcl1
ENSMUSG00000040209	453.635	768.726	-0.763425	8.50122e-11	3.09109e-09	3	Zfp704
ENSMUSG00000017386	1260.5	767.859	0.713996	8.66301e-11	3.14488e-09	11	Traf4
ENSMUSG00000021097	430.95	720.53	-0.743921	8.69059e-11	3.14985e-09	12	Clmn
ENSMUSG00000018474	793.001	435.618	0.862613	9.08639e-11	3.28806e-09	11	Chd3
ENSMUSG00000002228	306.802	146.984	1.05808	9.41837e-11	3.40276e-09	3	Ppm1j
ENSMUSG00000019982	574.859	1017.31	-0.820135	1.01946e-10	3.67736e-09	10	Myb
ENSMUSG00000070661	611.718	1001.82	-0.711749	1.04357e-10	3.75835e-09	4	Rnf186
ENSMUSG00000101599	71.4327	180.439	-1.34643	1.08321e-10	3.89212e-09	1	Gm20342
ENSMUSG00000005533	269.701	583.244	-1.11426	1.08415e-10	3.89212e-09	7	Igf1r
ENSMUSG00000031725	1048.54	535.954	0.96801	1.13626e-10	4.07275e-09	8	Ces1f
ENSMUSG00000097145	49.9798	10.4423	2.24943	1.14552e-10	4.09948e-09	5	9230114K14Rik
ENSMUSG00000041644	86.486	6.23481	3.79369	1.15712e-10	4.13446e-09	2	Slc5a12
ENSMUSG00000021676	1044.88	586.672	0.831646	1.23144e-10	4.3931e-09	13	Iqgap2
ENSMUSG00000049823	119.875	242.906	-1.01844	1.30948e-10	4.66418e-09	17	Zbtb12
ENSMUSG00000031073	48.0902	8.35809	2.50416	1.33457e-10	4.7461e-09	7	Fgf15
ENSMUSG00000009035	570.503	318.676	0.836717	1.33972e-10	4.75693e-09	15	Tmem184b
ENSMUSG00000024952	445.932	256.609	0.795425	1.35091e-10	4.7892e-09	19	Rps6ka4
ENSMUSG00000030004	313.962	157.636	0.996252	1.36579e-10	4.83439e-09	6	Nat8
ENSMUSG00000084939	10.5728	51.1104	-2.27876	1.36921e-10	4.83892e-09	4	Gm830
ENSMUSG00000034361	111.185	39.0902	1.50198	1.40565e-10	4.95361e-09	8	Cpne2
ENSMUSG00000049580	472.804	173.057	1.45078	1.40602e-10	4.95361e-09	7	Tsku
ENSMUSG00000048373	913.476	1603.74	-0.809917	1.46403e-10	5.14999e-09	5	Fgfbp1
ENSMUSG00000058492	194.224	85.4319	1.18063	1.52307e-10	5.34938e-09	9	Scp2-ps2
ENSMUSG00000078672	19.0381	5.55112e-17	7.26864	1.5758e-10	5.52602e-09	4	Mup20
ENSMUSG00000005615	1079.65	598.686	0.848871	1.58364e-10	5.54495e-09	16	Pcyt1a
ENSMUSG00000043165	47.2557	5.76196	3.01426	1.60647e-10	5.61623e-09	3	Lor
ENSMUSG00000058135	3696.67	2312.31	0.676861	1.69211e-10	5.9065e-09	3	Gstm1
ENSMUSG00000026853	533.855	276.554	0.948053	1.73319e-10	6.04061e-09	2	Crat
ENSMUSG00000022949	959.707	1745.37	-0.861771	1.86796e-10	6.50034e-09	16	Clic6
ENSMUSG00000026784	660.974	1073.89	-0.699045	1.91733e-10	6.66191e-09	2	Pdss1
ENSMUSG00000022500	710.576	398.723	0.830526	1.94612e-10	6.7516e-09	16	Litaf
ENSMUSG00000060036	9523.67	16211.2	-0.767215	1.95281e-10	6.76104e-09	15	Rpl3
ENSMUSG00000036246	374.784	190.466	0.974031	1.9548e-10	6.76104e-09	8	Gmip
ENSMUSG00000032046	606.201	328	0.883463	1.99486e-10	6.8891e-09	2	Abhd12
ENSMUSG00000081051	936.134	1497.52	-0.677595	2.03035e-10	7.001e-09	1	Gm15427
ENSMUSG00000038167	360.293	157.282	1.19307	2.23303e-10	7.68821e-09	6	Plekhg6
ENSMUSG00000040969	686.595	1108.54	-0.690058	2.26238e-10	7.77744e-09	3	Arhgef38
ENSMUSG00000034171	1853.75	1058.84	0.807608	2.26906e-10	7.78861e-09	4	Faah
ENSMUSG00000039501	551.403	321.771	0.774011	2.34301e-10	8.0303e-09	2	Znfx1
ENSMUSG00000078612	43.7833	7.78724	2.46496	2.58591e-10	8.84943e-09	4	Fyb2
ENSMUSG00000022051	731.925	1184.64	-0.695708	2.67955e-10	9.15609e-09	14	Bnip3l
ENSMUSG00000026956	686.518	362.099	0.920115	2.76135e-10	9.42141e-09	2	Uap1l1
ENSMUSG00000038900	7439.03	11914.5	-0.679338	2.90328e-10	9.89078e-09	2	Rpl12
ENSMUSG00000025362	6270.57	10491.3	-0.74232	2.9782e-10	1.01273e-08	10	Rps26
ENSMUSG00000075706	2307.68	1458.95	0.660968	2.98165e-10	1.01273e-08	10	Gpx4
ENSMUSG00000032306	611.744	370.079	0.726295	2.99502e-10	1.01576e-08	9	Mpi
ENSMUSG00000028957	165.558	317.435	-0.93896	3.04394e-10	1.03081e-08	4	Per3
ENSMUSG00000005397	128.472	47.3577	1.43309	3.11079e-10	1.05187e-08	13	Nid1
ENSMUSG00000028849	170.791	72.4911	1.23271	3.1321e-10	1.0575e-08	4	Map7d1
ENSMUSG00000029166	89.5182	30.2427	1.56147	3.15425e-10	1.0634e-08	5	Mapre3
ENSMUSG00000049382	26932.5	16705.8	0.68892	3.2441e-10	1.09207e-08	15	Krt8
ENSMUSG00000023473	90.2919	29.775	1.60103	3.26063e-10	1.09601e-08	9	Celsr3
ENSMUSG00000079057	1532.42	762.615	1.00608	3.27461e-10	1.09908e-08	8	Cyp4v3
ENSMUSG00000031451	567.744	1201.13	-1.08123	3.30777e-10	1.10714e-08	8	Gas6
ENSMUSG00000033213	139.703	310.086	-1.1425	3.30839e-10	1.10714e-08	2	AA467197
ENSMUSG00000024661	8746.18	5605.3	0.641977	3.50688e-10	1.17184e-08	19	Fth1
ENSMUSG00000023039	1872.78	1138.52	0.716996	3.54149e-10	1.18166e-08	15	Krt7
ENSMUSG00000041301	1443.13	2323.58	-0.685967	3.55058e-10	1.18295e-08	6	Cftr
ENSMUSG00000025025	319.113	536.503	-0.747898	3.80007e-10	1.26422e-08	19	Mxi1
ENSMUSG00000048537	181.07	348.258	-0.937803	3.87857e-10	1.28791e-08	9	Phldb1
ENSMUSG00000039221	975.99	1636.82	-0.744002	3.88264e-10	1.28791e-08	3	Rpl22l1
ENSMUSG00000026278	370.869	181.297	1.02905	3.91659e-10	1.29728e-08	1	Bok
ENSMUSG00000040035	163.291	65.9899	1.3009	3.93522e-10	1.30155e-08	2	Disp2
ENSMUSG00000031447	4296.16	2702.25	0.668569	4.09538e-10	1.35255e-08	8	Lamp1
ENSMUSG00000039899	267.154	121.775	1.12915	4.11361e-10	1.35659e-08	5	Fgl2
ENSMUSG00000023122	29.0178	103.118	-1.81268	4.12376e-10	1.35797e-08	17	Sult1c2
ENSMUSG00000113948	1809.51	2864.04	-0.66205	4.22706e-10	1.38997e-08	12	AC147029.1
ENSMUSG00000032181	75.1995	21.4353	1.80538	4.36049e-10	1.43177e-08	9	Scg3
ENSMUSG00000021326	760.194	1257.07	-0.723468	4.55331e-10	1.49292e-08	13	Trim27
ENSMUSG00000024646	2989.65	1845.71	0.695117	4.57858e-10	1.49904e-08	18	Cyb5a
ENSMUSG00000068877	6.72518	40.0177	-2.57258	4.62598e-10	1.51238e-08	3	Selenbp2
ENSMUSG00000079197	512.666	251.077	1.02739	4.67343e-10	1.52569e-08	14	Psme2
ENSMUSG00000031146	630.438	1030.42	-0.706489	4.74597e-10	1.54715e-08	X	Plp2
ENSMUSG00000029763	581.05	353.029	0.717808	4.82886e-10	1.57191e-08	6	Exoc4
ENSMUSG00000073987	356.94	188.984	0.913928	4.86784e-10	1.58233e-08	4	Ggh
ENSMUSG00000033307	1875.81	3277.74	-0.804357	5.07851e-10	1.64844e-08	10	Mif
ENSMUSG00000049493	2988.98	1805.13	0.727042	5.5228e-10	1.7901e-08	9	Pls1
ENSMUSG00000058558	8037.52	13118.5	-0.70662	5.55053e-10	1.79652e-08	5	Rpl5
ENSMUSG00000031823	608.246	373.549	0.704045	5.6008e-10	1.81021e-08	8	Zdhhc7
ENSMUSG00000024846	92.7848	21.8201	2.08319	5.70846e-10	1.84238e-08	19	Cst6
ENSMUSG00000037419	292.297	147.041	0.988213	5.77514e-10	1.86125e-08	9	Endod1
ENSMUSG00000026509	129.154	47.3105	1.44185	5.99142e-10	1.92822e-08	1	Capn2
ENSMUSG00000021125	854.235	480.983	0.829279	6.05004e-10	1.94433e-08	12	Arg2
ENSMUSG00000020089	1754.26	1121.95	0.644867	6.32289e-10	2.02914e-08	10	Ppa1
ENSMUSG00000012848	5425.59	8334.56	-0.619294	6.45112e-10	2.06737e-08	7	Rps5
ENSMUSG00000020423	1150.14	645.63	0.831371	6.69199e-10	2.14153e-08	1	Btg2
ENSMUSG00000032827	202.88	388.975	-0.931949	6.71884e-10	2.1471e-08	6	Ppp1r9a
ENSMUSG00000021337	96.8046	33.9231	1.51346	7.03962e-10	2.24644e-08	13	Scgn
ENSMUSG00000008683	4076.76	6590.18	-0.692509	7.07422e-10	2.25431e-08	7	Rps15a
ENSMUSG00000031391	203.333	395.144	-0.957258	7.20763e-10	2.2936e-08	X	L1cam
ENSMUSG00000034449	1298.25	760.638	0.770027	7.21819e-10	2.29375e-08	11	Dhrs11
ENSMUSG00000033610	378.775	618.939	-0.705325	7.29578e-10	2.31516e-08	19	Pank1
ENSMUSG00000057933	231.277	107.612	1.09874	7.65103e-10	2.4245e-08	9	Gsta2
ENSMUSG00000030492	479.97	277.138	0.789328	7.88545e-10	2.4953e-08	7	Slc7a9
ENSMUSG00000018906	54.0911	137.351	-1.33022	7.98912e-10	2.52459e-08	11	P4ha2
ENSMUSG00000041040	760.634	1205.52	-0.66441	8.60412e-10	2.71514e-08	1	Fam117b
ENSMUSG00000026628	105.205	39.6449	1.40712	8.90316e-10	2.8022e-08	1	Atf3
ENSMUSG00000004040	937.712	546.439	0.777452	8.90469e-10	2.8022e-08	11	Stat3
ENSMUSG00000062353	288.518	478.775	-0.731655	9.00194e-10	2.82888e-08	5	Gm15772
ENSMUSG00000030934	7514.5	11826.7	-0.654447	9.03671e-10	2.83588e-08	7	Oat
ENSMUSG00000018143	595.642	351.352	0.758326	9.05085e-10	2.83639e-08	5	Mafk
ENSMUSG00000040997	700.335	377.112	0.890269	9.09935e-10	2.84766e-08	14	Abhd4
ENSMUSG00000005087	1108.66	636.136	0.802373	9.12226e-10	2.8509e-08	2	Cd44
ENSMUSG00000035896	540.062	330.334	0.710468	9.33593e-10	2.91366e-08	14	Rnase1
ENSMUSG00000069520	610.076	353.689	0.784525	9.37193e-10	2.92087e-08	10	Tmem19
ENSMUSG00000038366	4813.26	2985.62	0.688556	9.4581e-10	2.94369e-08	11	Lasp1
ENSMUSG00000001507	1832.02	1087.4	0.751551	9.60355e-10	2.98486e-08	11	Itga3
ENSMUSG00000061477	7381.32	11542.8	-0.644883	9.7572e-10	3.02847e-08	12	Rps7
ENSMUSG00000053852	88.7823	30.2856	1.55251	9.83837e-10	3.04949e-08	X	Adgrg4
ENSMUSG00000030681	1545.25	893.928	0.788335	9.98027e-10	3.08925e-08	7	Mvp
ENSMUSG00000111394	302.152	521.512	-0.781647	1.00634e-09	3.11075e-08	9	AC160637.1
ENSMUSG00000079559	86.5404	188.358	-1.11294	1.03273e-09	3.18799e-08	9	Colca2
ENSMUSG00000030616	544.683	293.754	0.887574	1.06646e-09	3.28761e-08	7	Sytl2
ENSMUSG00000086189	22.5847	72.3668	-1.67149	1.07066e-09	3.29608e-08	3	Gm15462
ENSMUSG00000000308	5027.8	3241.42	0.63308	1.11727e-09	3.43491e-08	2	Ckmt1
ENSMUSG00000037904	263.334	126.753	1.05177	1.14833e-09	3.52563e-08	12	Ankrd9
ENSMUSG00000031613	349.163	189.901	0.877316	1.18018e-09	3.61852e-08	8	Hpgd
ENSMUSG00000008668	7719.22	12380.4	-0.681424	1.18422e-09	3.62601e-08	17	Rps18
ENSMUSG00000006369	1530.74	930.178	0.717276	1.21417e-09	3.7127e-08	15	Fbln1
ENSMUSG00000037709	412.694	708.718	-0.775722	1.2209e-09	3.72827e-08	6	Fam13a
ENSMUSG00000073481	4481.02	2779.36	0.688594	1.2246e-09	3.73453e-08	1	2021-03-02
ENSMUSG00000052485	136.242	266.58	-0.9648	1.23062e-09	3.74785e-08	13	Tmem171
ENSMUSG00000062867	1357.74	2149.17	-0.661371	1.26271e-09	3.84043e-08	9	Impdh2
ENSMUSG00000068114	403.667	236.959	0.768295	1.27415e-09	3.87004e-08	15	Ccdc134
ENSMUSG00000039304	131.777	269.242	-1.03791	1.29283e-09	3.92154e-08	3	Tnfsf10
ENSMUSG00000060613	5.91023	36.8691	-2.57436	1.31564e-09	3.98538e-08	19	Cyp2c70
ENSMUSG00000038776	1798.74	1102.61	0.704921	1.34575e-09	4.06685e-08	1	Ephx1
ENSMUSG00000025515	4585.19	2814.61	0.703563	1.34612e-09	4.06685e-08	7	Muc2
ENSMUSG00000110557	234.122	85.9846	1.44447	1.3552e-09	4.08372e-08	8	Gm5159
ENSMUSG00000022533	2058.24	3165.42	-0.621037	1.3553e-09	4.08372e-08	16	Atp13a3
ENSMUSG00000039682	2141.48	1153	0.892512	1.41388e-09	4.25459e-08	5	Lap3
ENSMUSG00000074170	125.361	51.0402	1.29214	1.41785e-09	4.26086e-08	7	Plekhf1
ENSMUSG00000031709	508.692	297.954	0.770738	1.47095e-09	4.41459e-08	8	Tbc1d9
ENSMUSG00000026610	149	295.994	-0.984853	1.47798e-09	4.42984e-08	1	Esrrg
ENSMUSG00000027331	409.186	654.894	-0.67721	1.4895e-09	4.4572e-08	2	Knstrn
ENSMUSG00000027997	1047.33	637.867	0.715547	1.49104e-09	4.4572e-08	3	Casp6
ENSMUSG00000029859	666.757	409.201	0.70214	1.55898e-09	4.65416e-08	6	Epha1
ENSMUSG00000039339	124.782	49.0488	1.34346	1.56872e-09	4.67148e-08	10	Mfsd4b2
ENSMUSG00000034993	1918.11	1117.96	0.777863	1.5689e-09	4.67148e-08	11	Vat1
ENSMUSG00000024730	714.309	376.43	0.921804	1.6078e-09	4.78104e-08	19	Ms4a8a
ENSMUSG00000017760	2240.97	1377.71	0.700904	1.64912e-09	4.89748e-08	2	Ctsa
ENSMUSG00000025967	5813.97	8804.7	-0.598698	1.69225e-09	5.01901e-08	1	Eef1b2
ENSMUSG00000052837	1017.36	563.995	0.849203	1.71425e-09	5.07764e-08	8	Junb
ENSMUSG00000001348	550.266	339.588	0.694981	1.74617e-09	5.16543e-08	9	Acp5
ENSMUSG00000028495	9152.96	14613.8	-0.674818	1.79748e-09	5.31028e-08	4	Rps6
ENSMUSG00000028655	273.415	127.052	1.10473	1.81614e-09	5.35844e-08	4	Mfsd2a
ENSMUSG00000067229	1651.46	1048.83	0.65401	1.84115e-09	5.42519e-08	19	Cyp2c66
ENSMUSG00000053581	278.918	119.387	1.22138	1.87205e-09	5.50907e-08	5	Zfand2a
ENSMUSG00000030207	1081.92	1676.36	-0.631351	1.87584e-09	5.51307e-08	6	Fam234b
ENSMUSG00000061787	4654.98	7359.75	-0.660623	1.89513e-09	5.56256e-08	7	Rps17
ENSMUSG00000001604	93.0149	205.948	-1.14667	1.92259e-09	5.63586e-08	4	Tcea3
ENSMUSG00000037606	143.239	61.8723	1.20656	1.93159e-09	5.65495e-08	7	Osbpl5
ENSMUSG00000026479	713.009	386.59	0.880476	2.06258e-09	6.03065e-08	1	Lamc2
ENSMUSG00000036580	360.087	205.925	0.804801	2.09569e-09	6.11958e-08	3	Spg20
ENSMUSG00000028415	7059.24	4672.84	0.595287	2.1555e-09	6.28613e-08	4	Spink4
ENSMUSG00000036327	582.579	962.854	-0.722174	2.19193e-09	6.38418e-08	2	Qsox2
ENSMUSG00000026175	8745.97	5462.54	0.678802	2.20602e-09	6.41698e-08	1	Vil1
ENSMUSG00000037742	57457.7	88319.4	-0.62021	2.22463e-09	6.45769e-08	9	Eef1a1
ENSMUSG00000000154	491.337	275.942	0.82836	2.22571e-09	6.45769e-08	7	Slc22a18
ENSMUSG00000046697	146.801	18.7376	2.98541	2.23335e-09	6.47159e-08	11	Enpp7
ENSMUSG00000061878	196.181	82.6593	1.24223	2.26962e-09	6.56829e-08	11	Sphk1
ENSMUSG00000038648	652.911	378.678	0.782544	2.38005e-09	6.87909e-08	6	Creb3l2
ENSMUSG00000019838	782.917	465.159	0.748657	2.4001e-09	6.92821e-08	10	Slc16a10
ENSMUSG00000085747	40.2436	7.80788	2.34555	2.40392e-09	6.93042e-08	11	Slc13a2os
ENSMUSG00000107176	1271.46	1992.27	-0.64804	2.44554e-09	7.04149e-08	6	Gm9794
ENSMUSG00000029208	310.641	523.335	-0.749431	2.49343e-09	7.17028e-08	5	Guf1
ENSMUSG00000025499	538.32	334.977	0.684662	2.52347e-09	7.24747e-08	7	Hras
ENSMUSG00000031906	1169.89	1824.64	-0.640333	2.57125e-09	7.37535e-08	8	Smpd3
ENSMUSG00000042851	45.903	113.864	-1.30307	2.5997e-09	7.44756e-08	2	Zc3h6
ENSMUSG00000030432	7449.72	11812.2	-0.66492	2.61447e-09	7.48042e-08	7	Rpl28
ENSMUSG00000090150	649.942	390.653	0.732526	2.62409e-09	7.48948e-08	9	Acad11
ENSMUSG00000060591	590.368	976.512	-0.72321	2.62424e-09	7.48948e-08	7	Ifitm2
ENSMUSG00000028207	523.688	866.099	-0.722277	2.65351e-09	7.5635e-08	4	Asph
ENSMUSG00000075304	251.089	109.372	1.19836	2.66463e-09	7.58567e-08	2	Sp5
ENSMUSG00000021559	97.8003	36.4059	1.4191	2.71089e-09	7.70769e-08	13	Dapk1
ENSMUSG00000006589	1603.16	1033.16	0.633172	2.73304e-09	7.75377e-08	8	Aprt
ENSMUSG00000026589	696.962	438.116	0.669571	2.73393e-09	7.75377e-08	1	Sec16b
ENSMUSG00000087700	14.0626	55.6938	-1.939	2.8648e-09	8.11478e-08	12	Gm15283
ENSMUSG00000046721	1138.23	1783.24	-0.64862	2.90653e-09	8.22272e-08	7	Rpl14-ps1
ENSMUSG00000031465	107.265	232.313	-1.11519	2.94079e-09	8.30929e-08	8	Angpt2
ENSMUSG00000044783	2569.69	3909.14	-0.604851	2.95334e-09	8.32835e-08	1	Hjurp
ENSMUSG00000033717	136.375	284.278	-1.05139	2.95488e-09	8.32835e-08	19	Adra2a
ENSMUSG00000097354	89.9933	187.138	-1.05472	3.05022e-09	8.57858e-08	6	2310001H17Rik
ENSMUSG00000061808	101.384	212.856	-1.06721	3.05122e-09	8.57858e-08	18	Ttr
ENSMUSG00000026994	686.441	426.244	0.689372	3.07127e-09	8.62427e-08	2	Galnt3
ENSMUSG00000018822	68.4813	160	-1.21206	3.10553e-09	8.70968e-08	19	Sfrp5
ENSMUSG00000020455	506.997	307.053	0.7221	3.11008e-09	8.71167e-08	11	Trim11
ENSMUSG00000032411	496.948	794.003	-0.674594	3.17759e-09	8.88981e-08	9	Tfdp2
ENSMUSG00000052512	353.502	561.996	-0.668201	3.32697e-09	9.29625e-08	7	Nav2
ENSMUSG00000017009	1243.15	1966.56	-0.661087	3.34591e-09	9.33769e-08	2	Sdc4
ENSMUSG00000030737	222.842	381.805	-0.774797	3.35326e-09	9.34669e-08	7	Slco2b1
ENSMUSG00000069682	1842.33	2844.64	-0.626567	3.38457e-09	9.42238e-08	10	Gm10275
ENSMUSG00000031320	8155.52	12686.4	-0.637253	3.64998e-09	1.01488e-07	X	Rps4x
ENSMUSG00000021114	529.427	313.279	0.757048	3.67733e-09	1.02124e-07	12	Atp6v1d
ENSMUSG00000003534	1199.93	714.361	0.746437	3.71181e-09	1.02955e-07	17	Ddr1
ENSMUSG00000070348	1157.11	733.577	0.656201	3.75634e-09	1.04063e-07	7	Ccnd1
ENSMUSG00000021620	39.2928	5.72409	2.74679	3.81398e-09	1.05531e-07	13	Acot12
ENSMUSG00000022037	927.87	199.81	2.21236	3.83484e-09	1.05979e-07	14	Clu
ENSMUSG00000026166	84.3782	27.2202	1.634	3.99431e-09	1.10252e-07	1	Ccl20
ENSMUSG00000005672	403.304	671.434	-0.733208	4.06482e-09	1.12062e-07	5	Kit
ENSMUSG00000028081	10463.3	16221.3	-0.63241	4.074e-09	1.12178e-07	3	Rps3a1
ENSMUSG00000025993	652.361	303.766	1.10284	4.08327e-09	1.12297e-07	1	Slc40a1
ENSMUSG00000052298	945.992	584.271	0.693762	4.1923e-09	1.15156e-07	11	Cdc42se2
ENSMUSG00000078317	257.478	132.14	0.957872	4.20302e-09	1.15311e-07	X	F8a
ENSMUSG00000022555	2908.88	1810.62	0.683406	4.20837e-09	1.15318e-07	15	Dgat1
ENSMUSG00000041741	346.875	553.125	-0.674687	4.22494e-09	1.15633e-07	6	Pde3a
ENSMUSG00000001473	98.1273	34.7856	1.48679	4.25605e-09	1.16258e-07	18	Tubb6
ENSMUSG00000028744	210.687	107.239	0.973077	4.25803e-09	1.16258e-07	4	Pqlc2
ENSMUSG00000020321	3345.82	2203.4	0.602378	4.27686e-09	1.16632e-07	11	Mdh1
ENSMUSG00000025981	186.181	78.8703	1.23666	4.4152e-09	1.20157e-07	1	Coq10b
ENSMUSG00000027220	146.101	63.4722	1.20464	4.41673e-09	1.20157e-07	2	Syt13
ENSMUSG00000028194	350.935	191.127	0.872665	4.42982e-09	1.20369e-07	3	Ddah1
ENSMUSG00000025545	118.393	232.618	-0.970548	4.45748e-09	1.20976e-07	14	Clybl
ENSMUSG00000008348	956.16	575.316	0.730832	4.47805e-09	1.21389e-07	5	Ubc
ENSMUSG00000026834	51.6578	134.843	-1.37608	4.4849e-09	1.21429e-07	2	Acvr1c
ENSMUSG00000068246	32.6462	4.70162	2.77473	4.51996e-09	1.22157e-07	15	Apol9b
ENSMUSG00000021950	43.9229	6.29199	2.78594	4.52253e-09	1.22157e-07	14	Anxa8
ENSMUSG00000066278	254.685	129.881	0.968834	4.9074e-09	1.32395e-07	5	Vps37b
ENSMUSG00000021453	131.748	55.8363	1.23679	5.07832e-09	1.36843e-07	13	Gadd45g
ENSMUSG00000025357	435.194	201.275	1.11082	5.09396e-09	1.37102e-07	10	Dgka
ENSMUSG00000067038	1719.6	2847.68	-0.726583	5.12122e-09	1.37672e-07	19	Rps12-ps3
ENSMUSG00000048782	12.8723	51.9384	-1.97714	5.14289e-09	1.38091e-07	7	Insc
ENSMUSG00000039457	483.018	286.268	0.751397	5.26604e-09	1.41231e-07	16	Ppl
ENSMUSG00000033581	537.309	898.41	-0.738799	5.2825e-09	1.41505e-07	16	Igf2bp2
ENSMUSG00000068299	612.383	323.127	0.919849	5.29178e-09	1.41586e-07	6	Nat8f4
ENSMUSG00000040134	986.617	554.188	0.830231	5.44084e-09	1.45403e-07	10	Rdh7
ENSMUSG00000005299	957.687	606.439	0.65991	5.72399e-09	1.5279e-07	5	Letm1
ENSMUSG00000028755	1166.93	694.035	0.747849	5.98573e-09	1.59589e-07	4	Cda
ENSMUSG00000095597	443.211	718.804	-0.698608	6.19474e-09	1.64968e-07	X	Gm6472
ENSMUSG00000020623	110.23	226.566	-1.03009	6.20743e-09	1.65112e-07	11	Map2k6
ENSMUSG00000084174	17.2125	59.9823	-1.80532	6.36542e-09	1.69116e-07	7	Sycn
ENSMUSG00000022971	152.689	70.3817	1.11763	6.40884e-09	1.7007e-07	16	Ifnar2
ENSMUSG00000084111	275.176	475.882	-0.795995	6.7148e-09	1.77981e-07	5	Gm15710
ENSMUSG00000005447	648.735	1012.02	-0.640212	6.77052e-09	1.79249e-07	7	Pafah1b3
ENSMUSG00000024777	317.205	159.299	0.991737	6.78246e-09	1.79356e-07	19	Ppp2r5b
ENSMUSG00000058690	687.362	422.587	0.699054	6.80378e-09	1.7971e-07	14	Ccser2
ENSMUSG00000099764	1332.57	2147.57	-0.687101	6.86331e-09	1.81072e-07	16	Rps10-ps2
ENSMUSG00000073702	7086.87	11065	-0.642621	6.93945e-09	1.82868e-07	1	Rpl31
ENSMUSG00000020272	112.468	45.8759	1.29559	7.01065e-09	1.8453e-07	11	Stk10
ENSMUSG00000040659	1815.44	1081.65	0.745987	7.07069e-09	1.85894e-07	4	Efhd2
ENSMUSG00000038527	21.1242	107.961	-2.33843	7.45319e-09	1.95724e-07	6	C1rl
ENSMUSG00000006930	277.964	142.163	0.967288	7.61231e-09	1.99671e-07	11	Hap1
ENSMUSG00000005968	470.585	274.54	0.775954	7.65645e-09	2.00597e-07	3	Tuft1
ENSMUSG00000032777	1752.37	1072.2	0.707545	7.71843e-09	2.01988e-07	7	Gtf3c1
ENSMUSG00000058655	5187.61	7808.99	-0.589986	7.73378e-09	2.02156e-07	15	Eif4b
ENSMUSG00000020653	86.2722	198.33	-1.20756	7.82543e-09	2.04317e-07	12	Klf11
ENSMUSG00000031886	7459.56	4532.71	0.71844	8.02685e-09	2.09148e-07	8	Ces2e
ENSMUSG00000018909	680.168	1066.49	-0.649557	8.02889e-09	2.09148e-07	7	Arrb1
ENSMUSG00000034485	991.738	1643.76	-0.729254	8.11187e-09	2.11067e-07	9	Uaca
ENSMUSG00000024843	1945.63	1228.33	0.66302	8.14806e-09	2.11652e-07	19	Chka
ENSMUSG00000034427	2703.91	1714.56	0.656485	8.153e-09	2.11652e-07	11	Myo15b
ENSMUSG00000043501	6112.24	9362.92	-0.615364	8.24286e-09	2.13553e-07	15	Lgals2
ENSMUSG00000058600	5021.74	8135.57	-0.696331	8.24506e-09	2.13553e-07	15	Rpl30
ENSMUSG00000043639	22.7083	73.1802	-1.66925	8.3038e-09	2.14829e-07	19	Rbm20
ENSMUSG00000055675	164.309	292.869	-0.833895	8.32845e-09	2.15221e-07	8	Kbtbd11
ENSMUSG00000049866	96.6506	34.8087	1.47333	8.46141e-09	2.18408e-07	1	Arl4c
ENSMUSG00000070730	615.586	390.864	0.654609	8.57932e-09	2.212e-07	2	Rmdn3
ENSMUSG00000038298	132.879	46.6075	1.50611	8.67059e-09	2.233e-07	3	Pdzk1
ENSMUSG00000032589	148.2	280.425	-0.912702	8.87789e-09	2.28379e-07	9	Bsn
ENSMUSG00000082361	371.607	204.438	0.859129	8.9874e-09	2.30934e-07	5	Btc
ENSMUSG00000035778	25.2475	2.12058	3.51632	9.08851e-09	2.33268e-07	2	Ggta1
ENSMUSG00000024158	479.153	281.563	0.763305	9.47858e-09	2.43005e-07	17	Hagh
ENSMUSG00000025856	2070	3186.15	-0.621345	9.51161e-09	2.43577e-07	5	Pdgfa
ENSMUSG00000027253	703.034	1099.27	-0.64677	9.67201e-09	2.47405e-07	2	Lrp4
ENSMUSG00000030682	924.711	591.31	0.64385	1.00297e-08	2.56266e-07	7	Cdipt
ENSMUSG00000004891	51.1686	13.5281	1.90691	1.01016e-08	2.57812e-07	3	Nes
ENSMUSG00000015850	44.0036	9.93074	2.13186	1.01827e-08	2.5959e-07	3	Adamtsl4
ENSMUSG00000013160	485.307	289.711	0.740532	1.03452e-08	2.63438e-07	8	Atp6v0d1
ENSMUSG00000037808	409.433	650.704	-0.664367	1.04198e-08	2.6504e-07	9	Fam76b
ENSMUSG00000036833	118.937	231.411	-0.966025	1.05221e-08	2.67342e-07	2	Pnpla7
ENSMUSG00000021668	272.613	149.942	0.864138	1.08976e-08	2.76572e-07	13	Polk
ENSMUSG00000054422	9338.02	5875.59	0.668163	1.09535e-08	2.7768e-07	6	Fabp1
ENSMUSG00000033209	34.0334	5.77941	2.54262	1.09962e-08	2.78451e-07	5	Ttc28
ENSMUSG00000034258	113.128	29.7324	1.92989	1.10148e-08	2.78611e-07	12	Mfsd7c
ENSMUSG00000066632	38.4284	100.853	-1.40238	1.16682e-08	2.94811e-07	12	Pgk1-rs7
ENSMUSG00000024608	10111.3	15155.1	-0.583823	1.1747e-08	2.96472e-07	18	Rps14
ENSMUSG00000018339	71.0132	20.2899	1.80565	1.17687e-08	2.9669e-07	11	Gpx3
ENSMUSG00000111709	1194.5	530.932	1.16877	1.19184e-08	3.00129e-07	9	Gm3776
ENSMUSG00000063457	5447.4	8305.52	-0.608315	1.19795e-08	3.01333e-07	10	Rps15
ENSMUSG00000071537	54.8591	14.0173	1.95049	1.2051e-08	3.02796e-07	6	Klrg2
ENSMUSG00000024378	2455.34	3684.67	-0.585743	1.22061e-08	3.06355e-07	18	Stard4
ENSMUSG00000061838	1115.27	1724.45	-0.627445	1.22635e-08	3.07455e-07	6	Suclg2
ENSMUSG00000000740	9218.55	13991.8	-0.601845	1.22972e-08	3.07958e-07	8	Rpl13
ENSMUSG00000087528	53.0984	14.5489	1.85448	1.25389e-08	3.13665e-07	2	9830144P21Rik
ENSMUSG00000050423	44.335	9.38073	2.21964	1.27124e-08	3.17656e-07	13	Ppp1r3g
ENSMUSG00000024935	36.067	93.0521	-1.35885	1.30691e-08	3.2621e-07	19	Slc1a1
ENSMUSG00000020372	10036.4	15249.3	-0.603429	1.3091e-08	3.26397e-07	11	Rack1
ENSMUSG00000035692	38.6458	6.78556	2.48383	1.31844e-08	3.28364e-07	4	Isg15
ENSMUSG00000057789	846.467	545.89	0.632205	1.33597e-08	3.32365e-07	17	Bak1
ENSMUSG00000090946	515.396	309.358	0.732985	1.37588e-08	3.41921e-07	12	Ccdc71l
ENSMUSG00000017801	568.062	351.98	0.688689	1.37839e-08	3.4217e-07	11	Mlx
ENSMUSG00000024665	1564.04	2456.83	-0.65035	1.38328e-08	3.43009e-07	19	Fads2
ENSMUSG00000043154	324.849	550.337	-0.754679	1.39177e-08	3.44737e-07	9	Ppp2r3a
ENSMUSG00000002250	481.2	298.554	0.686177	1.42144e-08	3.51702e-07	17	Ppard
ENSMUSG00000020876	212.88	111.381	0.935391	1.42675e-08	3.52563e-07	11	Snx11
ENSMUSG00000059040	307.958	521.634	-0.758061	1.42803e-08	3.52563e-07	18	Eno1b
ENSMUSG00000019302	770.625	432.606	0.830796	1.43026e-08	3.52731e-07	11	Atp6v0a1
ENSMUSG00000004328	69.8145	165.126	-1.22976	1.47111e-08	3.62411e-07	7	Hif3a
ENSMUSG00000032066	423.623	237.305	0.836249	1.53724e-08	3.7829e-07	9	Bco2
ENSMUSG00000032047	645.733	999.43	-0.628706	1.55269e-08	3.81679e-07	9	Acat1
ENSMUSG00000060419	1005.01	1530.51	-0.606204	1.56555e-08	3.84424e-07	5	Rps16-ps2
ENSMUSG00000022557	933.617	607.495	0.620116	1.58188e-08	3.88014e-07	15	Bop1
ENSMUSG00000052397	5629.79	3506.23	0.682772	1.59125e-08	3.89892e-07	17	Ezr
ENSMUSG00000023019	3666.84	2187.77	0.744624	1.64507e-08	4.02643e-07	15	Gpd1
ENSMUSG00000003271	184.378	84.5423	1.1217	1.65565e-08	4.04795e-07	7	Sult2b1
ENSMUSG00000025290	7363.2	11420.2	-0.632989	1.68797e-08	4.12252e-07	14	Rps24
ENSMUSG00000069601	444.788	272.712	0.706123	1.75068e-08	4.27108e-07	10	Ank3
ENSMUSG00000105501	2.3526	22.9684	-3.21549	1.78767e-08	4.35666e-07	14	5330426L24Rik
ENSMUSG00000041836	88.2654	27.932	1.64987	1.82418e-08	4.44086e-07	7	Ptpre
ENSMUSG00000020451	2234.44	3417.22	-0.613069	1.83288e-08	4.45726e-07	11	Limk2
ENSMUSG00000042116	42.1615	9.91154	2.08183	1.9023e-08	4.62111e-07	4	Vwa1
ENSMUSG00000036151	1126.52	623.728	0.851826	1.90617e-08	4.62558e-07	8	Tm6sf2
ENSMUSG00000040433	458.285	783.097	-0.768934	1.93376e-08	4.68571e-07	9	Zbtb38
ENSMUSG00000022479	2127.29	3195.45	-0.587153	1.93508e-08	4.68571e-07	15	Vdr
ENSMUSG00000024507	2063.75	1322.7	0.641134	1.97545e-08	4.77836e-07	18	Hsd17b4
ENSMUSG00000042035	321.208	169.67	0.918564	1.99431e-08	4.81885e-07	3	Igsf3
ENSMUSG00000033904	339.928	164.092	1.05247	1.99665e-08	4.81935e-07	7	Ccp110
ENSMUSG00000039347	82.3276	30.221	1.4471	2.03211e-08	4.89973e-07	6	Atp6v0e2
ENSMUSG00000021379	71.5517	19.8815	1.84194	2.0677e-08	4.98026e-07	13	Id4
ENSMUSG00000028042	1631.7	1052.11	0.631971	2.10625e-08	5.06646e-07	3	Zbtb7b
ENSMUSG00000020097	2030.98	1218	0.736695	2.10796e-08	5.06646e-07	10	Sgpl1
ENSMUSG00000031781	446.536	278.466	0.68012	2.16692e-08	5.19839e-07	8	Ciapin1
ENSMUSG00000025194	4095.16	2453.08	0.738868	2.16743e-08	5.19839e-07	19	Abcc2
ENSMUSG00000024959	350.481	209.292	0.743722	2.32239e-08	5.56416e-07	19	Bad
ENSMUSG00000087132	41.526	9.87108	2.05697	2.32581e-08	5.56649e-07	19	A930001C03Rik
ENSMUSG00000047180	2903.2	1913.43	0.600908	2.36949e-08	5.66506e-07	1	Neurl3
ENSMUSG00000013523	201.144	104.032	0.947871	2.3974e-08	5.72576e-07	2	Bcas1
ENSMUSG00000038264	1600.12	2653.97	-0.730571	2.40125e-08	5.7289e-07	9	Sema7a
ENSMUSG00000034738	338.664	189.482	0.836489	2.46234e-08	5.86849e-07	2	Nostrin
ENSMUSG00000015094	520.593	320.766	0.696972	2.48678e-08	5.92051e-07	2	Npdc1
ENSMUSG00000039041	1102.49	723.103	0.607654	2.51338e-08	5.97757e-07	2	Adrm1
ENSMUSG00000019960	562.156	325.275	0.785822	2.56443e-08	6.09261e-07	10	Dusp6
ENSMUSG00000022228	327.398	522.493	-0.671681	2.61532e-08	6.20701e-07	13	Zscan26
ENSMUSG00000061607	620.435	957.784	-0.625345	2.62402e-08	6.22114e-07	17	Mdc1
ENSMUSG00000054676	280.574	154.366	0.860004	2.63698e-08	6.24536e-07	7	1600014C10Rik
ENSMUSG00000036452	235.826	104.567	1.17052	2.6432e-08	6.25356e-07	18	Arhgap26
ENSMUSG00000027613	2209.46	1469.35	0.587931	2.64664e-08	6.25517e-07	2	Eif6
ENSMUSG00000067818	13.9318	58.4702	-2.04872	2.6562e-08	6.27124e-07	2	Myl9
ENSMUSG00000041688	912.568	1439.33	-0.656184	2.67922e-08	6.319e-07	X	Amot
ENSMUSG00000085396	1316.91	1978.98	-0.586749	2.69398e-08	6.34723e-07	X	Firre
ENSMUSG00000035891	685.18	1076.55	-0.653597	2.7009e-08	6.35691e-07	15	Cerk
ENSMUSG00000020456	3372.02	2205.94	0.611821	2.87431e-08	6.75806e-07	11	Ogdh
ENSMUSG00000027306	410.192	673.032	-0.71045	2.91164e-08	6.83874e-07	2	Nusap1
ENSMUSG00000030641	217.061	107.663	1.01202	2.94121e-08	6.89469e-07	7	Ddias
ENSMUSG00000021972	634.258	965	-0.60577	2.94154e-08	6.89469e-07	14	Hmbox1
ENSMUSG00000034528	588.344	991.593	-0.749907	2.96954e-08	6.95313e-07	5	Hsd17b13
ENSMUSG00000030787	24.0791	86.8536	-1.84542	2.99346e-08	7.00192e-07	7	Lyve1
ENSMUSG00000017774	889.395	550.496	0.6898	3.02414e-08	7.06639e-07	11	Myo1c
ENSMUSG00000047675	7941.3	12245.8	-0.624653	3.05007e-08	7.11965e-07	4	Rps8
ENSMUSG00000094989	214.556	377.081	-0.812065	3.13174e-08	7.30278e-07	13	Rpl9-ps4
ENSMUSG00000020307	947.781	582.61	0.702405	3.14503e-08	7.32623e-07	10	Cdc34
ENSMUSG00000041560	1492.35	2288.99	-0.617673	3.16527e-08	7.36583e-07	7	Nop53
ENSMUSG00000051517	169.31	295.586	-0.800275	3.21585e-08	7.47586e-07	4	Arhgef39
ENSMUSG00000094662	406.615	196.516	1.04725	3.22431e-08	7.48785e-07	8	Defa36
ENSMUSG00000032359	1022.4	618.536	0.722997	3.30339e-08	7.66365e-07	9	Ctsh
ENSMUSG00000057346	47.909	8.88856	2.41818	3.31431e-08	7.68115e-07	15	Apol9a
ENSMUSG00000030744	11977	17755.5	-0.567937	3.33144e-08	7.71296e-07	7	Rps3
ENSMUSG00000001300	1293.82	811.947	0.670839	3.36462e-08	7.78185e-07	8	Efnb2
ENSMUSG00000078776	31.3448	3.12927	3.27461	3.44869e-08	7.96736e-07	7	9530053A07Rik
ENSMUSG00000057335	76.0372	23.0292	1.7184	3.45186e-08	7.96736e-07	1	Cep170
ENSMUSG00000037157	332.931	196.486	0.760821	3.55129e-08	8.18854e-07	4	Il22ra1
ENSMUSG00000032816	107.553	208.906	-0.949654	3.56979e-08	8.22283e-07	9	Igdcc4
ENSMUSG00000024105	271.046	137.97	0.970072	3.67644e-08	8.45991e-07	17	Themis3
ENSMUSG00000069833	1276.04	676.958	0.913885	3.701e-08	8.50781e-07	19	Ahnak
ENSMUSG00000064213	29738.3	20393.2	0.544222	3.762e-08	8.63928e-07	8	Defa24
ENSMUSG00000015243	164.346	59.1562	1.47324	3.77663e-08	8.6641e-07	4	Abca1
ENSMUSG00000027858	27.048	2.10543	3.62144	3.80778e-08	8.72673e-07	3	Tspan2
ENSMUSG00000000631	2403.29	1511.24	0.668455	3.86763e-08	8.85495e-07	11	Myo18a
ENSMUSG00000031628	1205.99	779.356	0.629435	3.87439e-08	8.86149e-07	8	Casp3
ENSMUSG00000038642	289.123	146.533	0.977322	3.92547e-08	8.96929e-07	3	Ctss
ENSMUSG00000022231	288.217	460.887	-0.674083	4.03607e-08	9.21273e-07	15	Sema5a
ENSMUSG00000064080	51.3698	14.1379	1.85887	4.10591e-08	9.36271e-07	6	Fbln2
ENSMUSG00000053846	253.916	440.673	-0.788755	4.13204e-08	9.41284e-07	18	Lipg
ENSMUSG00000030168	3427.66	2264.57	0.5976	4.22438e-08	9.60568e-07	6	Adipor2
ENSMUSG00000045312	79.3666	22.4575	1.81746	4.22516e-08	9.60568e-07	13	Lhfpl2
ENSMUSG00000085438	1490.73	2212.75	-0.569918	4.25708e-08	9.66856e-07	2	1700020I14Rik
ENSMUSG00000031960	1510.9	993.668	0.604955	4.27757e-08	9.70538e-07	8	Aars
ENSMUSG00000044352	301.446	157.427	0.932868	4.41044e-08	9.99685e-07	11	Sowaha
ENSMUSG00000005107	273.03	147.998	0.879824	4.44315e-08	1.00609e-06	5	Slc2a9
ENSMUSG00000032313	35.8485	100.157	-1.46577	4.50059e-08	1.01808e-06	9	Tmem266
ENSMUSG00000056162	114.548	50.0449	1.19068	4.54509e-08	1.02713e-06	18	Cndp1
ENSMUSG00000019813	46.6786	108.388	-1.21968	4.57763e-08	1.03345e-06	10	Cep57l1
ENSMUSG00000032562	1892.75	1226.38	0.625034	4.65138e-08	1.04877e-06	9	Gnai2
ENSMUSG00000016256	2518.22	1672.43	0.589816	4.65472e-08	1.04877e-06	2	Ctsz
ENSMUSG00000041936	3179.83	2071.97	0.617339	4.78875e-08	1.0779e-06	4	Agrn
ENSMUSG00000041323	18.8079	1.04557	4.01071	4.8152e-08	1.08278e-06	12	Ak7
ENSMUSG00000040447	194.789	91.2547	1.09024	4.82357e-08	1.08358e-06	11	Spns2
ENSMUSG00000031075	145.636	59.7144	1.28089	4.86454e-08	1.09171e-06	7	Ano1
ENSMUSG00000020229	68.8336	21.8419	1.64389	4.88436e-08	1.09465e-06	10	Slc5a4a
ENSMUSG00000034701	107.306	46.2449	1.21201	4.88731e-08	1.09465e-06	2	Neurod1
ENSMUSG00000057596	147.613	65.7276	1.1631	4.89686e-08	1.09571e-06	7	Trim30d
ENSMUSG00000026335	309.692	166.178	0.89738	5.05155e-08	1.12921e-06	1	Pam
ENSMUSG00000041762	234.887	116.621	1.01151	5.05772e-08	1.12947e-06	2	Gpr155
ENSMUSG00000026003	1636.87	1063.32	0.621161	5.19433e-08	1.15884e-06	1	Acadl
ENSMUSG00000053862	79.185	25.0736	1.6529	5.20032e-08	1.15904e-06	9	Slc51b
ENSMUSG00000030472	287.349	149.35	0.941973	5.21296e-08	1.16071e-06	7	Ceacam18
ENSMUSG00000032528	1522.98	880.91	0.788766	5.28336e-08	1.17524e-06	9	Vipr1
ENSMUSG00000025199	884.585	576.17	0.618611	5.30757e-08	1.17947e-06	19	Chuk
ENSMUSG00000056148	22.7883	2.59821	3.06733	5.35884e-08	1.18969e-06	10	Rdh9
ENSMUSG00000033826	101.5	204.551	-1.01515	5.37921e-08	1.19305e-06	17	Dnah8
ENSMUSG00000055976	241.304	111.422	1.11152	5.4426e-08	1.20593e-06	8	Cldn23
ENSMUSG00000050747	93.6331	37.0721	1.33329	5.45698e-08	1.20794e-06	17	Trim15
ENSMUSG00000003429	2913.33	4454.65	-0.611959	5.46848e-08	1.2093e-06	7	Rps11
ENSMUSG00000042271	167.919	294.163	-0.807301	5.51746e-08	1.21895e-06	X	Nxt2
ENSMUSG00000020869	3946.64	2646.78	0.576321	5.62414e-08	1.2413e-06	11	Lrrc59
ENSMUSG00000034586	384.332	236.575	0.699665	5.64856e-08	1.24548e-06	11	Hid1
ENSMUSG00000024772	789.077	499.859	0.657014	5.69035e-08	1.25348e-06	19	Ehd1
ENSMUSG00000020099	304.743	165.46	0.876754	5.699e-08	1.25417e-06	10	Unc5b
ENSMUSG00000019796	89.6569	33.8794	1.39661	5.74583e-08	1.26325e-06	10	Lrp11
ENSMUSG00000028059	355.413	201.52	0.814529	5.78154e-08	1.26987e-06	3	Arhgef2
ENSMUSG00000016028	146.435	278.466	-0.919268	5.788e-08	1.27006e-06	15	Celsr1
ENSMUSG00000026922	522.396	324.834	0.681971	5.90227e-08	1.29388e-06	2	Agpat2
ENSMUSG00000009927	6167.86	9239.95	-0.582882	5.98065e-08	1.30871e-06	9	Rps25
ENSMUSG00000112831	22.4392	1.55582	3.73668	5.98145e-08	1.30871e-06	10	AC167229.2
ENSMUSG00000006333	8277.88	12417.4	-0.584864	6.17125e-08	1.34894e-06	7	Rps9
ENSMUSG00000056429	1870.54	1216.17	0.620094	6.26699e-08	1.36854e-06	6	Tgoln1
ENSMUSG00000060938	4356.91	6531.82	-0.583836	6.28541e-08	1.37125e-06	11	Rpl26
ENSMUSG00000071711	205.306	346.743	-0.759485	6.43268e-08	1.40203e-06	15	Mpst
ENSMUSG00000056553	365.751	213.525	0.775913	6.47881e-08	1.41073e-06	12	Ptprn2
ENSMUSG00000079588	32.8582	83.6752	-1.34152	6.52713e-08	1.41989e-06	1	Tmem182
ENSMUSG00000023075	569.002	356.569	0.673958	6.59285e-08	1.43281e-06	4	Akirin1
ENSMUSG00000037805	6768.43	10336.2	-0.610593	6.7233e-08	1.45976e-06	17	Rpl10a
ENSMUSG00000020387	195.845	345.229	-0.811521	6.74742e-08	1.4636e-06	11	Jade2
ENSMUSG00000032717	38.9735	6.74525	2.50238	6.77109e-08	1.46733e-06	17	Mdfi
ENSMUSG00000002043	472.16	745.573	-0.655934	6.77794e-08	1.46741e-06	7	Trappc6a
ENSMUSG00000037033	6904.56	10803.1	-0.645614	6.79164e-08	1.46759e-06	3	Clca3b
ENSMUSG00000004460	949.821	617.14	0.6221	6.79172e-08	1.46759e-06	16	Dnajb11
ENSMUSG00000040865	741.739	1115.05	-0.588577	6.84602e-08	1.47792e-06	1	Ino80d
ENSMUSG00000045282	277.854	129.826	1.09591	6.89759e-08	1.48764e-06	7	Tmem86b
ENSMUSG00000032087	27.4871	3.5914	2.86924	6.99197e-08	1.50656e-06	9	Dscaml1
ENSMUSG00000072812	62.8467	11.9755	2.39053	7.03519e-08	1.51443e-06	12	Ahnak2
ENSMUSG00000000078	836.573	503.759	0.729635	7.09691e-08	1.52627e-06	13	Klf6
ENSMUSG00000045128	7257.98	10792.4	-0.572368	7.10365e-08	1.52627e-06	8	Rpl18a
ENSMUSG00000044254	2995.41	4420.84	-0.561074	7.22586e-08	1.55106e-06	4	Pcsk9
ENSMUSG00000020823	912.319	598.157	0.608027	7.40005e-08	1.58695e-06	11	Sec14l1
ENSMUSG00000074261	175.488	76.7601	1.19044	7.4805e-08	1.6026e-06	7	Erich4
ENSMUSG00000002257	18.5367	1.06265	4.01049	7.48714e-08	1.6026e-06	17	Def6
ENSMUSG00000068551	45.8241	105.155	-1.20476	7.50606e-08	1.60514e-06	6	Zfp467
ENSMUSG00000063450	1226.6	1815.39	-0.565931	7.64175e-08	1.63261e-06	12	Syne2
ENSMUSG00000048911	52.5339	15.6726	1.74394	7.68074e-08	1.6394e-06	2	Rnf24
ENSMUSG00000033952	303.303	487.08	-0.678231	7.69426e-08	1.64074e-06	1	Aspm
ENSMUSG00000020873	642.043	409.277	0.649968	7.75165e-08	1.65143e-06	11	Slc35b1
ENSMUSG00000028600	49.351	14.0796	1.79919	7.76364e-08	1.65243e-06	4	Podn
ENSMUSG00000018849	1759.16	1110.12	0.662962	7.80635e-08	1.65996e-06	11	Wwc1
ENSMUSG00000015944	228.376	108.353	1.07179	7.84102e-08	1.66578e-06	5	Gatsl2
ENSMUSG00000026970	108.019	45.4568	1.25078	7.89622e-08	1.67593e-06	2	Rbms1
ENSMUSG00000071178	36.7066	7.82754	2.22239	7.98883e-08	1.69291e-06	12	Serpina1b
ENSMUSG00000025027	1478.66	996.493	0.568785	7.99111e-08	1.69291e-06	19	Xpnpep1
ENSMUSG00000031668	403.414	248.333	0.697072	8.02386e-08	1.69826e-06	6	Eif2ak3
ENSMUSG00000021822	20.5092	1.01329	4.14285	8.20034e-08	1.73399e-06	14	Plau
ENSMUSG00000033039	221.095	120.787	0.869525	8.30363e-08	1.7542e-06	15	Micall1
ENSMUSG00000060224	10.0433	40.5503	-2.01542	8.33897e-08	1.76003e-06	19	Pyroxd2
ENSMUSG00000000159	406.027	245.452	0.723161	8.4766e-08	1.78741e-06	16	Igsf5
ENSMUSG00000000194	716.18	431.813	0.727185	8.60858e-08	1.81299e-06	2	Gpr107
ENSMUSG00000048279	36.9219	7.36898	2.32091	8.61389e-08	1.81299e-06	14	Sacs
ENSMUSG00000056133	53.5512	15.6726	1.7624	8.66437e-08	1.82193e-06	17	Gm9992
ENSMUSG00000034218	410.917	629.295	-0.611406	8.69745e-08	1.82719e-06	9	Atm
ENSMUSG00000060477	376.396	230.339	0.706033	8.72583e-08	1.83145e-06	6	Irak2
ENSMUSG00000061689	453.07	684.063	-0.594254	8.84349e-08	1.85443e-06	2	Dlgap4
ENSMUSG00000095328	57.417	16.7538	1.76989	8.89166e-08	1.86282e-06	8	Defa-ps6
ENSMUSG00000052146	3531.14	5230.43	-0.566831	8.9039e-08	1.86366e-06	17	Rps10
ENSMUSG00000035382	461.285	285.131	0.690333	9.0152e-08	1.88521e-06	9	Pcsk7
ENSMUSG00000056185	31.995	5.76196	2.44903	9.05757e-08	1.89233e-06	19	Snx32
ENSMUSG00000020806	520.765	324.93	0.677097	9.07589e-08	1.89441e-06	11	Rhbdf2
ENSMUSG00000079174	78.9433	26.6476	1.56076	9.09983e-08	1.89767e-06	5	Gm3054
ENSMUSG00000027087	294.209	168.224	0.802987	9.14539e-08	1.90541e-06	2	Itgav
ENSMUSG00000062006	4592.41	6923.7	-0.591972	9.26684e-08	1.92895e-06	3	Rpl34
ENSMUSG00000039157	895.258	559.843	0.674987	9.31779e-08	1.93778e-06	2	Fam102a
ENSMUSG00000058546	2707.19	4272.42	-0.657671	9.34699e-08	1.94207e-06	11	Rpl23a
ENSMUSG00000022074	285.139	152.873	0.896458	9.42389e-08	1.95625e-06	14	Tnfrsf10b
ENSMUSG00000046908	40.0408	8.86954	2.15357	9.45971e-08	1.9619e-06	14	Ltb4r1
ENSMUSG00000037706	2415.36	1616.15	0.579922	9.4942e-08	1.96725e-06	7	Cd81
ENSMUSG00000041773	567.262	352.732	0.682278	9.54445e-08	1.97586e-06	13	Enc1
ENSMUSG00000114945	7.49611	36.313	-2.25119	9.79149e-08	2.02515e-06	13	AC241593.2
ENSMUSG00000029086	1749.58	2617.22	-0.580028	1.00316e-07	2.07292e-06	5	Prom1
ENSMUSG00000034792	13.991	5.55112e-17	6.82067	1.00454e-07	2.07388e-06	10	Gna15
ENSMUSG00000089726	173.213	324.802	-0.899975	1.0096e-07	2.08243e-06	14	Mir17hg
ENSMUSG00000031150	299.567	157.151	0.926774	1.0172e-07	2.09621e-06	X	Ccdc120
ENSMUSG00000034595	37.8842	8.84978	2.0881	1.02102e-07	2.10218e-06	17	Ppp1r18
ENSMUSG00000034201	620.349	383.843	0.689394	1.04604e-07	2.15174e-06	11	Gas2l1
ENSMUSG00000050212	29.9615	5.21304	2.49194	1.05812e-07	2.17462e-06	4	Eva1b
ENSMUSG00000025130	13388.1	9159.86	0.547437	1.0668e-07	2.19046e-06	11	P4hb
ENSMUSG00000052373	319.336	522.226	-0.706697	1.10107e-07	2.25878e-06	11	Mpp3
ENSMUSG00000038451	174.094	75.1591	1.2094	1.10609e-07	2.26704e-06	6	Spsb2
ENSMUSG00000042579	155.001	270.446	-0.806741	1.15432e-07	2.36376e-06	3	4632404H12Rik
ENSMUSG00000040952	6445.43	9490.05	-0.558092	1.1596e-07	2.37243e-06	7	Rps19
ENSMUSG00000062762	1290.07	873.758	0.562003	1.20048e-07	2.45384e-06	9	Ei24
ENSMUSG00000035561	6290.95	9169.18	-0.543539	1.20213e-07	2.45501e-06	4	Aldh1b1
ENSMUSG00000035000	1773.82	1116.48	0.667024	1.24957e-07	2.54959e-06	2	Dpp4
ENSMUSG00000030341	917.967	565.157	0.697607	1.2751e-07	2.59934e-06	6	Tnfrsf1a
ENSMUSG00000043705	23.5783	75.6928	-1.65551	1.28922e-07	2.62553e-06	17	Capn13
ENSMUSG00000036181	262.339	129.889	1.01053	1.29026e-07	2.62553e-06	13	Hist1h1c
ENSMUSG00000032399	13311.4	19669.8	-0.563227	1.32497e-07	2.69375e-06	9	Rpl4
ENSMUSG00000040829	58.6087	11.3789	2.35778	1.34114e-07	2.72419e-06	11	Zmynd15
ENSMUSG00000096210	3541.63	5163.79	-0.543935	1.34543e-07	2.73045e-06	15	H1f0
ENSMUSG00000079435	3085.85	4782.14	-0.631761	1.35343e-07	2.74423e-06	X	Rpl36a
ENSMUSG00000030110	147.915	65.3622	1.17671	1.40465e-07	2.84555e-06	6	Ret
ENSMUSG00000060803	4664.58	3197.73	0.544513	1.40787e-07	2.84825e-06	19	Gstp1
ENSMUSG00000036036	29.6284	4.17115	2.78633	1.4085e-07	2.84825e-06	17	Zfp57
ENSMUSG00000035027	2123.97	1440.87	0.559159	1.42939e-07	2.88792e-06	10	Map2k2
ENSMUSG00000036242	12.6718	48.0064	-1.87289	1.43332e-07	2.89328e-06	14	3632451O06Rik
ENSMUSG00000055737	238.441	384.918	-0.694408	1.50105e-07	3.02732e-06	15	Ghr
ENSMUSG00000057863	4729.07	7080.58	-0.582072	1.50537e-07	3.03333e-06	17	Rpl36
ENSMUSG00000029062	1107.39	740.41	0.580014	1.53022e-07	3.08068e-06	4	Cdk11b
ENSMUSG00000025504	1310.44	882.681	0.569134	1.53545e-07	3.08846e-06	7	Eps8l2
ENSMUSG00000021798	301.574	168.599	0.836913	1.5465e-07	3.10792e-06	14	Ldb3
ENSMUSG00000045664	127.708	51.5257	1.30457	1.54895e-07	3.11009e-06	19	Cdc42ep2
ENSMUSG00000024121	439.859	278.498	0.656617	1.57865e-07	3.16692e-06	17	Atp6v0c
ENSMUSG00000017144	462.094	298.902	0.627297	1.58549e-07	3.17519e-06	2	Rnd3
ENSMUSG00000050592	94.4514	36.4286	1.36665	1.58557e-07	3.17519e-06	2	Fam78a
ENSMUSG00000074733	338.674	544.173	-0.678785	1.63214e-07	3.26558e-06	19	Zfp950
ENSMUSG00000034254	847.025	564.312	0.585341	1.64011e-07	3.27863e-06	17	Agpat1
ENSMUSG00000059654	10978	5388.13	1.02662	1.66439e-07	3.32424e-06	6	Reg1
ENSMUSG00000046008	26.641	4.17115	2.63641	1.67547e-07	3.34342e-06	19	Pnlip
ENSMUSG00000005360	80.7599	170.378	-1.08434	1.68263e-07	3.35476e-06	15	Slc1a3
ENSMUSG00000090877	107.492	35.9637	1.57837	1.71373e-07	3.41377e-06	17	Hspa1b
ENSMUSG00000035329	353.872	217.064	0.702448	1.74523e-07	3.47347e-06	12	Fbxo33
ENSMUSG00000032496	48.3368	8.94208	2.42964	1.75766e-07	3.49256e-06	9	Ltf
ENSMUSG00000059060	36.6019	89.366	-1.28133	1.7579e-07	3.49256e-06	12	Rad51b
ENSMUSG00000051341	24.3039	3.12927	2.91756	1.79114e-07	3.55366e-06	17	Zfp52
ENSMUSG00000055912	66.6624	19.6208	1.75073	1.79267e-07	3.55366e-06	6	Tmem150a
ENSMUSG00000020986	1238.75	782.351	0.662409	1.79335e-07	3.55366e-06	12	Sec23a
ENSMUSG00000020946	778.009	512.369	0.602053	1.82507e-07	3.61214e-06	11	Gosr2
ENSMUSG00000020532	631.67	937.748	-0.569984	1.82605e-07	3.61214e-06	11	Acaca
ENSMUSG00000028786	1283.35	864.623	0.56892	1.83435e-07	3.62539e-06	4	Tmem54
ENSMUSG00000036863	437.814	661.913	-0.595243	1.84083e-07	3.63504e-06	3	Syde2
ENSMUSG00000005355	16.6359	5.55112e-17	7.07977	1.85041e-07	3.65078e-06	10	Casp14
ENSMUSG00000026531	39.1769	97.0592	-1.31494	1.86734e-07	3.68097e-06	1	Mptx1
ENSMUSG00000040296	280.335	151.126	0.88761	1.91612e-07	3.77135e-06	4	Ddx58
ENSMUSG00000107383	272.124	433.521	-0.675472	1.91651e-07	3.77135e-06	7	Gm4366
ENSMUSG00000030849	309.232	489.602	-0.657817	1.93951e-07	3.81331e-06	7	Fgfr2
ENSMUSG00000019893	17.4753	61.6203	-1.79494	1.95017e-07	3.83094e-06	10	Ros1
ENSMUSG00000031803	1455.64	980.111	0.57031	1.95929e-07	3.84552e-06	8	B3gnt3
ENSMUSG00000027333	257.646	141.209	0.863652	1.97755e-07	3.87801e-06	2	Smox
ENSMUSG00000027879	825.204	536.237	0.619658	1.98015e-07	3.87975e-06	3	Sec22b
ENSMUSG00000020581	2190.94	1509.11	0.538081	2.0297e-07	3.97341e-06	12	Agr2
ENSMUSG00000026149	3680.65	2468.23	0.576017	2.05386e-07	4.01725e-06	1	Tm4sf20
ENSMUSG00000027360	54.8863	17.7571	1.62773	2.09495e-07	4.09408e-06	2	Hdc
ENSMUSG00000006373	2258.76	1500.12	0.589584	2.14652e-07	4.19125e-06	X	Pgrmc1
ENSMUSG00000024912	46.0636	11.4646	1.9899	2.14984e-07	4.19414e-06	19	Fosl1
ENSMUSG00000007594	41.3371	7.36898	2.47785	2.18545e-07	4.25995e-06	8	Hapln4
ENSMUSG00000025203	11305.7	16899.7	-0.579785	2.20515e-07	4.29465e-06	19	Scd2
ENSMUSG00000044080	220.588	118.196	0.895657	2.21919e-07	4.31829e-06	3	S100a1
ENSMUSG00000035722	464.149	303.008	0.616012	2.24665e-07	4.36798e-06	10	Abca7
ENSMUSG00000039474	301.176	163.669	0.879858	2.27659e-07	4.42239e-06	5	Wfs1
ENSMUSG00000029177	576.449	901.708	-0.642477	2.2972e-07	4.45861e-06	5	Cenpa
ENSMUSG00000041959	1715.7	1097.87	0.64286	2.30954e-07	4.47873e-06	3	S100a10
ENSMUSG00000036781	1800.92	1237.05	0.541598	2.37604e-07	4.60375e-06	9	Rps27l
ENSMUSG00000062175	43.441	99.5942	-1.18636	2.39692e-07	4.64025e-06	2	Tgif2
ENSMUSG00000007908	12.971	5.55112e-17	6.73786	2.42663e-07	4.69376e-06	9	Hmgcll1
ENSMUSG00000066595	554.006	323.298	0.776604	2.50047e-07	4.83247e-06	1	Mfsd7b
ENSMUSG00000033819	491.87	309.961	0.664847	2.51935e-07	4.86482e-06	15	Ppp1r16a
ENSMUSG00000048234	628.302	948.982	-0.596506	2.5501e-07	4.92e-06	1	Rnf149
ENSMUSG00000028251	69.3054	25.965	1.41375	2.57652e-07	4.96675e-06	4	Tstd3
ENSMUSG00000029093	405.194	622.098	-0.615562	2.65427e-07	5.11229e-06	5	Sorcs2
ENSMUSG00000002741	1468.08	973.853	0.592044	2.66683e-07	5.13212e-06	11	Ykt6
ENSMUSG00000026305	848.742	553.111	0.615583	2.73067e-07	5.25052e-06	1	Lrrfip1
ENSMUSG00000034853	447.406	281.151	0.666753	2.73734e-07	5.25889e-06	4	Acot11
ENSMUSG00000022452	1307.95	896.552	0.544586	2.79864e-07	5.37211e-06	15	Smdt1
ENSMUSG00000052117	341.346	525.338	-0.624193	2.91033e-07	5.58178e-06	4	D630039A03Rik
ENSMUSG00000056121	269.115	153.403	0.806552	2.93301e-07	5.62052e-06	17	Fez2
ENSMUSG00000025534	715.538	476.588	0.586013	2.94821e-07	5.64489e-06	5	Gusb
ENSMUSG00000074440	158.397	43.1196	1.86263	2.95607e-07	5.65517e-06	8	Defa3
ENSMUSG00000086706	21.8254	60.8305	-1.47917	3.00778e-07	5.74925e-06	1	Gm15848
ENSMUSG00000024193	222.907	124.531	0.837236	3.04559e-07	5.81662e-06	17	Phf1
ENSMUSG00000026415	35.5228	105.63	-1.55988	3.05952e-07	5.83831e-06	1	Fcamr
ENSMUSG00000024610	12.3999	5.55112e-17	6.65267	3.07915e-07	5.87082e-06	18	Cd74
ENSMUSG00000054252	287.45	451.469	-0.646271	3.1059e-07	5.91686e-06	5	Fgfr3
ENSMUSG00000020182	1234.87	846.301	0.544745	3.13783e-07	5.97267e-06	11	Ddc
ENSMUSG00000032370	139.628	69.7491	0.997343	3.20785e-07	6.10084e-06	9	Lactb
ENSMUSG00000000948	75.8077	147.914	-0.965585	3.21405e-07	6.10751e-06	7	Gm38393
ENSMUSG00000025991	12608	20244.4	-0.68306	3.25804e-07	6.18592e-06	1	Cps1
ENSMUSG00000032596	194.643	101.653	0.933282	3.26356e-07	6.19121e-06	9	Uba7
ENSMUSG00000037563	6200.73	9156.05	-0.562222	3.30262e-07	6.26008e-06	7	Rps16
ENSMUSG00000025574	506.867	792.96	-0.642104	3.51906e-07	6.66478e-06	11	Tk1
ENSMUSG00000071415	5417.5	8019.83	-0.565862	3.52228e-07	6.66531e-06	11	Rpl23
ENSMUSG00000039611	387.922	582.203	-0.583335	3.62634e-07	6.8565e-06	4	Tmem246
ENSMUSG00000031931	198.481	328.089	-0.719751	3.70154e-07	6.99286e-06	9	Ankrd49
ENSMUSG00000022226	14.1282	0.533757	4.46831	3.71867e-07	7.01937e-06	14	Mcpt2
ENSMUSG00000043461	63.0992	20.4515	1.627	3.79304e-07	7.15381e-06	3	Sptssb
ENSMUSG00000032409	337.855	533.585	-0.653724	3.83431e-07	7.22564e-06	9	Atr
ENSMUSG00000060739	919.07	1353.97	-0.558516	3.85334e-07	7.25547e-06	13	Nsa2
ENSMUSG00000021775	364.641	545.011	-0.58036	3.85808e-07	7.25837e-06	14	Nr1d2
ENSMUSG00000049313	913.18	1390.38	-0.605008	3.88535e-07	7.30363e-06	9	Sorl1
ENSMUSG00000031257	130.153	45.1651	1.52478	3.99983e-07	7.5126e-06	X	Nox1
ENSMUSG00000021749	633.55	416.005	0.608062	4.03085e-07	7.5646e-06	14	Oit1
ENSMUSG00000027674	38.8519	10.4423	1.88406	4.05203e-07	7.59807e-06	3	Pex5l
ENSMUSG00000021550	677.067	448.146	0.593041	4.07062e-07	7.62662e-06	13	2210016F16Rik
ENSMUSG00000044770	681.408	1002.38	-0.555525	4.08217e-07	7.64194e-06	10	Scml4
ENSMUSG00000028860	128.267	62.4548	1.03384	4.14771e-07	7.75823e-06	4	Sytl1
ENSMUSG00000036086	79.0053	157.065	-0.998617	4.23719e-07	7.91907e-06	1	Zranb3
ENSMUSG00000081895	2424.38	4051.74	-0.740441	4.2743e-07	7.98185e-06	7	Rpl17-ps10
ENSMUSG00000063556	88.9736	168.426	-0.920705	4.29208e-07	8.00847e-06	14	Gm10132
ENSMUSG00000097729	39.6122	100.285	-1.34847	4.30163e-07	8.0197e-06	12	2310015A10Rik
ENSMUSG00000001418	868.622	556.586	0.639878	4.34977e-07	8.10278e-06	3	Glmp
ENSMUSG00000028124	887.513	591.535	0.584083	4.3986e-07	8.18703e-06	3	Gclm
ENSMUSG00000055865	40.2436	10.8693	1.86876	4.41338e-07	8.20781e-06	3	Fam19a3
ENSMUSG00000020638	54.8015	16.7916	1.70535	4.49408e-07	8.35105e-06	12	Cmpk2
ENSMUSG00000056708	752.835	440.44	0.771443	4.51235e-07	8.37813e-06	1	Ier5
ENSMUSG00000042903	321.28	486.878	-0.601966	4.54683e-07	8.43523e-06	X	Foxo4
ENSMUSG00000054509	335.626	209.262	0.680028	4.55411e-07	8.44184e-06	14	Parp4
ENSMUSG00000005718	326.162	518.644	-0.666488	4.56646e-07	8.45783e-06	16	Tfap4
ENSMUSG00000028977	927.7	621.791	0.575706	4.58779e-07	8.48946e-06	4	Casz1
ENSMUSG00000019731	1000.01	646.217	0.628211	4.59102e-07	8.48946e-06	8	Slc35e1
ENSMUSG00000075012	24.6964	3.12927	2.92408	4.66542e-07	8.62e-06	2	Fjx1
ENSMUSG00000042510	375.844	216.376	0.792494	4.74568e-07	8.76117e-06	1	AA986860
ENSMUSG00000021700	156.979	81.8729	0.939705	4.75535e-07	8.77189e-06	13	Rab3c
ENSMUSG00000036718	397.375	245.599	0.691219	4.83269e-07	8.90731e-06	5	Micall2
ENSMUSG00000029335	918.558	1418.5	-0.628315	4.83792e-07	8.90971e-06	5	Bmp3
ENSMUSG00000024621	29.3046	4.17115	2.77328	5.14493e-07	9.46743e-06	18	Csf1r
ENSMUSG00000070047	5096.86	3440.85	0.566429	5.24483e-07	9.64344e-06	8	Fat1
ENSMUSG00000074634	73.5972	152.753	-1.04391	5.25242e-07	9.64956e-06	13	Tmem267
ENSMUSG00000015627	623.83	416.488	0.58125	5.3234e-07	9.77205e-06	2	Gata5
ENSMUSG00000021190	490.901	263.915	0.893513	5.38788e-07	9.88243e-06	12	Lgmn
ENSMUSG00000063488	162.372	274.395	-0.757181	5.40685e-07	9.90922e-06	9	Zkscan7
ENSMUSG00000079550	24.3868	66.2609	-1.44748	5.49523e-07	1.00631e-05	1	Mpp4
ENSMUSG00000042377	392.46	244.176	0.681192	5.54106e-07	1.01388e-05	11	Fam83g
ENSMUSG00000028410	2055.94	1425.19	0.529125	5.61349e-07	1.02631e-05	4	Dnaja1
ENSMUSG00000030017	599.479	347.834	0.783601	5.72125e-07	1.04516e-05	6	Reg3g
ENSMUSG00000025701	49.372	15.1013	1.694	5.7475e-07	1.04911e-05	6	Alox5
ENSMUSG00000030231	664.936	970.319	-0.544618	5.77113e-07	1.05151e-05	6	Plekha5
ENSMUSG00000058173	180.099	302.973	-0.746658	5.77406e-07	1.05151e-05	9	Smco4
ENSMUSG00000030595	277.247	164.648	0.749157	5.77454e-07	1.05151e-05	7	Nfkbib
ENSMUSG00000024150	1194.86	781.586	0.610716	5.81909e-07	1.05866e-05	17	Mcfd2
ENSMUSG00000027326	321.163	497.908	-0.627871	5.82309e-07	1.05866e-05	2	Knl1
ENSMUSG00000037580	246.994	134.392	0.873798	5.87365e-07	1.06699e-05	14	Gch1
ENSMUSG00000020250	3208.28	2239.52	0.518715	5.93573e-07	1.07741e-05	10	Txnrd1
ENSMUSG00000046179	270.156	430.461	-0.667292	5.9465e-07	1.0785e-05	7	E2f8
ENSMUSG00000021939	4863.7	3390.45	0.520281	6.10728e-07	1.10677e-05	14	Ctsb
ENSMUSG00000020386	1398.88	948.509	0.559306	6.13144e-07	1.11027e-05	11	Sar1b
ENSMUSG00000025138	766.558	518.321	0.564479	6.22093e-07	1.12557e-05	11	Sirt7
ENSMUSG00000031144	46.4735	13.5685	1.76234	6.24418e-07	1.12888e-05	X	Syp
ENSMUSG00000038770	0.959297	16.7345	-3.97696	6.31421e-07	1.14063e-05	5	Kpna7
ENSMUSG00000037395	159.917	271.008	-0.755624	6.32234e-07	1.14119e-05	1	Rcor3
ENSMUSG00000026223	872.686	560.156	0.637608	6.33669e-07	1.14287e-05	1	Itm2c
ENSMUSG00000001248	146.981	69.0484	1.08977	6.36011e-07	1.14618e-05	7	Gramd1a
ENSMUSG00000031644	194.893	319.776	-0.71099	6.39927e-07	1.15233e-05	8	Nek1
ENSMUSG00000028466	371.677	230.027	0.690354	6.47184e-07	1.16447e-05	4	Creb3
ENSMUSG00000040280	0.845081	15.0147	-3.83635	6.61287e-07	1.1889e-05	10	Ndufa4l2
ENSMUSG00000022540	146.776	66.3812	1.14256	6.65758e-07	1.19599e-05	16	Rogdi
ENSMUSG00000014867	3000.48	2053.13	0.546766	6.68463e-07	1.19914e-05	2	Surf4
ENSMUSG00000039470	231.851	394.29	-0.760759	6.68569e-07	1.19914e-05	8	Zdhhc2
ENSMUSG00000021062	549.649	327.598	0.747908	6.70889e-07	1.20235e-05	12	Rab15
ENSMUSG00000061958	2275.58	1594.26	0.513524	6.82503e-07	1.2222e-05	8	Gm14851
ENSMUSG00000025314	510.518	336.236	0.599493	6.87594e-07	1.23035e-05	2	Ptprj
ENSMUSG00000059291	5667.57	8192.68	-0.531456	6.89333e-07	1.23249e-05	4	Rpl11
ENSMUSG00000090124	1942.47	1335.79	0.539872	6.95066e-07	1.24176e-05	1	Ugt1a7c
ENSMUSG00000086370	52.2212	108.869	-1.05535	6.99633e-07	1.24796e-05	X	Ftx
ENSMUSG00000078606	4.36959	31.9999	-2.86276	6.99638e-07	1.24796e-05	7	Gm4070
ENSMUSG00000019820	1597.09	2310.23	-0.532156	7.01979e-07	1.25115e-05	10	Utrn
ENSMUSG00000006678	315.756	487.349	-0.621666	7.07806e-07	1.26055e-05	X	Pola1
ENSMUSG00000023845	446.669	676.57	-0.600747	7.08936e-07	1.26157e-05	17	Lnpep
ENSMUSG00000029596	539.385	799.203	-0.565161	7.19471e-07	1.27932e-05	5	Sdsl
ENSMUSG00000029311	2159.07	1349.34	0.677322	7.34424e-07	1.30488e-05	5	Hsd17b11
ENSMUSG00000066894	471.794	726.653	-0.623646	7.40914e-07	1.31538e-05	5	Vsig10
ENSMUSG00000028327	503.443	746.875	-0.568583	7.4731e-07	1.3257e-05	4	Stra6l
ENSMUSG00000046410	120.648	58.359	1.05054	7.52845e-07	1.33448e-05	7	Kcnk6
ENSMUSG00000039813	200.858	110.152	0.866987	7.58044e-07	1.34264e-05	4	Tbc1d2
ENSMUSG00000022757	1319.57	888.39	0.571314	7.60999e-07	1.34683e-05	16	Tfg
ENSMUSG00000066441	989.24	1422.5	-0.524402	7.6602e-07	1.35466e-05	12	Rdh11
ENSMUSG00000021576	1086.74	732.732	0.567942	7.75688e-07	1.37068e-05	13	Pdcd6
ENSMUSG00000031661	69.1877	26.1367	1.40738	7.89472e-07	1.39395e-05	8	Nkd1
ENSMUSG00000022219	283.312	165.011	0.775525	8.0229e-07	1.41442e-05	14	Cideb
ENSMUSG00000031173	816.255	1196.21	-0.55301	8.02307e-07	1.41442e-05	X	Otc
ENSMUSG00000026342	1008.73	678.032	0.571818	8.04001e-07	1.4163e-05	1	Slc35f5
ENSMUSG00000040600	1932.35	1315.32	0.554082	8.16616e-07	1.43741e-05	3	Eps8l3
ENSMUSG00000001918	1751.79	2488.56	-0.50604	8.22465e-07	1.44658e-05	7	Slc1a5
ENSMUSG00000051375	1889.52	1271.78	0.570112	8.29037e-07	1.45701e-05	18	Pcdh1
ENSMUSG00000024962	126.286	224.884	-0.830103	8.42272e-07	1.47913e-05	19	Vegfb
ENSMUSG00000032808	142.97	62.3809	1.19263	8.4699e-07	1.48626e-05	19	Cyp2c38
ENSMUSG00000003546	917.493	617.106	0.570298	8.49803e-07	1.49005e-05	17	Klc4
ENSMUSG00000026418	13.8924	0.506789	4.43346	8.54084e-07	1.4964e-05	1	Tnni1
ENSMUSG00000087590	192.246	341.94	-0.824943	8.55781e-07	1.49821e-05	18	Epb41l4aos
ENSMUSG00000047215	5713.49	8740.74	-0.613143	8.60237e-07	1.50457e-05	5	Rpl9
ENSMUSG00000070423	28.9872	5.19283	2.44081	8.60737e-07	1.50457e-05	7	Olfr558
ENSMUSG00000103653	619.311	404.296	0.611862	8.61483e-07	1.50471e-05	1	Gstp-ps
ENSMUSG00000026199	299.315	457.885	-0.613346	8.67887e-07	1.51473e-05	1	Ankzf1
ENSMUSG00000036027	108.827	49.5815	1.12998	8.7147e-07	1.51981e-05	9	1810046K07Rik
ENSMUSG00000007379	94.9728	40.7539	1.21697	8.74066e-07	1.52317e-05	3	Dennd2c
ENSMUSG00000021895	104.615	46.2687	1.16917	9.13445e-07	1.59057e-05	14	Arhgef3
ENSMUSG00000015714	1491.63	1019.13	0.548602	9.26371e-07	1.61141e-05	3	Cers2
ENSMUSG00000022708	97.5805	183.528	-0.916634	9.2683e-07	1.61141e-05	16	Zbtb20
ENSMUSG00000041189	138.087	69.2405	0.998839	9.38499e-07	1.63044e-05	11	Chrnb1
ENSMUSG00000021360	282.458	156.224	0.850513	9.43969e-07	1.63869e-05	13	Gcnt2
ENSMUSG00000057614	27.4871	4.66089	2.51351	9.47859e-07	1.64419e-05	5	Gnai1
ENSMUSG00000018932	987.611	674.4	0.549608	9.5937e-07	1.66288e-05	11	Map2k3
ENSMUSG00000020261	488.793	296.845	0.718342	9.60355e-07	1.66332e-05	11	Slc36a1
ENSMUSG00000052229	26.3009	3.65967	2.80146	9.67358e-07	1.67417e-05	18	Gpr17
ENSMUSG00000025225	571.388	336.757	0.760854	9.741e-07	1.68456e-05	19	Nfkb2
ENSMUSG00000037946	47.8481	15.6119	1.60557	9.89226e-07	1.70941e-05	13	Fgd3
ENSMUSG00000034216	440.397	278.121	0.659073	1.02001e-06	1.76126e-05	2	Vps18
ENSMUSG00000042099	68.2702	27.1374	1.33056	1.03801e-06	1.79098e-05	17	Kank3
ENSMUSG00000017781	1946.56	1370	0.506769	1.05313e-06	1.81568e-05	11	Pitpna
ENSMUSG00000061983	3006.03	5533.88	-0.880453	1.05444e-06	1.81656e-05	10	Rps12
ENSMUSG00000002289	277.262	130.987	1.08144	1.086e-06	1.86951e-05	17	Angptl4
ENSMUSG00000029432	376.997	561.894	-0.579509	1.09106e-06	1.8768e-05	5	Nipsnap2
ENSMUSG00000003923	550.505	825.049	-0.582067	1.09623e-06	1.88427e-05	10	Tfam
ENSMUSG00000024924	241.173	372.246	-0.627891	1.11774e-06	1.9198e-05	19	Vldlr
ENSMUSG00000042096	21.2935	57.3407	-1.42553	1.11904e-06	1.92056e-05	5	Dao
ENSMUSG00000044475	251.106	388.805	-0.631101	1.14782e-06	1.96848e-05	10	Ascc1
ENSMUSG00000071532	69.1644	136.14	-0.978762	1.17239e-06	2.00909e-05	10	Gm10335
ENSMUSG00000023963	55.1339	124.679	-1.1652	1.20047e-06	2.05566e-05	17	Cyp39a1
ENSMUSG00000031098	43.3558	10.5325	2.03635	1.21702e-06	2.08242e-05	7	Syt8
ENSMUSG00000024276	492.843	734.434	-0.57729	1.22407e-06	2.09291e-05	18	Zfp397
ENSMUSG00000026605	547.112	827.325	-0.593339	1.23921e-06	2.1172e-05	1	Cenpf
ENSMUSG00000051154	637.092	434.145	0.553039	1.24108e-06	2.1188e-05	2	Commd3
ENSMUSG00000032267	164.498	279.857	-0.759987	1.25086e-06	2.13389e-05	9	Usp28
ENSMUSG00000045799	379.032	561.791	-0.56495	1.26108e-06	2.14971e-05	14	Gm9800
ENSMUSG00000029084	479.383	704.84	-0.557217	1.27398e-06	2.17006e-05	5	Cd38
ENSMUSG00000038612	2327.87	1645.53	0.500089	1.28983e-06	2.19543e-05	3	Mcl1
ENSMUSG00000027309	468.157	312.74	0.582448	1.29235e-06	2.19806e-05	2	4930402H24Rik
ENSMUSG00000026958	213.07	121.459	0.808227	1.29365e-06	2.19863e-05	2	Dpp7
ENSMUSG00000026034	1050.59	1502.44	-0.51663	1.29958e-06	2.20705e-05	1	Clk1
ENSMUSG00000025019	403.465	599.209	-0.572023	1.30201e-06	2.20869e-05	19	Lcor
ENSMUSG00000024807	596.631	403.078	0.56333	1.30249e-06	2.20869e-05	19	Syvn1
ENSMUSG00000049680	518.594	342.081	0.596956	1.31968e-06	2.23616e-05	11	Urgcp
ENSMUSG00000039166	383.837	571.222	-0.570026	1.34709e-06	2.2809e-05	10	Akap7
ENSMUSG00000022351	1816.28	2631.15	-0.533688	1.3498e-06	2.28378e-05	15	Sqle
ENSMUSG00000029772	2083.82	1440.48	0.532369	1.38102e-06	2.33487e-05	6	Ahcyl2
ENSMUSG00000025289	207.274	358.06	-0.78219	1.38874e-06	2.34579e-05	X	Prdx4
ENSMUSG00000067274	17749.8	25330.6	-0.513012	1.38955e-06	2.34579e-05	5	Rplp0
ENSMUSG00000025366	364.277	235.672	0.626738	1.39395e-06	2.35148e-05	10	Esyt1
ENSMUSG00000092060	55.2698	11.3551	2.27865	1.43366e-06	2.41667e-05	5	Bend4
ENSMUSG00000004552	31.1307	5.26634	2.54409	1.43592e-06	2.41868e-05	1	Ctse
ENSMUSG00000028127	1881.38	1280.28	0.55514	1.4476e-06	2.43655e-05	3	Abcd3
ENSMUSG00000010047	582.66	400.324	0.540669	1.46721e-06	2.46772e-05	9	Hyal2
ENSMUSG00000022900	165.579	61.1636	1.44027	1.47675e-06	2.48192e-05	16	Ildr1
ENSMUSG00000024140	397.581	256.154	0.635935	1.48344e-06	2.49133e-05	17	Epas1
ENSMUSG00000050914	80.8928	235.513	-1.5506	1.48559e-06	2.49309e-05	8	Ankrd37
ENSMUSG00000045314	395.067	239.656	0.716886	1.50801e-06	2.52883e-05	5	Sowahb
ENSMUSG00000053411	408.155	645.692	-0.659735	1.52604e-06	2.55719e-05	15	Cbx7
ENSMUSG00000026277	1763.65	1222.25	0.528648	1.55988e-06	2.61197e-05	1	Stk25
ENSMUSG00000030739	5143.53	3532.99	0.541453	1.56373e-06	2.61555e-05	7	Myh14
ENSMUSG00000059991	103.56	40.2654	1.36086	1.56433e-06	2.61555e-05	5	Nptx2
ENSMUSG00000028234	5317.75	7542.49	-0.503968	1.56708e-06	2.61822e-05	4	Rps20
ENSMUSG00000035356	478.049	316.341	0.598649	1.57694e-06	2.63275e-05	16	Nfkbiz
ENSMUSG00000032518	12370.6	17570.1	-0.506103	1.58661e-06	2.64696e-05	9	Rpsa
ENSMUSG00000069662	887.684	1264.92	-0.511326	1.5882e-06	2.64767e-05	10	Marcks
ENSMUSG00000045005	1140.99	1712.55	-0.587033	1.62278e-06	2.70333e-05	1	Fzd5
ENSMUSG00000085133	172.492	281.847	-0.704987	1.62661e-06	2.70771e-05	14	B930095G15Rik
ENSMUSG00000019979	686.579	473.496	0.53546	1.63693e-06	2.7229e-05	10	Apaf1
ENSMUSG00000081957	10.7153	38.6687	-1.82507	1.64033e-06	2.72655e-05	2	Ak3l2-ps
ENSMUSG00000024197	2034.56	1330.77	0.611474	1.64492e-06	2.73219e-05	17	Plin3
ENSMUSG00000035900	296.437	452.044	-0.604332	1.70921e-06	2.83688e-05	15	Gramd4
ENSMUSG00000003452	149.715	72.6138	1.04698	1.71698e-06	2.8477e-05	6	Bicd1
ENSMUSG00000052415	47.9785	15.1416	1.65156	1.76094e-06	2.91848e-05	3	Tchh
ENSMUSG00000035818	38.2118	10.9729	1.78603	1.78104e-06	2.94964e-05	19	Plekhs1
ENSMUSG00000041642	361.01	541.59	-0.589594	1.78345e-06	2.95147e-05	1	Kif21b
ENSMUSG00000025507	361.835	225.939	0.682849	1.79382e-06	2.96646e-05	7	Pidd1
ENSMUSG00000045658	14.5936	0.533757	4.5243	1.79803e-06	2.97127e-05	1	Pid1
ENSMUSG00000020447	2109.21	1294.74	0.703379	1.80164e-06	2.97506e-05	11	Npc1l1
ENSMUSG00000071041	551.567	820.915	-0.571916	1.8099e-06	2.98654e-05	8	Impdh2-ps
ENSMUSG00000024354	63.6845	22.9476	1.46314	1.84783e-06	3.0469e-05	18	Slc23a1
ENSMUSG00000029614	8168.84	11693.3	-0.517287	1.88001e-06	3.09772e-05	5	Rpl6
ENSMUSG00000036782	49.5088	15.5908	1.6653	1.88577e-06	3.10495e-05	X	Klhl13
ENSMUSG00000003032	427.413	283.552	0.589705	1.8877e-06	3.10587e-05	4	Klf4
ENSMUSG00000031453	303.371	465.058	-0.613058	1.89511e-06	3.1158e-05	8	Rasa3
ENSMUSG00000007038	787.669	489.599	0.683753	1.93064e-06	3.17192e-05	17	Neu1
ENSMUSG00000064177	113.653	56.8077	1.00013	1.97573e-06	3.24365e-05	6	Ghrl
ENSMUSG00000027761	922.512	1334.42	-0.531294	1.97868e-06	3.24615e-05	3	Aadac
ENSMUSG00000039278	44.9692	14.0796	1.66137	1.98881e-06	3.26041e-05	X	Pcsk1n
ENSMUSG00000031229	1464.87	2090.9	-0.512409	2.00968e-06	3.29225e-05	X	Atrx
ENSMUSG00000062300	1828.52	1249.78	0.547941	2.01651e-06	3.30105e-05	7	Nectin2
ENSMUSG00000002265	278.375	164.575	0.759019	2.02793e-06	3.31736e-05	7	Peg3
ENSMUSG00000033379	706.848	477.901	0.562207	2.03093e-06	3.31986e-05	4	Atp6v0b
ENSMUSG00000001280	934.268	1332.25	-0.510767	2.0672e-06	3.37673e-05	15	Sp1
ENSMUSG00000074024	71.0962	29.2642	1.27828	2.09001e-06	3.41152e-05	7	4632427E13Rik
ENSMUSG00000004317	512.752	338.771	0.595195	2.13392e-06	3.47854e-05	X	Clcn5
ENSMUSG00000061740	236.154	123.869	0.929283	2.13413e-06	3.47854e-05	15	Cyp2d22
ENSMUSG00000027424	177.609	289.93	-0.702794	2.13774e-06	3.48192e-05	2	Mgme1
ENSMUSG00000039364	596.491	336.16	0.825862	2.15366e-06	3.50534e-05	11	Sectm1b
ENSMUSG00000034714	647.02	429.834	0.588296	2.15622e-06	3.50699e-05	11	Ttyh2
ENSMUSG00000091957	158.609	268.253	-0.759544	2.16854e-06	3.52287e-05	18	Rps2-ps10
ENSMUSG00000049799	270.209	156.171	0.793895	2.16909e-06	3.52287e-05	4	Lrrc19
ENSMUSG00000029860	949.765	645.517	0.555953	2.17244e-06	3.52579e-05	6	Zyx
ENSMUSG00000075033	23.3208	3.69368	2.62993	2.17854e-06	3.53315e-05	16	Nxpe3
ENSMUSG00000031004	2662.92	3999.6	-0.586211	2.20193e-06	3.56855e-05	7	Mki67
ENSMUSG00000021592	53.2982	108.6	-1.02554	2.2411e-06	3.62943e-05	13	Arsk
ENSMUSG00000020023	425.321	253.575	0.74271	2.29031e-06	3.70648e-05	10	Tmcc3
ENSMUSG00000041444	1088.68	1562.42	-0.52001	2.33225e-06	3.77166e-05	9	Arhgap32
ENSMUSG00000098234	260.372	393.27	-0.594731	2.36432e-06	3.82081e-05	1	Snhg6
ENSMUSG00000003970	8745.7	12417.1	-0.505537	2.38115e-06	3.84526e-05	15	Rpl8
ENSMUSG00000099083	372.741	540.95	-0.534818	2.40353e-06	3.87864e-05	15	Atf7
ENSMUSG00000028332	22.256	57.2447	-1.36135	2.46688e-06	3.97804e-05	4	Hemgn
ENSMUSG00000057342	894.695	621.917	0.52353	2.50481e-06	4.03633e-05	7	Sphk2
ENSMUSG00000072683	19.0381	2.61774	2.80661	2.50813e-06	4.03883e-05	6	Gm7457
ENSMUSG00000022175	1777.07	1204.67	0.559743	2.51889e-06	4.05274e-05	14	Lrp10
ENSMUSG00000037820	517.215	750.046	-0.536548	2.52035e-06	4.05274e-05	2	Tgm2
ENSMUSG00000028439	46.0298	15.6119	1.54881	2.54549e-06	4.09026e-05	4	Fam219a
ENSMUSG00000041126	1205.66	1703.82	-0.498291	2.56249e-06	4.11467e-05	11	H2afv
ENSMUSG00000027452	889.61	1331.38	-0.579528	2.56838e-06	4.12121e-05	2	Acss1
ENSMUSG00000012405	4450.93	6264.93	-0.492807	2.57858e-06	4.13465e-05	14	Rpl15
ENSMUSG00000030223	71.0651	138.026	-0.947326	2.58522e-06	4.14238e-05	6	Ptpro
ENSMUSG00000113800	60.633	144.795	-1.25222	2.58757e-06	4.14322e-05	12	AC124179.2
ENSMUSG00000027597	2486.99	3511.18	-0.496972	2.59257e-06	4.14829e-05	2	Ahcy
ENSMUSG00000029059	671.589	437.618	0.614821	2.60075e-06	4.15845e-05	4	Fam213b
ENSMUSG00000013236	595.414	866.09	-0.538348	2.63505e-06	4.21033e-05	17	Ptprs
ENSMUSG00000040663	27.5007	5.77941	2.23427	2.63919e-06	4.21397e-05	19	Clcf1
ENSMUSG00000056069	27.8023	4.70162	2.53	2.65734e-06	4.23997e-05	15	Fam105a
ENSMUSG00000046456	308.556	180.109	0.772587	2.66835e-06	4.25455e-05	7	Tmem150b
ENSMUSG00000036523	153.94	260.51	-0.756604	2.67864e-06	4.26795e-05	12	Greb1
ENSMUSG00000022336	1621.61	2366.54	-0.544266	2.68772e-06	4.27942e-05	15	Eif3e
ENSMUSG00000068011	407.357	260.355	0.643926	2.71312e-06	4.31683e-05	6	Mkrn2os
ENSMUSG00000079641	4629.03	6829.44	-0.560967	2.7414e-06	4.35877e-05	X	Rpl39
ENSMUSG00000039063	22.7883	61.189	-1.4259	2.76878e-06	4.39922e-05	2	Echdc3
ENSMUSG00000019505	5111.41	3428.6	0.575689	2.80037e-06	4.4463e-05	11	Ubb
ENSMUSG00000024978	348.409	512.369	-0.5537	2.80641e-06	4.45277e-05	19	Gpam
ENSMUSG00000019179	6394.31	4533	0.496338	2.81115e-06	4.45718e-05	5	Mdh2
ENSMUSG00000029580	12255.9	8765.77	0.48339	2.81419e-06	4.45888e-05	5	Actb
ENSMUSG00000074437	95.5681	172.102	-0.852562	2.8182e-06	4.46212e-05	8	Defa29
ENSMUSG00000046722	924.204	640.832	0.529604	2.86556e-06	4.53395e-05	3	Cdc42se1
ENSMUSG00000020300	376.697	207.119	0.861212	2.87003e-06	4.53785e-05	11	Cpeb4
ENSMUSG00000037788	292.857	178.618	0.709493	3.04838e-06	4.81649e-05	6	Vopp1
ENSMUSG00000025337	709.691	485.298	0.546604	3.06467e-06	4.83885e-05	5	Sbds
ENSMUSG00000004880	1126.37	1622.42	-0.524856	3.07267e-06	4.84811e-05	1	Lbr
ENSMUSG00000029407	1215.94	815.53	0.576389	3.0863e-06	4.86525e-05	5	Uso1
ENSMUSG00000081094	142.423	234.216	-0.718714	3.08782e-06	4.86525e-05	8	Rpl19-ps11
ENSMUSG00000050052	51.7316	18.2061	1.49277	3.10479e-06	4.88859e-05	8	Tdrp
ENSMUSG00000024145	181.336	104.059	0.799948	3.1287e-06	4.92282e-05	17	Pigf
ENSMUSG00000000544	3270.13	2304.11	0.504599	3.13296e-06	4.92463e-05	1	Gpa33
ENSMUSG00000027222	408.695	259.55	0.650822	3.13419e-06	4.92463e-05	2	Pex16
ENSMUSG00000024645	198.88	327.68	-0.713638	3.17351e-06	4.98296e-05	18	Timm21
ENSMUSG00000022197	141.107	66.4289	1.0854	3.21093e-06	5.03823e-05	15	Pdzd2
ENSMUSG00000000594	77.8661	143.632	-0.8784	3.29054e-06	5.15957e-05	11	Gm2a
ENSMUSG00000006273	1148.55	812.731	0.498544	3.32341e-06	5.20751e-05	8	Atp6v1b2
ENSMUSG00000021036	1342.7	915.77	0.550889	3.32882e-06	5.2124e-05	12	Sptlc2
ENSMUSG00000048905	211.722	116.4	0.858136	3.35905e-06	5.25611e-05	17	4930539E08Rik
ENSMUSG00000010051	55.9101	20.8633	1.41264	3.37681e-06	5.2794e-05	9	Hyal1
ENSMUSG00000023456	5771.56	8225.98	-0.510907	3.37859e-06	5.2794e-05	6	Tpi1
ENSMUSG00000025794	6711.17	9801.48	-0.546185	3.39771e-06	5.30562e-05	9	Rpl14
ENSMUSG00000068876	2407.6	1652.9	0.541719	3.55012e-06	5.53981e-05	3	Cgn
ENSMUSG00000035840	357.609	229.015	0.641652	3.55839e-06	5.54843e-05	13	Lysmd3
ENSMUSG00000044312	184.661	103.335	0.840364	3.56054e-06	5.54843e-05	10	Neurog3
ENSMUSG00000039703	878.776	599.209	0.554227	3.61428e-06	5.6283e-05	11	Nploc4
ENSMUSG00000045136	354.503	221.09	0.678069	3.65269e-06	5.68422e-05	13	Tubb2b
ENSMUSG00000067199	236.027	384.944	-0.711103	3.65592e-06	5.68492e-05	19	Frat1
ENSMUSG00000019947	634.157	928.786	-0.549206	3.65815e-06	5.68492e-05	10	Arid5b
ENSMUSG00000028337	2307.33	1505.36	0.615414	3.67529e-06	5.70764e-05	4	Coro2a
ENSMUSG00000066315	102.337	192.467	-0.918718	3.77407e-06	5.85704e-05	4	Gm12918
ENSMUSG00000031103	740.535	503.994	0.553036	3.83077e-06	5.94096e-05	X	Elf4
ENSMUSG00000038011	16.9142	2.06534	2.95364	3.86962e-06	5.99712e-05	5	Dnah10
ENSMUSG00000027555	414.251	279.446	0.568074	3.87656e-06	6.00377e-05	3	Car13
ENSMUSG00000032527	809.171	1151.68	-0.510317	3.88378e-06	6.01085e-05	9	Pccb
ENSMUSG00000026131	914.484	549.787	0.732789	3.90659e-06	6.04203e-05	1	Dst
ENSMUSG00000087138	77.2666	145.942	-0.908271	3.92363e-06	6.06426e-05	7	Gm15545
ENSMUSG00000033318	418.994	601.984	-0.519894	3.98636e-06	6.15702e-05	10	Gstt2
ENSMUSG00000043629	114.272	206.008	-0.84727	4.0196e-06	6.20413e-05	1	1700019D03Rik
ENSMUSG00000073678	2155.77	1505.63	0.516981	4.05689e-06	6.25742e-05	1	Pgap1
ENSMUSG00000042677	224.679	130.045	0.789109	4.07096e-06	6.27486e-05	4	Zc3h12a
ENSMUSG00000025510	913.489	633.611	0.526075	4.0851e-06	6.29239e-05	7	Cd151
ENSMUSG00000040158	383.647	242.122	0.659854	4.09076e-06	6.29454e-05	11	Tax1bp3
ENSMUSG00000002957	1131.34	796.497	0.50542	4.09205e-06	6.29454e-05	7	Ap2a2
ENSMUSG00000001901	122.554	62.5036	0.966376	4.10417e-06	6.30892e-05	11	Kcnh6
ENSMUSG00000035621	1264.16	823.064	0.617696	4.1164e-06	6.32342e-05	10	Midn
ENSMUSG00000037960	174.535	97.807	0.830724	4.22386e-06	6.48411e-05	13	Card19
ENSMUSG00000026674	11.8321	5.55112e-17	6.58497	4.28423e-06	6.57234e-05	1	Ddr2
ENSMUSG00000050627	558.607	798.465	-0.515146	4.31816e-06	6.61991e-05	9	Gpd1l
ENSMUSG00000038225	146.314	242.032	-0.724946	4.33278e-06	6.63785e-05	8	Primpol
ENSMUSG00000028262	216.887	407.813	-0.909043	4.37084e-06	6.68969e-05	3	Clca3a2
ENSMUSG00000036046	843.012	590.791	0.513683	4.37252e-06	6.68969e-05	15	5031439G07Rik
ENSMUSG00000064210	3048.94	1945.22	0.647897	4.40126e-06	6.72912e-05	15	Ano6
ENSMUSG00000060636	2761.54	3984.66	-0.528901	4.40826e-06	6.73528e-05	16	Rpl35a
ENSMUSG00000036894	81.7271	33.5188	1.28468	4.41719e-06	6.7444e-05	3	Rap2b
ENSMUSG00000069793	797.591	1197.65	-0.584201	4.49919e-06	6.86498e-05	11	Slfn9
ENSMUSG00000020471	799.499	1149.59	-0.521787	4.53492e-06	6.91484e-05	11	Pold2
ENSMUSG00000022376	60.2868	20.9633	1.52553	4.55257e-06	6.93364e-05	15	Adcy8
ENSMUSG00000038936	339.689	217.099	0.646789	4.55336e-06	6.93364e-05	1	Sccpdh
ENSMUSG00000044424	331.096	518.818	-0.653092	4.57086e-06	6.95562e-05	19	Gm9493
ENSMUSG00000032249	1325.16	1891.94	-0.51236	4.57791e-06	6.96168e-05	9	Anp32a
ENSMUSG00000034994	31818.5	43785.6	-0.460612	4.60973e-06	7.00536e-05	10	Eef2
ENSMUSG00000074829	133.447	219.806	-0.718696	4.70125e-06	7.13967e-05	9	2010315B03Rik
ENSMUSG00000019779	918.659	642.558	0.514244	4.74006e-06	7.19379e-05	10	Frk
ENSMUSG00000013698	128.108	67.1563	0.926856	4.74415e-06	7.19519e-05	1	Pea15a
ENSMUSG00000032946	21.1668	3.14764	2.7014	4.8025e-06	7.27882e-05	19	Rasgrp2
ENSMUSG00000042306	208.433	104.006	1.00051	4.8547e-06	7.35302e-05	3	S100a14
ENSMUSG00000027901	616.853	877.945	-0.50852	4.86489e-06	7.36355e-05	3	Dennd2d
ENSMUSG00000045064	13.7942	1.01329	3.57408	4.89131e-06	7.3986e-05	12	Zc2hc1c
ENSMUSG00000078429	1603.99	2272.85	-0.503559	4.97203e-06	7.51569e-05	10	Ctdsp2
ENSMUSG00000029004	717.73	1012.7	-0.496043	4.99978e-06	7.5526e-05	5	Kmt2e
ENSMUSG00000023827	41.6446	12.9305	1.66628	5.02049e-06	7.57884e-05	17	Agpat4
ENSMUSG00000023505	460.98	720.447	-0.640259	5.04059e-06	7.60412e-05	6	Cdca3
ENSMUSG00000031987	428.739	616.451	-0.525584	5.05151e-06	7.61553e-05	8	Egln1
ENSMUSG00000079116	37.2505	9.94937	1.89029	5.1341e-06	7.7349e-05	8	Gm15293
ENSMUSG00000025473	47.2168	16.6745	1.48992	5.16074e-06	7.76987e-05	7	Adam8
ENSMUSG00000001313	255.993	151.041	0.756933	5.22041e-06	7.8545e-05	11	Rnd2
ENSMUSG00000003955	753.812	1063.64	-0.49563	5.22611e-06	7.85787e-05	16	Fam162a
ENSMUSG00000029647	421.716	605.055	-0.520517	5.24745e-06	7.88473e-05	5	Pan3
ENSMUSG00000039183	495.326	325.755	0.601418	5.29399e-06	7.94939e-05	17	Nubp2
ENSMUSG00000029735	230.581	349.721	-0.598318	5.2985e-06	7.9509e-05	6	Tpk1
ENSMUSG00000046480	9.94697	5.55112e-17	6.34324	5.35203e-06	8.02592e-05	9	Scn4b
ENSMUSG00000005873	234.474	138.387	0.762327	5.36119e-06	8.03434e-05	18	Reep5
ENSMUSG00000036339	206.113	317.16	-0.620986	5.37623e-06	8.0472e-05	14	Tmem260
ENSMUSG00000026235	155.527	83.1673	0.897265	5.37686e-06	8.0472e-05	1	Epha4
ENSMUSG00000043716	8520.99	12033.2	-0.497744	5.39879e-06	8.0747e-05	1	Rpl7
ENSMUSG00000057036	326.519	516.404	-0.655907	5.42946e-06	8.11522e-05	3	Gm7536
ENSMUSG00000079037	109.482	54.0947	1.01979	5.44363e-06	8.13104e-05	2	Prnp
ENSMUSG00000096617	146.003	272.781	-0.906329	5.50324e-06	8.21467e-05	5	Gm5559
ENSMUSG00000096586	13.127	0.533757	4.34722	5.50781e-06	8.21608e-05	10	Gm22918
ENSMUSG00000044279	513.64	346.289	0.567266	5.51829e-06	8.22631e-05	17	Crb3
ENSMUSG00000029833	1051.89	1480.43	-0.493628	5.58878e-06	8.32592e-05	6	Trim24
ENSMUSG00000057182	130.702	69.3883	0.915277	5.61143e-06	8.35418e-05	2	Scn3a
ENSMUSG00000025402	187.153	103.124	0.855137	5.63791e-06	8.3881e-05	10	Nab2
ENSMUSG00000024810	30.3779	5.72409	2.37969	5.66509e-06	8.42302e-05	19	Il33
ENSMUSG00000063354	788.025	528.663	0.57367	5.6751e-06	8.43238e-05	15	Slc39a4
ENSMUSG00000025243	111.568	54.0219	1.03902	5.67923e-06	8.43298e-05	9	Slc6a20b
ENSMUSG00000043430	11.7733	0.506789	4.20913	5.69385e-06	8.44515e-05	5	Psapl1
ENSMUSG00000028990	448.618	307.998	0.542257	5.69487e-06	8.44515e-05	4	Lzic
ENSMUSG00000035504	1980.36	1383.17	0.516768	5.73835e-06	8.50407e-05	10	Reep6
ENSMUSG00000051817	162.788	261.478	-0.683718	5.74548e-06	8.50909e-05	2	Sox12
ENSMUSG00000046330	5464.53	7917.12	-0.534839	5.75384e-06	8.51591e-05	1	Rpl37a
ENSMUSG00000029247	928.271	1347.14	-0.535939	5.76057e-06	8.52031e-05	5	Paics
ENSMUSG00000027810	650.551	942.148	-0.532115	5.76676e-06	8.52392e-05	3	Eif2a
ENSMUSG00000002458	48.3861	17.7165	1.44105	5.8224e-06	8.60055e-05	2	Rgs19
ENSMUSG00000063011	325.649	69.7888	2.2189	5.84496e-06	8.62826e-05	17	Msln
ENSMUSG00000039765	74.3212	143.66	-0.939774	5.87015e-06	8.65981e-05	5	Cc2d2a
ENSMUSG00000061731	276.184	166.992	0.723619	5.93507e-06	8.74988e-05	15	Ext1
ENSMUSG00000032763	604.301	425.375	0.505151	6.01746e-06	8.86204e-05	10	Ilvbl
ENSMUSG00000034591	272.455	162.006	0.750434	6.01896e-06	8.86204e-05	10	Slc41a2
ENSMUSG00000036553	155.81	84.2092	0.882034	6.02335e-06	8.86276e-05	5	Sh3tc1
ENSMUSG00000000538	676.138	448.746	0.588455	6.02944e-06	8.86598e-05	11	Tom1l2
ENSMUSG00000032501	622.725	390.359	0.671298	6.14337e-06	9.02689e-05	15	Trib1
ENSMUSG00000112808	122.229	210.903	-0.785493	6.14683e-06	9.02689e-05	10	AC153546.1
ENSMUSG00000085705	6.1285	28.0932	-2.09666	6.17716e-06	9.06556e-05	17	Gm16046
ENSMUSG00000021690	400.036	569.497	-0.51072	6.25533e-06	9.17203e-05	13	Jmy
ENSMUSG00000093606	23.8744	61.189	-1.34858	6.25779e-06	9.17203e-05	16	B130034C11Rik
ENSMUSG00000066037	945.44	1365.76	-0.529185	6.29995e-06	9.22786e-05	4	Hnrnpr
ENSMUSG00000066232	1957.59	2702.3	-0.464632	6.30544e-06	9.22994e-05	7	Ipo7
ENSMUSG00000003344	388.376	558.848	-0.523904	6.35045e-06	9.28983e-05	10	Btbd2
ENSMUSG00000068854	43.9773	92.946	-1.07266	6.40826e-06	9.36836e-05	3	Hist2h2be
ENSMUSG00000042312	118.191	57.1717	1.04114	6.41431e-06	9.37117e-05	3	S100a13
ENSMUSG00000031562	235.628	368.693	-0.640258	6.47376e-06	9.45194e-05	8	Dctd
ENSMUSG00000032661	23.4446	4.22313	2.45814	6.48855e-06	9.46744e-05	5	Oas3
ENSMUSG00000059336	22.1767	3.17889	2.78035	6.60956e-06	9.63548e-05	18	Slc14a1
ENSMUSG00000071506	131.54	60.7273	1.11408	6.61221e-06	9.63548e-05	6	Tmem139
ENSMUSG00000030538	1513.76	1090.53	0.473062	6.66389e-06	9.70455e-05	7	Cib1
ENSMUSG00000018585	718.456	501.203	0.518107	6.68465e-06	9.72854e-05	11	Atox1
ENSMUSG00000020312	50.4705	17.6957	1.51311	6.7187e-06	9.77184e-05	10	Shc2
ENSMUSG00000042331	445.375	304.778	0.549069	6.73003e-06	9.77919e-05	11	Specc1
ENSMUSG00000038894	337.158	551.827	-0.711591	6.73238e-06	9.77919e-05	8	Irs2
ENSMUSG00000042678	20.1295	3.61821	2.43328	6.75136e-06	9.80049e-05	11	Myo15
ENSMUSG00000055493	11.9116	37.5381	-1.61534	6.77757e-06	9.83224e-05	10	Epm2a
ENSMUSG00000041134	11.9675	0.506789	4.21977	6.81292e-06	9.87449e-05	16	Cyyr1
ENSMUSG00000020534	938.162	1403.83	-0.579401	6.81539e-06	9.87449e-05	11	Shmt1
ENSMUSG00000034730	15.0898	1.57583	3.17424	6.8557e-06	9.92067e-05	15	Adgrb1
ENSMUSG00000024486	167.311	91.1253	0.871522	6.85602e-06	9.92067e-05	18	Hbegf
ENSMUSG00000028248	1224.87	1700.38	-0.472686	6.88445e-06	9.95547e-05	4	Pnisr
ENSMUSG00000023055	214.687	326.51	-0.603212	6.92335e-06	0.000100053	15	Calcoco1
ENSMUSG00000034868	2522.29	1812.62	0.476075	6.93617e-06	0.000100175	17	Myl12b
ENSMUSG00000067212	793.461	495.449	0.677465	6.94376e-06	0.000100221	17	H2-T23
ENSMUSG00000014361	287.344	176.463	0.702482	6.99414e-06	0.000100884	2	Mertk
ENSMUSG00000027420	36.3897	79.6106	-1.13822	7.02314e-06	0.000101238	2	Bfsp1
ENSMUSG00000070284	453.732	282.431	0.683664	7.04198e-06	0.000101445	9	Gmppb
ENSMUSG00000056204	679.705	435.61	0.63912	7.0476e-06	0.000101461	8	Pgpep1
ENSMUSG00000001504	12.5959	0.506789	4.28963	7.10247e-06	0.000102186	13	Irx2
ENSMUSG00000049517	5358.75	7675.32	-0.518158	7.20055e-06	0.000103532	13	Rps23
ENSMUSG00000031770	901.08	639.776	0.493357	7.23133e-06	0.000103909	8	Herpud1
ENSMUSG00000032531	188.406	96.7914	0.957493	7.29969e-06	0.000104825	9	Amotl2
ENSMUSG00000050379	179.396	280.14	-0.644103	7.31719e-06	0.000105009	X	2021-09-06
ENSMUSG00000038371	608.821	864.517	-0.507475	7.34521e-06	0.000105345	7	Sbf2
ENSMUSG00000036678	345.092	216.889	0.673877	7.40648e-06	0.000106156	15	Aaas
ENSMUSG00000025790	95.941	46.2687	1.0446	7.41678e-06	0.000106237	7	Slco3a1
ENSMUSG00000025075	258.403	157.551	0.71181	7.45068e-06	0.000106655	19	Habp2
ENSMUSG00000062380	26.7312	5.23186	2.32266	7.46755e-06	0.000106829	8	Tubb3
ENSMUSG00000029190	577.903	404.022	0.514238	7.47687e-06	0.000106895	5	D5Ertd579e
ENSMUSG00000049536	0.845081	12.0151	-3.51045	7.49138e-06	0.000107035	X	Tceal1
ENSMUSG00000022489	17.905	53.3649	-1.55182	7.50486e-06	0.00010716	15	Pde1b
ENSMUSG00000005951	258.281	159.742	0.689262	7.53229e-06	0.000107484	11	Shpk
ENSMUSG00000027531	928.187	658.851	0.493776	7.56172e-06	0.000107837	3	Impa1
ENSMUSG00000074604	1961.14	1309.52	0.581666	7.57479e-06	0.000107955	3	Mgst2
ENSMUSG00000017615	1141.8	818.341	0.480172	7.69743e-06	0.000109634	11	Tnfaip1
ENSMUSG00000031078	2330.33	1673.3	0.477185	7.72075e-06	0.000109897	7	Cttn
ENSMUSG00000022912	95.0125	30.7311	1.6342	7.74543e-06	0.000110179	16	Pros1
ENSMUSG00000034269	1075.6	1492.88	-0.472659	7.80925e-06	0.000111018	6	Setd5
ENSMUSG00000039349	898.121	574.76	0.641992	7.82901e-06	0.000111229	1	C130074G19Rik
ENSMUSG00000031586	47.3102	17.2458	1.45181	7.88203e-06	0.000111861	8	Rbpms
ENSMUSG00000000416	179.964	289.361	-0.679292	7.88337e-06	0.000111861	6	Cttnbp2
ENSMUSG00000050732	865.459	600.622	0.52498	7.90894e-06	0.000112154	6	Vamp8
ENSMUSG00000058258	970.41	1438.48	-0.566148	7.94506e-06	0.000112596	13	Idi1
ENSMUSG00000034781	4038.49	2809.2	0.523155	8.00467e-06	0.00011337	10	Gna11
ENSMUSG00000047676	538.118	764.276	-0.505259	8.07089e-06	0.000114236	3	Rpsa-ps10
ENSMUSG00000032458	1920.44	1394.05	0.461972	8.16827e-06	0.000115542	9	Copb2
ENSMUSG00000049690	154.65	77.6279	0.990326	8.19064e-06	0.000115787	1	Nckap5
ENSMUSG00000020682	43.7833	15.5692	1.47657	8.20602e-06	0.000115919	11	Mmp28
ENSMUSG00000032220	911.406	636.856	0.515407	8.21023e-06	0.000115919	9	Myo1e
ENSMUSG00000031299	1900.16	2637.67	-0.472523	8.25178e-06	0.000116433	X	Pdha1
ENSMUSG00000010025	1962.6	1402.37	0.484491	8.35975e-06	0.000117883	11	Aldh3a2
ENSMUSG00000051391	1414.97	1017.66	0.475382	8.42455e-06	0.000118723	5	Ywhag
ENSMUSG00000006641	224.203	131.717	0.762765	8.52005e-06	0.000119995	5	Slc5a6
ENSMUSG00000023832	1111.28	1781.38	-0.679791	8.56619e-06	0.00012057	17	Acat2
ENSMUSG00000042156	17.4448	2.59821	2.689	8.65777e-06	0.000121783	14	Dzip1
ENSMUSG00000062168	2.3526	17.737	-2.8449	8.78852e-06	0.000123546	X	Ppef1
ENSMUSG00000069020	525.82	364.868	0.527985	8.99679e-06	0.000126395	2	Urm1
ENSMUSG00000034255	1030.14	726.16	0.502969	9.01031e-06	0.000126507	11	Arhgap27
ENSMUSG00000019997	40.7983	11.9956	1.75088	9.14422e-06	0.000128256	10	Ctgf
ENSMUSG00000033060	2337.77	1628.26	0.521217	9.1462e-06	0.000128256	14	Lmo7
ENSMUSG00000024883	167.319	93.6652	0.83181	9.21236e-06	0.000129104	19	Rin1
ENSMUSG00000075227	260.565	163.172	0.672585	9.2295e-06	0.000129264	19	Znhit2
ENSMUSG00000030339	1124.62	799.366	0.491673	9.30484e-06	0.000130239	6	Ltbr
ENSMUSG00000061762	402.541	271.7	0.567751	9.36132e-06	0.000130949	6	Tac1
ENSMUSG00000032714	43.1362	15.5692	1.45721	9.38885e-06	0.000131253	10	Syde1
ENSMUSG00000004044	74.3394	30.7091	1.26653	9.45963e-06	0.000132098	11	Cavin1
ENSMUSG00000056724	1151.75	816.352	0.496866	9.46091e-06	0.000132098	9	Nbeal2
ENSMUSG00000007837	356.002	217.57	0.706453	9.48745e-06	0.000132387	7	Prrg2
ENSMUSG00000034343	295.763	187.911	0.657272	9.56186e-06	0.000133343	1	Ube2f
ENSMUSG00000052456	879.288	620.931	0.500461	9.58788e-06	0.000133624	8	Asna1
ENSMUSG00000079445	341.314	220.734	0.631492	9.72688e-06	0.000135478	1	B3gnt7
ENSMUSG00000027806	444.285	279.794	0.663285	9.76603e-06	0.000135939	3	Tsc22d2
ENSMUSG00000009569	619.252	879.863	-0.504415	9.83995e-06	0.000136885	16	Mkl2
ENSMUSG00000048787	208.382	121.295	0.775924	9.85581e-06	0.000136972	7	Dcun1d3
ENSMUSG00000027746	674.312	475.748	0.501512	9.85834e-06	0.000136972	3	Ufm1
ENSMUSG00000032192	69.9421	30.0863	1.20739	9.86606e-06	0.000136996	9	Gnb5
ENSMUSG00000026664	928.988	656.421	0.499517	9.92615e-06	0.000137746	2	Phyh
ENSMUSG00000042251	218.269	129.963	0.750458	9.96479e-06	0.000138198	1	Pm20d1
ENSMUSG00000023262	383.097	258.281	0.566548	9.99827e-06	0.000138577	9	Acy1
ENSMUSG00000065956	211.684	124.624	0.760186	1.01218e-05	0.000140203	8	Defa37
ENSMUSG00000061531	1154.21	797.563	0.531449	1.04648e-05	0.000144867	2	Tmem236
ENSMUSG00000042816	33.0701	9.45494	1.80153	1.05353e-05	0.000145754	18	Gpr151
ENSMUSG00000033730	11.2442	0.506789	4.14784	1.0598e-05	0.000146532	14	Egr3
ENSMUSG00000019087	897.707	635.792	0.496822	1.0624e-05	0.000146801	X	Atp6ap1
ENSMUSG00000079113	9.51426	5.55112e-17	6.27624	1.06662e-05	0.000147244	8	Gm7861
ENSMUSG00000047728	348.255	224.451	0.629831	1.0669e-05	0.000147244	15	BC025446
ENSMUSG00000026123	2410.76	1716.53	0.489207	1.06867e-05	0.000147399	1	Plekhb2
ENSMUSG00000061758	125.16	68.1736	0.876523	1.07371e-05	0.000148004	6	Akr1b10
ENSMUSG00000054484	107.061	49.5815	1.10613	1.07684e-05	0.000148345	2	Tmem62
ENSMUSG00000034377	880.911	612.375	0.522602	1.0781e-05	0.000148429	17	Tulp4
ENSMUSG00000030096	3183.54	2291.12	0.474078	1.08248e-05	0.000148933	6	Slc6a6
ENSMUSG00000041426	174.687	272.462	-0.642235	1.08356e-05	0.000148933	1	Hibch
ENSMUSG00000069769	548.245	781.082	-0.508189	1.08373e-05	0.000148933	11	Msi2
ENSMUSG00000044813	458.662	292.329	0.647465	1.08564e-05	0.000149104	4	Shb
ENSMUSG00000015766	2073.74	1504.17	0.462928	1.08883e-05	0.000149453	6	Eps8
ENSMUSG00000037344	433.571	294.196	0.556389	1.09243e-05	0.000149855	5	Slc12a9
ENSMUSG00000039958	142.482	236.758	-0.729993	1.10887e-05	0.000152019	6	Etfbkmt
ENSMUSG00000068134	106.628	192.139	-0.843074	1.11594e-05	0.000152896	2	Zfp120
ENSMUSG00000041921	255.277	380.667	-0.576385	1.13484e-05	0.000155392	2	Metap1d
ENSMUSG00000038425	101.375	173.465	-0.77877	1.13801e-05	0.000155731	18	Poli
ENSMUSG00000058794	8.74547	30.7091	-1.8291	1.13896e-05	0.000155768	15	Nfe2
ENSMUSG00000070493	3336.33	2446.78	0.447514	1.13984e-05	0.000155794	5	Chchd2
ENSMUSG00000022824	6791.61	4916.58	0.465824	1.14312e-05	0.000156148	16	Muc13
ENSMUSG00000024232	66.0767	29.1572	1.17316	1.15139e-05	0.000157184	18	Bambi
ENSMUSG00000075511	114.215	199.791	-0.799148	1.15679e-05	0.000157825	15	1700001L05Rik
ENSMUSG00000057963	927.114	617.311	0.585313	1.15829e-05	0.000157936	12	Itpk1
ENSMUSG00000071657	360.362	241.204	0.579394	1.16196e-05	0.000158341	19	Bscl2
ENSMUSG00000074071	23.649	5.21304	2.15552	1.16881e-05	0.000159179	7	Fam169b
ENSMUSG00000031021	407.043	263.472	0.625662	1.17173e-05	0.00015948	7	Tmem9b
ENSMUSG00000030583	1934.13	1343.09	0.525044	1.17461e-05	0.000159776	7	Sipa1l3
ENSMUSG00000018899	363.475	218.046	0.733774	1.18015e-05	0.000160434	11	Irf1
ENSMUSG00000037989	807.482	1126.01	-0.478743	1.18777e-05	0.000161373	13	Wnk2
ENSMUSG00000044447	806.622	558.61	0.528157	1.18975e-05	0.000161521	14	Dock5
ENSMUSG00000061315	2971.15	4172.96	-0.489477	1.19028e-05	0.000161521	10	Naca
ENSMUSG00000040785	719.025	1015.3	-0.498627	1.2154e-05	0.00016483	16	Ttc3
ENSMUSG00000029154	23.1976	4.20703	2.43104	1.23484e-05	0.000167367	5	Cwh43
ENSMUSG00000056758	258.608	418.3	-0.689784	1.23685e-05	0.000167539	10	Hmga2
ENSMUSG00000022964	246.135	150.112	0.717162	1.23896e-05	0.000167725	16	Tmem50b
ENSMUSG00000041147	219.874	341.039	-0.627017	1.24111e-05	0.000167916	5	Brca2
ENSMUSG00000048707	694	458.261	0.59605	1.24248e-05	0.000168002	2	Tprn
ENSMUSG00000036225	24.7333	5.65431	2.0965	1.24703e-05	0.000168517	18	Kctd1
ENSMUSG00000061684	102.772	184.6	-0.836507	1.24966e-05	0.000168771	18	Rpl21-ps8
ENSMUSG00000100826	135.498	229.235	-0.751879	1.25103e-05	0.000168856	7	Snhg14
ENSMUSG00000017288	603.108	430.123	0.486707	1.2544e-05	0.00016921	11	Vps53
ENSMUSG00000049686	223.788	131.55	0.761622	1.25831e-05	0.000169637	5	Orai1
ENSMUSG00000030359	35.6393	11.5035	1.62956	1.26146e-05	0.00016996	6	Pzp
ENSMUSG00000082536	249.503	437.157	-0.811698	1.26485e-05	0.000170295	2	Gm13456
ENSMUSG00000063894	272.825	404.022	-0.561834	1.26545e-05	0.000170295	13	Zkscan8
ENSMUSG00000021211	1666.72	1207.04	0.465015	1.29564e-05	0.000174221	13	Akr1c12
ENSMUSG00000019852	368.95	520.369	-0.494851	1.29616e-05	0.000174221	10	Arfgef3
ENSMUSG00000075014	45.4723	4.66089	3.211	1.30109e-05	0.00017478	2	Gm10800
ENSMUSG00000028427	19.3688	3.64024	2.3708	1.31437e-05	0.000176461	4	Aqp7
ENSMUSG00000045665	397.938	263.07	0.596206	1.32572e-05	0.000177879	15	Mfsd5
ENSMUSG00000015575	731.932	502.784	0.539599	1.32795e-05	0.000178073	17	Atp6v0e
ENSMUSG00000026414	33.3925	9.26888	1.82566	1.33024e-05	0.000178274	1	Tnnt2
ENSMUSG00000019961	2171.46	3039.48	-0.484272	1.34218e-05	0.000179769	10	Tmpo
ENSMUSG00000031149	71.5886	33.3252	1.1017	1.34904e-05	0.000180581	X	Praf2
ENSMUSG00000033105	1404.22	1961.04	-0.480729	1.35311e-05	0.000181018	10	Lss
ENSMUSG00000078636	164.182	272.765	-0.730054	1.35419e-05	0.000181056	7	Gm7336
ENSMUSG00000022871	11.5351	0.533757	4.16348	1.36223e-05	0.00018192	16	Fetub
ENSMUSG00000025002	766.186	534.39	0.517618	1.36226e-05	0.00018192	19	Cyp2c55
ENSMUSG00000017446	23.9768	5.1707	2.18119	1.36332e-05	0.000181955	11	C1qtnf1
ENSMUSG00000095253	140.025	227.102	-0.701666	1.36929e-05	0.000182645	17	Zfp799
ENSMUSG00000060126	11662.2	15825.6	-0.440432	1.38172e-05	0.000184194	14	Tpt1
ENSMUSG00000030103	776.121	1073.13	-0.467125	1.39931e-05	0.000186429	6	Bhlhe40
ENSMUSG00000087396	81.7849	144.702	-0.816257	1.4031e-05	0.000186825	X	4933407K13Rik
ENSMUSG00000097773	3.74698	19.7582	-2.35227	1.40559e-05	0.000187047	8	Gm10614
ENSMUSG00000038564	215.011	326.598	-0.60684	1.41286e-05	0.000187904	5	Ift172
ENSMUSG00000055093	171.006	290.058	-0.756301	1.41431e-05	0.000187916	6	Gm8430
ENSMUSG00000069227	33.8224	9.93074	1.76832	1.41461e-05	0.000187916	13	Gprin1
ENSMUSG00000040560	223.931	132.14	0.75613	1.41732e-05	0.000188166	18	Wdr7
ENSMUSG00000037440	115.281	55.498	1.04853	1.42534e-05	0.000189121	10	Vnn1
ENSMUSG00000074151	12.6373	1.06265	3.45848	1.42653e-05	0.000189167	8	Nlrc5
ENSMUSG00000028542	86.5624	41.2641	1.06592	1.43535e-05	0.000190225	4	Slc6a9
ENSMUSG00000023087	186.598	104.166	0.836473	1.43857e-05	0.000190541	3	Noct
ENSMUSG00000091345	19.3688	3.14764	2.58388	1.4547e-05	0.000192566	9	Col6a5
ENSMUSG00000024431	1148.95	1575.38	-0.455475	1.46164e-05	0.000193372	18	Nr3c1
ENSMUSG00000037991	53.4975	102.028	-0.925608	1.47413e-05	0.00019491	16	Rmi2
ENSMUSG00000026858	443.366	309.704	0.516392	1.49534e-05	0.000197494	2	Miga2
ENSMUSG00000025888	615.707	878.377	-0.51017	1.49542e-05	0.000197494	9	Casp1
ENSMUSG00000006095	324.94	216.739	0.583524	1.50032e-05	0.000198026	7	Tbcb
ENSMUSG00000026827	2186.08	1561.85	0.484234	1.50317e-05	0.000198287	2	Gpd2
ENSMUSG00000008682	7202.19	9975.89	-0.46979	1.51705e-05	0.000200003	X	Rpl10
ENSMUSG00000034021	358.231	531.432	-0.563669	1.55644e-05	0.000205075	5	Pds5b
ENSMUSG00000039671	942.59	1318.35	-0.482913	1.55918e-05	0.000205317	2	Zmynd8
ENSMUSG00000023010	9435.53	6858.92	0.459923	1.56611e-05	0.000206111	15	Tmbim6
ENSMUSG00000106838	39.599	81.2884	-1.03379	1.56965e-05	0.000206457	5	1810017P11Rik
ENSMUSG00000000278	644.921	904.444	-0.486458	1.5975e-05	0.000209915	11	Scpep1
ENSMUSG00000043015	60.2868	117.469	-0.952016	1.5978e-05	0.000209915	1	Nemp2
ENSMUSG00000042688	1128.34	813.74	0.471994	1.59892e-05	0.000209941	9	Mapk6
ENSMUSG00000021460	190.059	289.837	-0.609555	1.60276e-05	0.000210324	13	Auh
ENSMUSG00000031166	645.047	897.715	-0.477285	1.61001e-05	0.000211153	X	Wdr13
ENSMUSG00000005677	157.05	87.5164	0.838634	1.6203e-05	0.00021238	1	Nr1i3
ENSMUSG00000009575	1681.11	2427.46	-0.528861	1.62421e-05	0.000212769	15	Cbx5
ENSMUSG00000000861	144.966	233.631	-0.684471	1.62874e-05	0.00021324	11	Bcl11a
ENSMUSG00000036299	620.881	444.643	0.481486	1.63511e-05	0.000213951	18	BC031181
ENSMUSG00000031221	535.015	761.245	-0.510089	1.64364e-05	0.000214894	X	Igbp1
ENSMUSG00000084319	872.356	1217.9	-0.483045	1.64421e-05	0.000214894	6	Tpt1-ps3
ENSMUSG00000032294	11455.6	15996	-0.481486	1.64676e-05	0.000215046	9	Pkm
ENSMUSG00000097571	41.5352	87.7374	-1.0849	1.64727e-05	0.000215046	X	Jpx
ENSMUSG00000021118	505.051	356.675	0.49982	1.66571e-05	0.000217327	12	Plek2
ENSMUSG00000073399	118.845	63.5458	0.905961	1.67009e-05	0.000217775	17	Trim40
ENSMUSG00000026896	274.342	176.718	0.633806	1.67566e-05	0.000218375	2	Ifih1
ENSMUSG00000000126	15.3581	1.04557	3.72981	1.68348e-05	0.000219268	11	Wnt9a
ENSMUSG00000069049	434.491	621.55	-0.514687	1.68479e-05	0.000219313	Y	Eif2s3y
ENSMUSG00000010054	251.915	155.401	0.692546	1.68582e-05	0.000219321	9	Tusc2
ENSMUSG00000031791	60.051	24.6032	1.28666	1.68743e-05	0.000219404	8	Tmem38a
ENSMUSG00000023988	373.843	255.691	0.546943	1.70154e-05	0.000221112	17	Bysl
ENSMUSG00000058672	132.192	73.9676	0.836895	1.70406e-05	0.000221302	13	Tubb2a
ENSMUSG00000059149	175.24	274.363	-0.648686	1.70495e-05	0.000221302	1	Mfsd4a
ENSMUSG00000030541	1130.92	1605.82	-0.504281	1.7073e-05	0.000221481	7	Idh2
ENSMUSG00000001911	393.643	550.904	-0.484241	1.71001e-05	0.000221706	8	Nfix
ENSMUSG00000036023	373.244	524.402	-0.489476	1.71833e-05	0.000222657	14	Parp2
ENSMUSG00000021242	1542.98	2098.66	-0.443751	1.72046e-05	0.000222806	12	Npc2
ENSMUSG00000026576	8897.17	6509.26	0.450709	1.72216e-05	0.000222898	1	Atp1b1
ENSMUSG00000025584	45.7923	17.1852	1.41376	1.72712e-05	0.000223413	7	Pde8a
ENSMUSG00000074865	49.8209	103.309	-1.03849	1.74024e-05	0.000224982	13	Zfp934
ENSMUSG00000063320	121.164	201.101	-0.728497	1.74445e-05	0.000225397	10	1190007I07Rik
ENSMUSG00000003283	81.6073	36.5618	1.15305	1.7464e-05	0.000225521	2	Hck
ENSMUSG00000029823	1598.17	2173.31	-0.443528	1.75791e-05	0.000226879	6	Luc7l2
ENSMUSG00000025358	472.672	687.103	-0.535561	1.77016e-05	0.00022833	10	Cdk2
ENSMUSG00000029916	106.421	182.544	-0.771795	1.77454e-05	0.000228764	6	Agk
ENSMUSG00000026547	2486.25	1824.2	0.447095	1.77575e-05	0.000228791	1	Tagln2
ENSMUSG00000030894	769.007	547.368	0.489155	1.79206e-05	0.00023076	7	Tpp1
ENSMUSG00000019823	664.456	455.375	0.542018	1.80625e-05	0.000232456	10	Mical1
ENSMUSG00000033857	934.053	1300.19	-0.475461	1.81826e-05	0.000233869	11	Engase
ENSMUSG00000022108	3877.45	2816.93	0.460517	1.82919e-05	0.000235142	14	Itm2b
ENSMUSG00000070643	401.061	268.961	0.57255	1.83491e-05	0.000235743	1	Sox13
ENSMUSG00000061848	107.87	208.073	-0.942492	1.86021e-05	0.000238858	15	Gm5805
ENSMUSG00000030048	77.3239	138.252	-0.833751	1.86394e-05	0.000239202	6	Gkn3
ENSMUSG00000000317	17.7439	46.964	-1.41126	1.87205e-05	0.000240106	11	Bcl6b
ENSMUSG00000032357	87.4193	157.38	-0.855308	1.87489e-05	0.000240335	9	Tinag
ENSMUSG00000029518	524.863	375.112	0.484483	1.87902e-05	0.000240729	5	Rab35
ENSMUSG00000028134	216.898	328.032	-0.594509	1.89568e-05	0.000242726	3	Ptbp2
ENSMUSG00000031016	478.484	669.018	-0.481639	1.90166e-05	0.000243354	7	Wee1
ENSMUSG00000027882	551.921	386.287	0.512944	1.92398e-05	0.000246072	3	Stxbp3
ENSMUSG00000042404	58.1683	112.13	-0.936519	1.92864e-05	0.000246412	3	Dennd4b
ENSMUSG00000045518	22.1544	4.7197	2.21122	1.92881e-05	0.000246412	10	Onecut3
ENSMUSG00000081400	102.895	172.19	-0.739772	1.94428e-05	0.000248143	2	Gm13680
ENSMUSG00000037005	451.28	293.973	0.614392	1.94454e-05	0.000248143	X	Xpnpep2
ENSMUSG00000021585	955.203	655.763	0.540472	1.95886e-05	0.000249829	13	Cast
ENSMUSG00000031532	831.745	572.591	0.536277	1.98549e-05	0.00025296	8	Saraf
ENSMUSG00000026959	43.2969	102.957	-1.2403	1.98564e-05	0.00025296	2	Grin1
ENSMUSG00000007827	186.731	302.818	-0.690969	1.9928e-05	0.000253729	6	Ankrd26
ENSMUSG00000028082	2154.72	1567.37	0.458643	1.99944e-05	0.000254432	3	Sh3d19
ENSMUSG00000114003	290.966	438.032	-0.593016	2.00111e-05	0.000254502	13	AC124744.2
ENSMUSG00000047945	644.439	459.14	0.490008	2.02201e-05	0.000257016	4	Marcksl1
ENSMUSG00000070304	74.6149	141.599	-0.919246	2.03149e-05	0.000258002	9	Scn2b
ENSMUSG00000053310	40.3524	12.8818	1.62715	2.03204e-05	0.000258002	9	Nrgn
ENSMUSG00000037321	238.909	152.419	0.648229	2.07058e-05	0.000262748	17	Tap1
ENSMUSG00000033453	118.488	208.384	-0.814708	2.07343e-05	0.000262963	9	Adamts15
ENSMUSG00000002658	736.713	519.903	0.502209	2.07961e-05	0.000263599	17	Gtf2f1
ENSMUSG00000020614	95.0223	48.493	0.966785	2.08486e-05	0.000264117	11	Fam20a
ENSMUSG00000031617	94.1788	48.4232	0.95432	2.08654e-05	0.000264183	8	Tmem184c
ENSMUSG00000020134	490.363	331.818	0.559912	2.09741e-05	0.000265411	11	Peli1
ENSMUSG00000026672	530.6	372.831	0.507708	2.10086e-05	0.000265699	2	Optn
ENSMUSG00000023829	165.54	256.516	-0.634328	2.10318e-05	0.000265791	17	Slc22a1
ENSMUSG00000042210	199.589	304.524	-0.604795	2.10393e-05	0.000265791	9	Abhd14a
ENSMUSG00000028953	794.407	533.093	0.577023	2.11142e-05	0.000266589	5	Abcf2
ENSMUSG00000030095	371.091	253.791	0.548781	2.11921e-05	0.000267424	6	Tmem43
ENSMUSG00000051000	115.574	59.8376	0.943225	2.12354e-05	0.000267821	3	Fam160a1
ENSMUSG00000028967	736.074	509.004	0.529644	2.12725e-05	0.00026814	4	Errfi1
ENSMUSG00000041570	59.4307	26.0312	1.18315	2.14907e-05	0.00027074	1	Camsap2
ENSMUSG00000022404	555.503	393.519	0.49945	2.15122e-05	0.000270749	15	Slc25a17
ENSMUSG00000022353	461.471	640.452	-0.473351	2.15153e-05	0.000270749	15	Mtss1
ENSMUSG00000025508	4581.55	6241.04	-0.445595	2.16845e-05	0.000272727	7	Rplp2
ENSMUSG00000037613	96.7975	30.9323	1.6507	2.17387e-05	0.000273257	7	Tnfrsf23
ENSMUSG00000041975	116.751	195.68	-0.740556	2.1917e-05	0.000275346	2	Mettl8
ENSMUSG00000040943	180.082	278.592	-0.633547	2.1937e-05	0.000275445	3	Tet2
ENSMUSG00000035649	467.053	652.063	-0.482533	2.19701e-05	0.000275708	4	Zcchc7
ENSMUSG00000079523	1454.34	2054.99	-0.497475	2.20457e-05	0.000276504	6	Tmsb10
ENSMUSG00000051022	173.829	96.4929	0.845412	2.20601e-05	0.000276531	5	Hs3st1
ENSMUSG00000023571	78.0484	144.246	-0.881623	2.23976e-05	0.000280607	4	C1qtnf12
ENSMUSG00000040651	287.848	420.866	-0.552282	2.24876e-05	0.000281579	14	Fam208a
ENSMUSG00000042581	16.6153	2.61774	2.63111	2.25787e-05	0.000282563	1	Thsd7b
ENSMUSG00000029836	669.285	957.437	-0.513758	2.28396e-05	0.000285671	6	Cbx3
ENSMUSG00000027546	1997.07	1404.06	0.507231	2.29297e-05	0.00028664	2	Atp9a
ENSMUSG00000027962	11.5042	5.55112e-17	6.55739	2.31255e-05	0.000288929	3	Vcam1
ENSMUSG00000072825	2253.76	1604.4	0.489389	2.35446e-05	0.000294004	12	Cep170b
ENSMUSG00000005982	359.481	246.032	0.546572	2.36167e-05	0.000294742	16	Naa60
ENSMUSG00000032377	38.8395	13.0376	1.57654	2.37756e-05	0.000296561	9	Plscr4
ENSMUSG00000039795	241.581	365.307	-0.592434	2.38654e-05	0.000297518	3	Zfand1
ENSMUSG00000056267	152.943	249.1	-0.703701	2.42092e-05	0.000301638	9	Cep70
ENSMUSG00000037465	192.12	308.369	-0.678504	2.42751e-05	0.000302293	15	Klf10
ENSMUSG00000026447	586.344	818.2	-0.482525	2.43199e-05	0.000302684	1	Pik3c2b
ENSMUSG00000026017	55.6223	105.555	-0.916672	2.43518e-05	0.000302915	1	Carf
ENSMUSG00000027466	1217.66	890.438	0.451	2.45361e-05	0.000305041	2	Rbck1
ENSMUSG00000057400	5.23565	22.395	-2.0805	2.47972e-05	0.000308119	8	Ces1c
ENSMUSG00000025792	1352.3	986.736	0.454712	2.50996e-05	0.000311705	11	Slc25a10
ENSMUSG00000032883	738.164	1045.57	-0.502036	2.51855e-05	0.000312601	1	Acsl3
ENSMUSG00000030246	22.1544	4.73668	2.20989	2.53325e-05	0.000314253	6	Ldhb
ENSMUSG00000017688	1648.87	1143.05	0.527746	2.56585e-05	0.000318123	3	Hnf4g
ENSMUSG00000021684	42.2593	93.7723	-1.14175	2.57294e-05	0.000318828	13	Pde8b
ENSMUSG00000038342	1034.31	1431.46	-0.468633	2.58084e-05	0.000319633	5	Mlxip
ENSMUSG00000025228	1189.5	858.994	0.469478	2.58279e-05	0.0003197	19	Actr1a
ENSMUSG00000010358	241.837	152.845	0.662302	2.58489e-05	0.000319786	11	Ifi35
ENSMUSG00000038569	28.1515	62.8894	-1.15195	2.60448e-05	0.000322033	5	Rad9b
ENSMUSG00000027254	36.2842	10.9918	1.70936	2.64678e-05	0.000327085	2	Map1a
ENSMUSG00000031748	132.848	71.5791	0.887561	2.64977e-05	0.000327263	8	Gnao1
ENSMUSG00000038489	381.549	248.886	0.620057	2.6511e-05	0.000327263	7	Polr2l
ENSMUSG00000024425	581.433	392.884	0.562408	2.68162e-05	0.00033085	18	Ndfip1
ENSMUSG00000027805	35.2105	11.9548	1.54189	2.68775e-05	0.000331426	3	Pfn2
ENSMUSG00000030930	30.8282	66.1143	-1.08878	2.73616e-05	0.000337212	7	Chst15
ENSMUSG00000055670	1569.89	1079.23	0.539843	2.75672e-05	0.000339562	11	Zzef1
ENSMUSG00000001552	2345.8	1657.94	0.499783	2.76029e-05	0.000339816	11	Jup
ENSMUSG00000046623	11.1027	0.533757	4.10706	2.7866e-05	0.000342869	4	Gjb4
ENSMUSG00000031995	2741.12	1991.94	0.459909	2.79185e-05	0.000343329	9	St14
ENSMUSG00000086040	54.7451	22.3737	1.2786	2.8012e-05	0.000344293	6	Wipf3
ENSMUSG00000042444	226.334	332.7	-0.556067	2.82216e-05	0.000346681	9	Mindy2
ENSMUSG00000113204	77.3733	143.74	-0.898291	2.82429e-05	0.000346755	13	CT009718.4
ENSMUSG00000029591	342.961	503.017	-0.547501	2.84344e-05	0.000348761	5	Ung
ENSMUSG00000051098	51.5451	99.3568	-0.934905	2.84371e-05	0.000348761	13	Mblac2
ENSMUSG00000020087	659.346	458.761	0.520974	2.8519e-05	0.000349578	10	Tysnd1
ENSMUSG00000046605	75.0801	132.196	-0.819639	2.86949e-05	0.000351544	11	B3gntl1
ENSMUSG00000063856	1510.37	1086.61	0.474115	2.87222e-05	0.000351688	9	Gpx1
ENSMUSG00000027227	4217.98	2553.99	0.723784	2.8935e-05	0.000354102	2	Sord
ENSMUSG00000024357	248.443	360.307	-0.534517	2.91447e-05	0.000356476	18	Sil1
ENSMUSG00000043065	126.257	201.847	-0.675629	2.9211e-05	0.000357095	16	Spice1
ENSMUSG00000032300	613.183	437.718	0.483587	2.95541e-05	0.000361094	9	1700017B05Rik
ENSMUSG00000085042	610.323	429.452	0.503809	2.97212e-05	0.000362941	5	Abhd11os
ENSMUSG00000048807	49.6869	19.8416	1.31568	2.98357e-05	0.000364144	11	Slc35e4
ENSMUSG00000028443	129.109	212.532	-0.713668	3.0077e-05	0.000366891	4	Nudt2
ENSMUSG00000025862	1199.01	1632.78	-0.444455	3.01466e-05	0.000367542	X	Stag2
ENSMUSG00000035673	711.715	487.851	0.543205	3.0237e-05	0.000368447	10	Sbno2
ENSMUSG00000024055	663.129	444.438	0.57462	3.03748e-05	0.000369802	17	Cyp4f13
ENSMUSG00000060450	536.335	369.62	0.539881	3.03809e-05	0.000369802	18	Rnf14
ENSMUSG00000009646	235.935	135.83	0.792899	3.04428e-05	0.000370358	10	Pla2g12b
ENSMUSG00000034707	967.018	639.642	0.59491	3.0609e-05	0.00037218	10	Gns
ENSMUSG00000027488	107.914	43.4377	1.31487	3.0877e-05	0.000375237	2	Snta1
ENSMUSG00000022312	2155.25	2937.88	-0.446299	3.12471e-05	0.000379532	15	Eif3h
ENSMUSG00000044626	478.293	310.778	0.61849	3.13182e-05	0.000380192	16	Liph
ENSMUSG00000078653	7.78335	27.0948	-1.81607	3.17509e-05	0.000385238	11	Cntd1
ENSMUSG00000024382	498.634	345.584	0.532184	3.19607e-05	0.000387577	18	Ercc3
ENSMUSG00000068349	13.127	1.01329	3.49615	3.20288e-05	0.00038809	15	Gml
ENSMUSG00000070327	1344.32	983.684	0.450014	3.20714e-05	0.00038809	11	Rnf213
ENSMUSG00000040618	664.909	1025.48	-0.624252	3.20735e-05	0.00038809	14	Pck2
ENSMUSG00000024421	37.5885	8.27509	2.1727	3.2074e-05	0.00038809	18	Lama3
ENSMUSG00000050132	10.476	0.506789	4.03313	3.20885e-05	0.00038809	11	Sarm1
ENSMUSG00000022843	1036.75	723.502	0.517068	3.22889e-05	0.000390305	16	Clcn2
ENSMUSG00000017747	135.978	77.4756	0.812607	3.23839e-05	0.000391245	11	Ghdc
ENSMUSG00000039879	336.707	471.646	-0.486994	3.26033e-05	0.000393686	10	Heca
ENSMUSG00000025086	240.394	371.904	-0.623166	3.27336e-05	0.00039505	19	Trub1
ENSMUSG00000110887	64.1039	23.1264	1.46944	3.28341e-05	0.000396051	9	AL603630.1
ENSMUSG00000060935	315.524	209.678	0.586193	3.30896e-05	0.000398921	10	Tmem263
ENSMUSG00000096295	79.7302	147.8	-0.898786	3.31696e-05	0.000399674	8	Defa2
ENSMUSG00000022253	1004.62	1388.78	-0.465696	3.34581e-05	0.000402936	15	Nadk2
ENSMUSG00000040998	136.435	77.653	0.80982	3.35406e-05	0.000403715	3	Npnt
ENSMUSG00000036052	100.202	53.681	0.899028	3.37375e-05	0.00040587	4	Dnajb5
ENSMUSG00000045027	8.45713	5.55112e-17	6.11972	3.39978e-05	0.000408784	17	Prss22
ENSMUSG00000051495	1469.77	2000.08	-0.445301	3.40455e-05	0.000409142	8	Irf2bp2
ENSMUSG00000022184	140.29	79.6616	0.81146	3.4143e-05	0.000410095	15	Fbxo4
ENSMUSG00000038195	55.0576	23.437	1.22138	3.41745e-05	0.000410257	11	Rilp
ENSMUSG00000019900	188.942	109.696	0.787216	3.4207e-05	0.000410351	10	Rfx6
ENSMUSG00000044231	47.6439	91.6073	-0.948413	3.42185e-05	0.000410351	13	Nhlrc1
ENSMUSG00000025287	152.259	75.1096	1.018	3.42601e-05	0.000410632	X	Acot9
ENSMUSG00000022836	513.537	328.255	0.64341	3.43633e-05	0.000411652	16	Mylk
ENSMUSG00000060438	157.959	252.768	-0.677152	3.46357e-05	0.000414696	3	Rps10-ps1
ENSMUSG00000036820	418.956	268.08	0.64033	3.46858e-05	0.000415078	17	Amdhd2
ENSMUSG00000005973	90.309	44.0407	1.0291	3.47696e-05	0.000415861	2	Rcn1
ENSMUSG00000035226	54.2525	115.948	-1.08533	3.51431e-05	0.000420106	2	Rims4
ENSMUSG00000020019	118.062	203.54	-0.791301	3.53102e-05	0.000421882	10	Ntn4
ENSMUSG00000028718	201.372	314.004	-0.635064	3.53443e-05	0.000422066	4	Stil
ENSMUSG00000025738	40.336	14.0796	1.52065	3.5462e-05	0.00042325	17	Fbxl16
ENSMUSG00000032202	151.496	78.9691	0.938358	3.55673e-05	0.000424283	9	Rab27a
ENSMUSG00000034855	17.5443	3.08303	2.44305	3.57259e-05	0.000425951	5	Cxcl10
ENSMUSG00000074794	195.596	292.048	-0.578569	3.59176e-05	0.000428011	13	Arrdc3
ENSMUSG00000031284	34.4597	11.4646	1.57043	3.59937e-05	0.000428694	X	Pak3
ENSMUSG00000036768	439.934	643.821	-0.544871	3.60582e-05	0.000429237	9	Kif15
ENSMUSG00000073758	141.383	81.3137	0.801165	3.61497e-05	0.0004301	4	Sh3d21
ENSMUSG00000074882	536.026	360.797	0.567347	3.62099e-05	0.00043059	19	Cyp2c68
ENSMUSG00000090576	14.2636	39.0676	-1.42073	3.62727e-05	0.000431111	6	Gm17055
ENSMUSG00000041841	4017.15	5803.76	-0.530686	3.63514e-05	0.000431821	15	Rpl37
ENSMUSG00000002279	167.676	264.691	-0.651739	3.69732e-05	0.000438977	17	Lmf1
ENSMUSG00000059070	8790.85	11753.4	-0.418915	3.70284e-05	0.000439403	7	Rpl18
ENSMUSG00000039699	53.8094	22.9684	1.2308	3.73593e-05	0.000443097	19	Batf2
ENSMUSG00000042766	42.8184	85.0001	-0.992146	3.73992e-05	0.000443339	3	Trim46
ENSMUSG00000024248	1494.32	2019.66	-0.434344	3.7605e-05	0.000445545	17	Cox7a2l
ENSMUSG00000031844	36.9174	77.0183	-1.04333	3.77019e-05	0.000446461	8	Hsd17b2
ENSMUSG00000026189	104.659	176.085	-0.742573	3.77385e-05	0.000446574	1	Pecr
ENSMUSG00000029185	152.719	90.0571	0.764306	3.77508e-05	0.000446574	5	Fam114a1
ENSMUSG00000026779	149.903	231.211	-0.62572	3.77849e-05	0.000446744	2	Mastl
ENSMUSG00000029098	332.23	224.056	0.565441	3.78421e-05	0.000447188	5	Acox3
ENSMUSG00000041515	490.74	685.644	-0.484919	3.80183e-05	0.000449035	8	Irf8
ENSMUSG00000097660	6.96798	25.521	-1.8358	3.82067e-05	0.000451026	7	Gm26762
ENSMUSG00000022043	590.125	428.767	0.460421	3.83375e-05	0.000452335	14	Trim35
ENSMUSG00000028841	268.927	167.631	0.677504	3.83919e-05	0.000452741	4	Cnksr1
ENSMUSG00000029649	986.729	718.515	0.456405	3.864e-05	0.00045543	5	Pomp
ENSMUSG00000020183	190.483	112.369	0.756323	3.8777e-05	0.000456808	10	Cpm
ENSMUSG00000048644	84.2632	42.7718	0.976235	3.90329e-05	0.000459398	8	Ctxn1
ENSMUSG00000018171	1853.15	1318.58	0.490604	3.90374e-05	0.000459398	11	Vmp1
ENSMUSG00000021969	597.532	826.444	-0.467955	3.93273e-05	0.000462347	14	Zdhhc20
ENSMUSG00000026618	1122.07	1527.47	-0.443942	3.93673e-05	0.000462347	1	Iars2
ENSMUSG00000019998	930.896	668.634	0.475682	3.93799e-05	0.000462347	10	Stx7
[truncated: 2,474 more rows]

## Sheet: IWT vs IKO
gene_id	IKO1	IKO2	IWT1	IWT2	IKO	IWT	log2FoldChange	pvalue	padj	gene_chr	gene_name
[truncated: 589 more rows]
