# Supplementary material for: Cullin 4b-RING ubiquitin ligase targets IRGM1 to regulate Wnt signaling and intestinal homeostasis
Source: Cell Death Differ. 2022 Feb 23;29(9):1673–88. doi: 10.1038/s41418-022-00954-9 (PMC9433385; doi:10.1038/s41418-022-00954-9)
Supplement: Supplementary file 6 — Table S3 The differential proteins changed in KOIEC mice with fold change of above 1.5 compared with wildtype. [file 41418_2022_954_MOESM6_ESM.xlsx]

## Sheet: Sheet1
Protein accession	Protein description	KO/WT Ratio	Regulated Type	Gene name	Sequence coverage [%]	Mol. weight [kDa]	Score	MS/MS Counts	Peptides
Q9JKB1	Ubiquitin carboxyl-terminal hydrolase isozyme L3	0.658	Down	Uchl3	41.3	26.151	26.808	15	9
Q9DB15	39S ribosomal protein L12, mitochondrial	0.17	Down	Mrpl12	18.4	21.708	5.0182	5	3
Q91WD9	Secretagogin	2.077	Up	Scgn	12	32.145	5.2245	3	2
O09117	Synaptophysin-like protein 1	0.601	Down	Sypl1	13.8	28.899	6.1721	7	3
Q91ZH7	Phospholipase ABHD3	0.375	Down	Abhd3	10	46.232	13.149	3	2
Q9D0K2	Succinyl-CoA:3-ketoacid coenzyme A transferase 1, mitochondrial	0.547	Down	Oxct1	20.4	55.988	96.867	17	8
Q62393	Tumor protein D52	0.409	Down	Tpd52	11.6	24.313	6.1294	2	2
O88384	Vesicle transport through interaction with t-SNAREs homolog 1B	0.646	Down	Vti1b	19	26.713	7.4422	5	4
P35505	Fumarylacetoacetase	1.635	Up	Fah	5.3	46.175	1.9564	2	2
Q8VDG5	Phosphopantothenate--cysteine ligase	0.599	Down	Ppcs	11.3	33.794	8.7448	8	4
Q8R5K4	Nucleolar protein 6	1.963	Up	Nol6	5.9	129.23	7.7401	4	5
Q9CXY9	GPI-anchor transamidase	0.291	Down	Pigk	2.5	44.895	1.506	4	1
Q64339	Ubiquitin-like protein ISG15	1.933	Up	Isg15	19.3	17.897	5.434	4	2
Q9R097	Kunitz-type protease inhibitor 1	0.537	Down	Spint1	15	56.59	74.12	13	6
P43137	Lithostathine-1	1.513	Up	Reg1	34.5	18.518	26.37	13	5
Q9JMF7	Dolichyldiphosphatase 1	1.541	Up	Dolpp1	10.9	27.098	8.5487	5	3
Q7TN98	Cytoplasmic polyadenylation element-binding protein 4	1.717	Up	Cpeb4	4.8	80.121	2.6008	2	3
P51410	60S ribosomal protein L9	0.506	Down	Rpl9	34.9	21.881	50.607	14	6
Q91Y74	CMP-N-acetylneuraminate-beta-galactosamide-alpha-2,3-sialyltransferase 4	0.637	Down	St3gal4	24.6	38.058	52.542	15	8
Q9JHW4	Selenocysteine-specific elongation factor	0.437	Down	Eefsec	8.2	63.538	9.3979	4	3
P62852	40S ribosomal protein S25	1.618	Up	Rps25	30.4	13.742	18.082	6	5
Q03963	Interferon-induced, double-stranded RNA-activated protein kinase	1.564	Up	Eif2ak2	5.8	58.279	3.2633	4	3
Q6P542	ATP-binding cassette sub-family F member 1	0.257	Down	Abcf1	8.1	94.944	11.475	6	5
Q8BU30	Isoleucine--tRNA ligase, cytoplasmic	0.635	Down	Iars	15.1	144.27	48.648	20	15
Q921H8	3-ketoacyl-CoA thiolase A, peroxisomal	0.329	Down	Acaa1a	20.8	43.953	34.042	15	6
Q02819	Nucleobindin-1	0.222	Down	Nucb1	25.5	53.408	37.028	15	11
Q8JZM7	Parafibromin	0.614	Down	Cdc73	6.8	60.576	4.7701	3	3
Q9Z2F2	2'-5'-oligoadenylate synthase-like protein 2	1.786	Up	Oasl2	7.9	58.767	7.2489	4	3
Q8CH72	E3 ubiquitin-protein ligase TRIM32	1.653	Up	Trim32	1.5	72.057	3.4431	4	1
Q9D5V6	Synapse-associated protein 1	0.45	Down	Syap1	7.4	41.349	9.3065	4	2
Q6PDI5	Proteasome adapter and scaffold protein ECM29	0.623	Down	Ecpas	10.2	203.7	26.004	22	15
Q99K74	Mediator of RNA polymerase II transcription subunit 24	1.825	Up	Med24	3	109.98	6.6584	5	2
Q3TDQ1	Dolichyl-diphosphooligosaccharide--protein glycosyltransferase subunit STT3B	0.456	Down	Stt3b	9	93.245	10.478	6	6
Q64737	Trifunctional purine biosynthetic protein adenosine-3	0.608	Down	Gart	19	107.5	49.275	29	13
Q6PCM2	Integrator complex subunit 6	1.849	Up	Ints6	2	99.66	1.7462	3	2
Q9CPS7	RNA-binding protein PNO1	0.524	Down	Pno1	12.9	27.453	7.1468	3	2
Q9CQW5	Galectin-2	0.597	Down	Lgals2	55.4	14.88	45.927	16	7
Q99JR1	Sideroflexin-1	0.562	Down	Sfxn1	18.3	35.649	13.88	7	4
Q80UG5	Septin-9	0.638	Down	Sept9	19.9	65.574	56.44	10	8
Q80XN0	D-beta-hydroxybutyrate dehydrogenase, mitochondrial	0.63	Down	Bdh1	22.2	38.299	25.884	22	9
Q05921	2-5A-dependent ribonuclease	0.361	Down	Rnasel	4.1	83.274	1.9568	2	2
P30681	High mobility group protein B2	3.386	Up	Hmgb2	16.7	24.162	16.76	9	5
P97927	Laminin subunit alpha-4	1.597	Up	Lama4	9.7	201.82	37.159	17	11
Q9DB77	Cytochrome b-c1 complex subunit 2, mitochondrial	0.527	Down	Uqcrc2	26	48.234	37.561	30	10
O55071	Cytochrome P450 2B19	0.514	Down	Cyp2b19	10.2	55.996	15.619	10	4
Q8BV49	Pyrin and HIN domain-containing protein 1	1.797	Up	Pyhin1	8.3	46.886	3.5423	4	3
P50516	V-type proton ATPase catalytic subunit A	0.592	Down	Atp6v1a	29.5	68.325	46.58	27	14
P84104	Serine/arginine-rich splicing factor 3	1.759	Up	Srsf3	29.3	19.329	17.629	10	5
Q80ZK0	28S ribosomal protein S10, mitochondrial	1.703	Up	Mrps10	14.4	18.698	2.1712	3	2
Q76LS9	Ubiquitin carboxyl-terminal hydrolase MINDY-1	1.528	Up	Mindy1	10.9	51.225	1.9912	2	3
Q62000	Mimecan	1.587	Up	Ogn	9.4	34.012	4.7464	3	2
C0HKE9	Histone H2A type 1-P	1.625	Up	Hist1h2ap	26.9	14.135	5.8731	9	3
Q61249	Immunoglobulin-binding protein 1	0.404	Down	Igbp1	12.1	38.97	8.8269	3	3
Q8CCF0	U4/U6 small nuclear ribonucleoprotein Prp31	0.565	Down	Prpf31	8.4	55.429	6.2551	5	3
P11087	Collagen alpha-1(I) chain	2.155	Up	Col1a1	5	138.03	11.275	10	7
Q9ES64	Harmonin	1.614	Up	Ush1c	15.4	102.28	31.873	27	11
Q9QYT7	Phosphatidylinositol N-acetylglucosaminyltransferase subunit Q	1.513	Up	Pigq	3.1	66.264	2.7358	3	2
Q9CYW4	Haloacid dehalogenase-like hydrolase domain-containing protein 3	0.663	Down	Hdhd3	30.7	28.027	18.338	10	5
P59114	Phosphorylated CTD-interacting factor 1	1.513	Up	Pcif1	3.8	80.504	2.6956	2	2
P62960	Nuclease-sensitive element-binding protein 1	0.313	Down	Ybx1	10.6	35.73	13.043	8	3
Q04750	DNA topoisomerase 1	5.494	Up	Top1	13.2	90.875	14.312	11	8
O88643	Serine/threonine-protein kinase PAK 1	0.198	Down	Pak1	3.3	60.736	5.0234	3	2
P27005	Protein S100-A8	0.592	Down	S100a8	22.5	10.294	18.021	3	1
Q8BVP5	Casein kinase I isoform gamma-2	1.522	Up	Csnk1g2	2.4	47.582	1.5593	3	1
Q8BH59	Calcium-binding mitochondrial carrier protein Aralar1	0.638	Down	Slc25a12	7.7	74.569	6.7588	3	4
O08709	Peroxiredoxin-6	0.396	Down	Prdx6	64.3	24.87	144.97	36	14
P22599	Alpha-1-antitrypsin 1-2	1.594	Up	Serpina1b	22.8	45.974	12.533	9	7
Q9CZL5	Pterin-4-alpha-carbinolamine dehydratase 2	0.252	Down	Pcbd2	12.5	14.83	2.4283	3	2
Q8VDW0	ATP-dependent RNA helicase DDX39A	0.634	Down	Ddx39a	30.9	49.067	14.835	9	13
Q91WK0	Leucine-rich repeat flightless-interacting protein 2	0.579	Down	Lrrfip2	14	47.147	10.085	8	4
Q8CG72	Poly(ADP-ribose) glycohydrolase ARH3	1.646	Up	Adprhl2	5.4	39.414	1.5621	4	2
Q8VE37	Regulator of chromosome condensation	1.77	Up	Rcc1	14.3	44.93	10.528	5	4
P01867	Ig gamma-2B chain C region	0.496	Down	Igh-3	11.1	44.259	12.848	3	3
Q8VI93	2'-5'-oligoadenylate synthase 3	1.967	Up	Oas3	4.8	126.33	7.7746	10	6
P16460	Argininosuccinate synthase	0.619	Down	Ass1	6.8	46.584	1.9892	3	3
Q64012	RNA-binding protein Raly	1.541	Up	Raly	16.3	33.188	8.1921	10	6
P97310	DNA replication licensing factor MCM2	0.567	Down	Mcm2	11.1	102.08	13.619	13	8
Q04857	Collagen alpha-1(VI) chain	1.95	Up	Col6a1	19.2	108.49	114.84	36	18
P84244	Histone H3.3	3.024	Up	H3f3a	10.3	15.328	1.518	7	2
Q60847	Collagen alpha-1(XII) chain	1.677	Up	Col12a1	1.5	340.21	7.7895	7	4
Q9CZR2	N-acetylated-alpha-linked acidic dipeptidase 2	1.703	Up	Naalad2	3	82.8	4.465	4	2
Q99PL5	Ribosome-binding protein 1	0.649	Down	Rrbp1	21.2	172.88	318.76	63	31
Q9ESD7	Dysferlin	1.663	Up	Dysf	2.5	237.91	4.8177	5	4
Q922D8	C-1-tetrahydrofolate synthase, cytoplasmic	0.637	Down	Mthfd1	22.1	101.2	42.725	25	16
Q9R112	Sulfide:quinone oxidoreductase, mitochondrial	0.641	Down	Sqor	32.4	50.282	50.844	23	13
Q8BX02	KN motif and ankyrin repeat domain-containing protein 2	1.528	Up	Kank2	4.4	90.244	6.6791	5	3
Q3UVG3	Protein FAM91A1	0.549	Down	Fam91a1	4.9	93.462	22.16	3	3
Q9D0L7	Armadillo repeat-containing protein 10	0.331	Down	Armc10	9.2	33.31	4.3929	2	2
O55201	Transcription elongation factor SPT5	1.581	Up	Supt5h	8.7	120.66	19.111	11	7
O35593	26S proteasome non-ATPase regulatory subunit 14	0.554	Down	Psmd14	19	34.577	13.397	9	5
Q99J83	Autophagy protein 5	0.658	Down	Atg5	6.9	32.402	4.0926	2	1
A3KGB4	TBC1 domain family member 8B	0.206	Down	Tbc1d8b	3.6	127.89	4.0911	3	4
Q9DCF9	Translocon-associated protein subunit gamma	0.45	Down	Ssr3	7.6	21.064	25.163	4	1
Q3URE1	Acyl-CoA synthetase family member 3, mitochondrial	0.571	Down	Acsf3	14.9	65.076	8.0104	6	6
Q99J27	Acetyl-coenzyme A transporter 1	0.585	Down	Slc33a1	10.9	61.075	6.543	4	4
Q7M6Y3	Phosphatidylinositol-binding clathrin assembly protein	0.329	Down	Picalm	7.4	71.543	65.743	8	4
Q91WU0	Carboxylesterase 1F	0.66	Down	Ces1f	23.5	61.612	30.592	26	10
Q9D7I5	Phospholysine phosphohistidine inorganic pyrophosphate phosphatase	1.548	Up	Lhpp	7.8	29.144	1.3185	2	2
P26883	Peptidyl-prolyl cis-trans isomerase FKBP1A	1.747	Up	Fkbp1a	12	11.922	2.8038	4	1
Q9CQC7	NADH dehydrogenase [ubiquinone] 1 beta subcomplex subunit 4	0.562	Down	Ndufb4	18.6	15.081	4.937	7	2
Q3UW53	Protein Niban	0.601	Down	Fam129a	5.1	102.65	6.6363	5	4
Q9DCC4	Pyrroline-5-carboxylate reductase 3	1.937	Up	Pycr3	30.3	28.721	22.601	12	7
Q9JJA4	Ribosome biogenesis protein WDR12	1.721	Up	Wdr12	12.5	47.346	9.4557	8	4
P15208	Insulin receptor	2.021	Up	Insr	2.5	155.61	5.6053	4	3
Q8R086	Sulfite oxidase, mitochondrial	1.688	Up	Suox	5.9	60.755	6.4874	8	3
Q91YL3	Uridine-cytidine kinase-like 1	2.367	Up	Uckl1	3.5	60.841	1.1038	2	2
Q9CXI0	2-methoxy-6-polyprenyl-1,4-benzoquinol methylase, mitochondrial	0.4	Down	Coq5	14.1	37.335	10.358	3	3
Q91WK1	SPRY domain-containing protein 4	0.65	Down	Spryd4	21.3	23.275	6.1121	3	3
Q9EQS3	c-Myc-binding protein	0.524	Down	Mycbp	46.6	11.97	7.6189	4	3
Q9WVC3	Caveolin-2	0.643	Down	Cav2	11.1	18.227	3.4058	6	1
Q62009	Periostin	1.967	Up	Postn	9.1	93.142	10.216	9	5
Q62086	Serum paraoxonase/arylesterase 2	0.552	Down	Pon2	36.7	39.617	43.722	13	7
O08539	Myc box-dependent-interacting protein 1	0.631	Down	Bin1	7.1	64.469	12.731	5	3
Q923D4	Splicing factor 3B subunit 5	0.609	Down	Sf3b5	45.3	10.119	28.855	8	3
P70380	Interleukin-18	0.423	Down	Il18	21.9	22.135	108.25	4	4
P60335	Poly(rC)-binding protein 1	0.49	Down	Pcbp1	35.1	37.497	75.777	13	9
Q99L20	Glutathione S-transferase theta-3	0.55	Down	Gstt3	23.2	27.403	23.414	6	3
Q9Z0L8	Gamma-glutamyl hydrolase	1.899	Up	Ggh	8.8	35.469	3.1028	3	2
Q8BGR9	Ubiquitin-like domain-containing CTD phosphatase 1	1.743	Up	Ublcp1	7.5	36.836	4.5066	3	2
Q9CWK8	Sorting nexin-2	0.643	Down	Snx2	11	58.47	38.811	6	5
Q9ER39	Torsin-1A	0.599	Down	Tor1a	6.3	37.829	2.8398	3	2
Q3TIU4	2',5'-phosphodiesterase 12	0.567	Down	Pde12	7.9	67.513	12.986	4	2
Q80W94	2-acylglycerol O-acyltransferase 2	0.559	Down	Mogat2	32.3	38.591	31.845	17	11
Q9R1P3	Proteasome subunit beta type-2	1.503	Up	Psmb2	28.9	22.906	35.452	16	7
P02802	Metallothionein-1	1.899	Up	Mt1	21.3	6.0181	19.84	7	2
Q8VD65	Phosphoinositide 3-kinase regulatory subunit 4	0.572	Down	Pik3r4	1.6	152.6	3.0817	3	2
Q70FJ1	A-kinase anchor protein 9	1.703	Up	Akap9	1.1	435.87	6.1781	4	3
Q99NF1	Beta,beta-carotene 9',10'-oxygenase	1.548	Up	Bco2	7.9	60.142	3.9308	5	4
Q9JK53	Prolargin	0.657	Down	Prelp	6.9	43.292	10.061	3	2
Q9CR64	Protein kish-A	1.558	Up	Tmem167a	25	8.0738	2.0811	3	2
Q9JKP5	Muscleblind-like protein 1	1.71	Up	Mbnl1	16.4	36.975	9.8637	6	4
Q8BGB8	Ubiquinone biosynthesis protein COQ4 homolog, mitochondrial	0.59	Down	Coq4	11.7	30.084	4.5547	3	2
P27870	Proto-oncogene vav	1.805	Up	Vav1	2.8	98.136	5.6209	3	2
Q99KQ4	Nicotinamide phosphoribosyltransferase	0.634	Down	Nampt	24.4	55.446	95.622	20	10
O54962	Barrier-to-autointegration factor	2.401	Up	Banf1	44.9	10.102	21.434	7	5
Q9DCW4	Electron transfer flavoprotein subunit beta	0.503	Down	Etfb	31.8	27.623	11.518	10	6
Q9JJU8	SH3 domain-binding glutamic acid-rich-like protein	1.674	Up	Sh3bgrl	59.6	12.811	26.077	11	5
Q8CI33	CWF19-like protein 1	1.538	Up	Cwf19l1	8	60.193	38.82	7	4
Q9DBP5	UMP-CMP kinase	0.623	Down	Cmpk1	44.9	22.165	24.081	18	8
Q8R001	Microtubule-associated protein RP/EB family member 2	1.601	Up	Mapre2	14.4	36.946	22.808	5	3
Q9ESX5	H/ACA ribonucleoprotein complex subunit DKC1	1.548	Up	Dkc1	21.2	57.401	18.335	15	9
Q8CGK3	Lon protease homolog, mitochondrial	0.541	Down	Lonp1	11.9	105.84	25.681	13	8
Q3U9G9	Lamin-B receptor	1.503	Up	Lbr	2.9	71.439	0.90026	2	2
P14115	60S ribosomal protein L27a	0.626	Down	Rpl27a	28.4	16.605	16.258	13	6
Q921T2	Torsin-1A-interacting protein 1	0.664	Down	Tor1aip1	5.4	66.78	3.1148	4	3
Q3UVK0	Endoplasmic reticulum metallopeptidase 1	1.503	Up	Ermp1	5	100.15	6.2826	4	4
P97370	Sodium/potassium-transporting ATPase subunit beta-3	1.663	Up	Atp1b3	22.3	31.775	19.359	18	6
Q99KJ8	Dynactin subunit 2	0.289	Down	Dctn2	24.6	44.116	21.462	12	8
Q8BFY6	Peflin	0.586	Down	Pef1	13.5	29.227	6.9971	6	3
Q3TIX9	U4/U6.U5 tri-snRNP-associated protein 2	0.468	Down	Usp39	7.8	65.146	4.0164	3	3
O55126	Protein NipSnap homolog 2	0.358	Down	Nipsnap2	14.2	32.932	9.6662	5	3
Q9CQ18	Ribonuclease H2 subunit C	0.571	Down	Rnaseh2c	18.7	17.823	8.9017	2	2
Q9Z2Q5	39S ribosomal protein L40, mitochondrial	1.567	Up	Mrpl40	11.2	24.301	8.2127	4	2
Q64GA5	Cytosolic phospholipase A2 gamma	3.167	Up	Pla2g4c	8	67.881	4.5712	4	4
P02463	Collagen alpha-1(IV) chain	1.591	Up	Col4a1	2.3	160.68	7.991	9	3
Q3TCJ1	BRISC complex subunit Abraxas 2	0.543	Down	Abraxas2	6.7	46.942	5.7246	3	2
P62830	60S ribosomal protein L23	0.404	Down	Rpl23	38.6	14.865	23.746	12	4
A2ADY9	Protein DDI1 homolog 2	1.663	Up	Ddi2	9.5	44.59	6.5638	5	4
Q62395	Trefoil factor 3	0.407	Down	Tff3	50.6	8.8081	6.5858	5	2
P62264	40S ribosomal protein S14	0.478	Down	Rps14	13.9	16.273	2.0811	5	2
Q9CY18	Sorting nexin-7	0.579	Down	Snx7	16	45	8.6046	10	5
P62331	ADP-ribosylation factor 6	0.647	Down	Arf6	21.1	20.082	7.8251	10	3
P62281	40S ribosomal protein S11	0.558	Down	Rps11	36.7	18.431	44.715	11	7
Q6P5G3	MBT domain-containing protein 1	2.448	Up	Mbtd1	3.5	70.669	1.2875	2	2
P49586	Choline-phosphate cytidylyltransferase A	1.628	Up	Pcyt1a	22.6	41.666	36.193	18	7
Q8K5B2	Multiple coagulation factor deficiency protein 2 homolog	0.231	Down	Mcfd2	35.9	16.168	20.415	3	2
Q8R5F3	O-acetyl-ADP-ribose deacetylase 1	1.692	Up	Oard1	24.3	17.107	7.6112	6	3
Q8CFE4	SCY1-like protein 2	0.554	Down	Scyl2	7	103.32	9.0233	7	5
Q80YX1	Tenascin	1.77	Up	Tnc	4.1	231.8	11.351	12	7
Q61211	Eukaryotic translation initiation factor 2D	0.649	Down	Eif2d	5.4	62.829	4.1011	2	2
P62806	Histone H4	4.222	Up	Hist1h4a	30.1	11.367	10.293	20	4
Q01149	Collagen alpha-2(I) chain	1.766	Up	Col1a2	4.6	129.56	8.1195	7	5
Q8BX70	Vacuolar protein sorting-associated protein 13C	1.516	Up	Vps13c	1.1	420.08	5.5272	3	3
Q9ERS5	Pleckstrin homology domain-containing family A member 2	0.552	Down	Plekha2	10.6	47.379	10.366	3	3
Q91WK2	Eukaryotic translation initiation factor 3 subunit H	0.431	Down	Eif3h	19	39.832	13.709	13	7
Q9EQG9	Collagen type IV alpha-3-binding protein	1.729	Up	Col4a3bp	4	71.11	4.1687	5	2
O70252	Heme oxygenase 2	0.642	Down	Hmox2	11.7	35.738	3.7234	3	3
Q2TPA8	Hydroxysteroid dehydrogenase-like protein 2	0.48	Down	Hsdl2	5.9	54.208	5.1377	3	2
Q61151	Serine/threonine-protein phosphatase 2A 56 kDa regulatory subunit epsilon isoform	0.637	Down	Ppp2r5e	16.3	54.713	9.9115	6	5
Q9CPZ6	ORM1-like protein 3	0.569	Down	Ormdl3	17	17.476	4.8716	4	2
Q8JZQ2	AFG3-like protein 2	0.238	Down	Afg3l2	6.1	89.518	17.444	8	5
P57716	Nicastrin	1.621	Up	Ncstn	6.9	78.491	11.896	10	4
Q8VDP4	Cell cycle and apoptosis regulator protein 2	0.596	Down	Ccar2	5.9	103	11.226	5	3
P57784	U2 small nuclear ribonucleoprotein A'	1.574	Up	Snrpa1	6.3	28.357	2.766	5	2
Q9DBR3	Armadillo repeat-containing protein 8	1.519	Up	Armc8	3.3	75.363	3.271	2	2
Q9CY58	Plasminogen activator inhibitor 1 RNA-binding protein	0.384	Down	Serbp1	3.7	44.714	18.151	4	1
Q9EQQ2	Protein YIPF5	0.649	Down	Yipf5	3.5	27.873	1.9884	5	1
Q8K2Y7	39S ribosomal protein L47, mitochondrial	1.591	Up	Mrpl47	25.8	29.725	14.864	16	7
O35566	CD151 antigen	1.614	Up	Cd151	13.4	28.246	24.576	8	3
P62838	Ubiquitin-conjugating enzyme E2 D2	0.57	Down	Ube2d2	36.1	16.735	45.842	4	3
Q9CZ42	ATP-dependent (S)-NAD(P)H-hydrate dehydratase	0.652	Down	Naxd	21.3	36.717	23.09	9	5
Q8BH86	D-glutamate cyclase, mitochondrial	0.549	Down	Dglucy	13.6	66.365	13.135	7	7
Q9R008	Mevalonate kinase	0.521	Down	Mvk	10.1	41.877	14.633	3	2
Q99LC5	Electron transfer flavoprotein subunit alpha, mitochondrial	0.565	Down	Etfa	41.7	35.009	58.921	22	11
Q8CFQ3	RNA helicase aquarius	0.617	Down	Aqr	3	170.29	11.137	6	3
Q9Z2M7	Phosphomannomutase 2	0.642	Down	Pmm2	37.2	27.656	44.776	6	7
Q99L04	Dehydrogenase/reductase SDR family member 1	0.464	Down	Dhrs1	36.4	34.005	19.063	24	10
Q60865	Caprin-1	1.646	Up	Caprin1	7.5	78.168	20.714	5	4
P10493	Nidogen-1	1.621	Up	Nid1	14.5	136.54	42.643	18	14
Q91YP2	Neurolysin, mitochondrial	1.608	Up	Nln	10.5	80.428	13.549	11	6
Q9JHJ0	Tropomodulin-3	1.99	Up	Tmod3	17	39.502	12.107	4	5
P48758	Carbonyl reductase [NADPH] 1	0.601	Down	Cbr1	41.2	30.641	35.455	24	11
Q9CY97	RNA polymerase II subunit A C-terminal domain phosphatase SSU72	0.616	Down	Ssu72	10.3	22.517	3.161	3	2
Q91XD2	LIM and senescent cell antigen-like-containing domain protein 2	0.649	Down	Lims2	6.7	39.031	2.6236	4	2
Q923B0	Gamma-glutamylaminecyclotransferase	1.853	Up	Ggact	20.1	17.08	6.1245	3	2
Q3UHQ6	Protein dopey-2	0.569	Down	Dopey2	2.4	257.48	5.2503	4	4
Q9Z2I9	Succinate--CoA ligase [ADP-forming] subunit beta, mitochondrial	0.567	Down	Sucla2	34.3	50.113	46.93	18	11
Q8VHQ9	Acyl-coenzyme A thioesterase 11	0.552	Down	Acot11	16	67.354	20.907	13	6
Q9D0B0	Serine/arginine-rich splicing factor 9	2.145	Up	Srsf9	17.1	25.661	2.9762	4	3
Q8VE88	Protein FAM114A2	0.515	Down	Fam114a2	12.7	54.044	17.616	5	4
O35448	Lysosomal thioesterase PPT2	1.874	Up	Ppt2	7.3	34.366	4.5273	4	2
B2RY56	RNA-binding protein 25	0.37	Down	Rbm25	3.2	99.551	6.3883	4	3
Q63932	Dual specificity mitogen-activated protein kinase kinase 2	0.596	Down	Map2k2	11.7	44.402	6.6151	6	6
Q61214	Dual specificity tyrosine-phosphorylation-regulated kinase 1A	1.92	Up	Dyrk1a	8	85.493	8.0686	6	5
Q925I1	ATPase family AAA domain-containing protein 3	1.928	Up	Atad3	8.8	66.741	50.394	4	4
Q91VS7	Microsomal glutathione S-transferase 1	0.476	Down	Mgst1	11.6	17.551	5.0861	3	2
Q61210	Rho guanine nucleotide exchange factor 1	0.594	Down	Arhgef1	5.8	102.8	20.708	5	4
Q8VCM7	Fibrinogen gamma chain	1.513	Up	Fgg	18.3	49.391	22.045	13	6
Q9WV38	Solute carrier family 2, facilitated glucose transporter member 5	0.555	Down	Slc2a5	3.4	55.409	7.1616	5	2
Q9D8B3	Charged multivesicular body protein 4b	0.5	Down	Chmp4b	33.5	24.936	25.788	9	7
Q9CYZ2	Tumor protein D54	0.24	Down	Tpd52l2	12.7	24.043	2.7218	3	2
P62900	60S ribosomal protein L31	0.238	Down	Rpl31	12.8	14.463	2.0538	3	2
Q03265	ATP synthase subunit alpha, mitochondrial	0.522	Down	Atp5f1a	21.5	59.752	86.779	26	12
P62245	40S ribosomal protein S15a	1.516	Up	Rps15a	51.5	14.839	50.71	31	8
Q8C0D5	Elongation factor-like GTPase 1	0.627	Down	Efl1	9.3	125.78	16.234	9	7
Q9ES28	Rho guanine nucleotide exchange factor 7	1.801	Up	Arhgef7	9.3	97.055	11.692	8	6
Q91W69	Epsin-3	1.869	Up	Epn3	3	68.24	1.6313	2	2
Q3TFQ1	SPRY domain-containing protein 7	1.506	Up	Spryd7	24.5	21.681	4.9362	4	3
Q3TCH7	Cullin-4A	0.35	Down	Cul4a	6.5	87.752	7.5226	4	4
P68033	Actin, alpha cardiac muscle 1	0.504	Down	Actc1	52.3	42.019	73.965	16	17
Q3UGC7	Eukaryotic translation initiation factor 3 subunit J-A	0.288	Down	Eif3j1	8.8	29.343	4.457	3	2
P19253	60S ribosomal protein L13a	0.459	Down	Rpl13a	14.8	23.464	5.7529	6	3
Q8R574	Phosphoribosyl pyrophosphate synthase-associated protein 2	0.495	Down	Prpsap2	11.1	40.88	4.7875	5	3
Q8BMC4	Nucleolar protein 9	0.419	Down	Nop9	2.4	70.046	11.356	2	1
P84099	60S ribosomal protein L19	0.612	Down	Rpl19	12.2	23.466	2.6644	7	3
Q06890	Clusterin	0.584	Down	Clu	9.4	51.655	8.6155	8	3
P42125	Enoyl-CoA delta isomerase 1, mitochondrial	1.677	Up	Eci1	31.8	32.25	19.498	18	8
Q91YY4	ATP synthase mitochondrial F1 complex assembly factor 2	0.526	Down	Atpaf2	8.3	33.289	2.9243	2	2
Q8BWT1	3-ketoacyl-CoA thiolase, mitochondrial	0.591	Down	Acaa2	32.7	41.829	42.998	20	10
P54869	Hydroxymethylglutaryl-CoA synthase, mitochondrial	0.529	Down	Hmgcs2	6.7	56.822	3.2185	2	3
Q3TVI8	Pre-B-cell leukemia transcription factor-interacting protein 1	0.613	Down	Pbxip1	4.8	81.163	6.8103	3	2
Q4VA53	Sister chromatid cohesion protein PDS5 homolog B	1.561	Up	Pds5b	2.9	164.42	3.4292	3	3
P58137	Acyl-coenzyme A thioesterase 8	0.341	Down	Acot8	20.6	35.827	13.398	6	5
D3Z6Q9	Bridging integrator 2	1.646	Up	Bin2	5.3	52.553	10.725	5	2
Q91YT7	YTH domain-containing family protein 2	1.747	Up	Ythdf2	7.1	62.279	9.9822	7	4
Q6P4S6	Serine/threonine-protein kinase SIK3	1.833	Up	Sik3	2.1	145.78	1.5118	2	2
Q8VIJ6	Splicing factor, proline- and glutamine-rich	0.643	Down	Sfpq	12.2	75.441	32.458	17	8
Q8BGS2	BolA-like protein 2	0.566	Down	Bola2	44.2	10.214	6.3566	2	2
Q9ERG0	LIM domain and actin-binding protein 1	0.32	Down	Lima1	3.5	84.059	5.8409	5	2
Q01405	Protein transport protein Sec23A	0.623	Down	Sec23a	34	86.161	200.23	45	22
Q8R1T4	UDP-N-acetylglucosamine transporter	0.447	Down	Slc35a3	8.9	35.976	36.934	4	2
Q8R1J1	Transmembrane 6 superfamily member 2	0.308	Down	Tm6sf2	4.2	43.026	5.1587	4	1
P36371	Antigen peptide transporter 2	0.534	Down	Tap2	4.4	77.444	3.2383	4	2
Q8CEC0	Nuclear pore complex protein Nup88	0.63	Down	Nup88	5.2	84.937	5.8211	3	3
P04117	Fatty acid-binding protein, adipocyte	1.509	Up	Fabp4	47	14.65	21.954	18	6
P61965	WD repeat-containing protein 5	1.535	Up	Wdr5	21.6	36.588	11.299	9	5
P39061	Collagen alpha-1(XVIII) chain	1.774	Up	Col18a1	1.3	182.17	2.3646	2	3
Q3V384	AFG1-like ATPase	0.584	Down	Afg1l	3.3	54.313	1.2343	2	2
Q9CWL2	Zinc finger protein castor homolog 1	2.044	Up	Casz1	1.5	191.19	1.8067	2	2
Q9CR51	V-type proton ATPase subunit G 1	0.266	Down	Atp6v1g1	14.4	13.724	46.501	2	1
Q8BMS1	Trifunctional enzyme subunit alpha, mitochondrial	0.422	Down	Hadha	20.6	82.669	30.818	24	13
Q9Z1Z0	General vesicular transport factor p115	0.661	Down	Uso1	36.4	106.98	100.52	47	27
Q64285	Bile salt-activated lipase	1.513	Up	Cel	17.4	65.812	17.423	23	12
P63158	High mobility group protein B1	1.614	Up	Hmgb1	15.8	24.893	15.467	7	3
Q05793	Basement membrane-specific heparan sulfate proteoglycan core protein	1.574	Up	Hspg2	13.5	398.29	126.75	60	32
Q9JIQ8	Transmembrane protease serine 2	1.915	Up	Tmprss2	2	53.525	4.2353	3	1
P11157	Ribonucleoside-diphosphate reductase subunit M2	2.19	Up	Rrm2	6.4	45.095	6.6647	3	2
Q9CXW4	60S ribosomal protein L11	0.493	Down	Rpl11	28.1	20.252	12.224	10	5
Q99JT2	Serine/threonine-protein kinase 26	0.288	Down	Stk26	5.8	46.613	3.3706	3	2
Q8VC42	Regulator of MON1-CCZ1 complex	2.436	Up	Rmc1	3.2	74.922	1.1367	2	2
Q9D6S7	Ribosome-recycling factor, mitochondrial	1.625	Up	Mrrf	24.8	29.05	12.443	5	4
O70303	Cell death activator CIDE-B	0.599	Down	Cideb	9.6	24.8	2.6322	2	2
P97478	5-demethoxyubiquinone hydroxylase, mitochondrial	0.585	Down	Coq7	12.4	24.041	4.0522	4	2
Q99LJ6	Glutathione peroxidase 7	2.185	Up	Gpx7	16.1	21.061	5.4672	5	2
Q99J56	Derlin-1	0.465	Down	Derl1	7.6	28.834	2.5089	3	2
Q9DCU6	39S ribosomal protein L4, mitochondrial	0.645	Down	Mrpl4	6.8	33.073	2.8148	4	2
P19324	Serpin H1	0.203	Down	Serpinh1	12.5	46.533	37.533	10	4
Q9DBW0	Cytochrome P450 4V2	0.626	Down	Cyp4v2	10.9	60.938	16.294	8	5
P0DOV2	Interferon-activable protein 204	1.725	Up	Ifi204	2.7	69.437	2.571	4	2
Q8K0G5	EARP-interacting protein	0.553	Down	Eipr1	23.8	43.126	8.0241	7	6
P42859	Huntingtin	0.59	Down	Htt	0.7	344.69	1.4601	3	2
Q01320	DNA topoisomerase 2-alpha	1.874	Up	Top2a	11.8	172.79	16.018	12	16
O08756	3-hydroxyacyl-CoA dehydrogenase type-2	0.388	Down	Hsd17b10	24.1	27.418	13.042	15	5
A2AS89	Agmatinase, mitochondrial	1.535	Up	Agmat	11.5	38.255	3.6444	4	3
P35550	rRNA 2'-O-methyltransferase fibrillarin	0.522	Down	Fbl	17.4	34.306	8.3892	9	5
P48410	ATP-binding cassette sub-family D member 1	0.526	Down	Abcd1	8.2	81.858	8.5945	7	4
Q9JIA7	Sphingosine kinase 2	0.63	Down	Sphk2	9.2	65.617	4.9421	8	4
P28352	DNA-(apurinic or apyrimidinic site) lyase	1.99	Up	Apex1	31.2	35.49	20.242	10	7
P52503	NADH dehydrogenase [ubiquinone] iron-sulfur protein 6, mitochondrial	0.508	Down	Ndufs6	23.3	13.02	4.2938	5	2
Q3UYC0	Protein phosphatase 1H	1.532	Up	Ppm1h	7	56.379	6.4242	6	3
Q8K009	Mitochondrial 10-formyltetrahydrofolate dehydrogenase	0.627	Down	Aldh1l2	10	101.59	7.0724	4	8
Q8C196	Carbamoyl-phosphate synthase [ammonia], mitochondrial	0.609	Down	Cps1	42.3	164.62	323.31	109	48
O08573	Galectin-9	1.729	Up	Lgals9	16.1	40.035	14.216	9	6
P07146	Anionic trypsin-2	1.766	Up	Prss2	21.1	26.203	140.29	11	3
P62315	Small nuclear ribonucleoprotein Sm D1	0.543	Down	Snrpd1	43.7	13.281	20.473	4	3
Q61576	Peptidyl-prolyl cis-trans isomerase FKBP10	1.564	Up	Fkbp10	7.2	64.697	5.5012	4	3
Q3U2U7	Methyltransferase-like protein 17, mitochondrial	0.609	Down	Mettl17	7.8	52.06	3.4235	2	2
Q9CWY8	Ribonuclease H2 subunit A	0.405	Down	Rnaseh2a	5.3	33.512	1.9129	2	2
Q921S7	39S ribosomal protein L37, mitochondrial	0.657	Down	Mrpl37	22.2	48.34	23.118	14	8
Q9Z2H7	PDZ domain-containing protein GIPC2	0.652	Down	Gipc2	24.2	34.118	12.529	6	5
Q9D0E1	Heterogeneous nuclear ribonucleoprotein M	0.357	Down	Hnrnpm	11.2	77.648	8.4369	7	6
Q9D0F6	Replication factor C subunit 5	4.51	Up	Rfc5	8.6	38.096	5.0173	2	2
Q02788	Collagen alpha-2(VI) chain	1.663	Up	Col6a2	14.7	110.33	94.164	29	13
Q61878	Bone marrow proteoglycan	1.981	Up	Prg2	14.8	24.255	6.781	5	4
Q6P9J9	Anoctamin-6	0.643	Down	Ano6	2.9	106.25	13.753	4	2
P12791	Cytochrome P450 2B10	0.364	Down	Cyp2b10	11.6	56.743	21.902	11	6
Q8CG47	Structural maintenance of chromosomes protein 4	1.516	Up	Smc4	7.9	146.89	18.874	16	10
O70228	Probable phospholipid-transporting ATPase IIA	0.534	Down	Atp9a	3.9	118.61	7.825	5	3
P62342	Thioredoxin reductase-like selenoprotein T	0.534	Down	Selenot	19.5	22.292	6.1082	3	3
O70370	Cathepsin S	1.554	Up	Ctss	20.6	38.474	26.966	9	5
P33174	Chromosome-associated kinesin KIF4	1.813	Up	Kif4	1.7	139.52	1.2955	2	2
Q9Z0H3	SWI/SNF-related matrix-associated actin-dependent regulator of chromatin subfamily B member 1	0.386	Down	Smarcb1	9.9	44.141	27.274	3	2
Q8BTJ4	Bis(5'-adenosyl)-triphosphatase enpp4	1.621	Up	Enpp4	4.4	51.611	3.6979	3	2
Q3UIL6	Pleckstrin homology domain-containing family A member 7	0.596	Down	Plekha7	2	126.74	4.9727	2	2
Q9DBG7	Signal recognition particle receptor subunit alpha	0.249	Down	Srpra	5.7	69.622	15.417	2	2
Q8K1Z0	Ubiquinone biosynthesis protein COQ9, mitochondrial	1.928	Up	Coq9	16	35.082	19.818	7	4
Q8K1X1	WD repeat-containing protein 11	1.628	Up	Wdr11	8.3	135.94	12.09	9	8
Q9CZB0	Succinate dehydrogenase cytochrome b560 subunit, mitochondrial	1.516	Up	Sdhc	22.5	18.382	9.4587	7	5
P34022	Ran-specific GTPase-activating protein	1.564	Up	Ranbp1	24.6	23.596	15.575	4	3
Q6Q477	Plasma membrane calcium-transporting ATPase 4	0.437	Down	Atp2b4	8	133.07	6.1953	5	8
Q8BMP6	Golgi resident protein GCP60	0.232	Down	Acbd3	6.5	60.18	5.8572	4	3
Q9CR68	Cytochrome b-c1 complex subunit Rieske, mitochondrial	1.541	Up	Uqcrfs1	23.4	29.367	70.824	21	7
Q62383	Transcription elongation factor SPT6	1.503	Up	Supt6h	7.4	199.08	20.558	19	10
Q9QYB5	Gamma-adducin	0.575	Down	Add3	8.9	78.776	19.411	9	5
Q812G0	Alpha-1,3-mannosyl-glycoprotein 4-beta-N-acetylglucosaminyltransferase A	1.535	Up	Mgat4a	1.7	61.479	2.1	3	1
O70172	Phosphatidylinositol 5-phosphate 4-kinase type-2 alpha	1.801	Up	Pip4k2a	7.2	46.151	4.8059	3	2
A2AX52	Collagen alpha-4(VI) chain	1.861	Up	Col6a4	8.6	250.8	34.986	32	17
Q8VE22	28S ribosomal protein S23, mitochondrial	0.555	Down	Mrps23	27.1	20.348	17.4	6	4
Q921I9	Exosome complex component RRP41	0.485	Down	Exosc4	11.8	26.249	4.2171	4	2
Q9DBE8	Alpha-1,3/1,6-mannosyltransferase ALG2	0.546	Down	Alg2	5.3	47.404	3.8222	3	2
Q61081	Hsp90 co-chaperone Cdc37	0.409	Down	Cdc37	20.8	44.593	23.446	9	6
Q9D7M1	Glucose-induced degradation protein 8 homolog	0.66	Down	Gid8	23.7	26.778	12.118	8	4
Q61292	Laminin subunit beta-2	1.66	Up	Lamb2	6.3	196.58	16.671	15	8
Q7TNC4	Putative RNA-binding protein Luc7-like 2	0.387	Down	Luc7l2	18.6	46.582	13.505	16	7
Q6ZWY9	Histone H2B type 1-C/E/G	3.535	Up	Hist1h2bc	52.4	13.906	54.6	17	7
P56380	Bis(5'-nucleosyl)-tetraphosphatase [asymmetrical]	2.419	Up	Nudt2	26.5	16.989	9.0471	6	3
Q9JMA7	Cytochrome P450 3A41	0.467	Down	Cyp3a41a	5.6	57.986	7.0699	5	3
P21460	Cystatin-C	1.581	Up	Cst3	32.1	15.531	5.7512	3	3
Q9WVH9	Fibulin-5	2.617	Up	Fbln5	6.9	50.193	5.5258	4	3
Q505F5	Leucine-rich repeat-containing protein 47	1.577	Up	Lrrc47	12.6	63.589	24.688	5	4
P51162	Gastrotropin	4.249	Up	Fabp6	21.9	14.486	5.643	3	2
Q91VR2	ATP synthase subunit gamma, mitochondrial	0.477	Down	Atp5f1c	23.2	32.886	15.98	20	6
F2Z461	E3 ISG15--protein ligase Herc6	1.829	Up	Herc6	1.7	112.93	2.9839	3	2
O70251	Elongation factor 1-beta	0.453	Down	Eef1b	48.9	24.693	129.3	11	9
Q91YN9	BAG family molecular chaperone regulator 2	1.736	Up	Bag2	13.3	23.473	2.7549	3	2
Q9QZL0	Receptor-interacting serine/threonine-protein kinase 3	0.22	Down	Ripk3	13	53.322	11.769	5	3
Q62448	Eukaryotic translation initiation factor 4 gamma 2	0.558	Down	Eif4g2	5.6	102.1	54.488	7	4
O35130	Ribosomal RNA small subunit methyltransferase NEP1	1.635	Up	Emg1	14.8	26.974	3.909	3	3
P55292	Desmocollin-2	0.661	Down	Dsc2	8.6	99.96	72.029	11	5
Q91Z96	BMP-2-inducible protein kinase	1.981	Up	Bmp2k	0.9	126.18	2.1649	4	1
P56392	Cytochrome c oxidase subunit 7A1, mitochondrial	0.526	Down	Cox7a1	16.2	8.9863	2.576	4	1
Q9JHI7	Exosome complex component RRP45	1.813	Up	Exosc9	8.9	48.936	5.3211	6	3
A2A8L5	Receptor-type tyrosine-protein phosphatase F	1.567	Up	Ptprf	6.5	211.49	13.984	14	9
O70325	Phospholipid hydroperoxide glutathione peroxidase	1.677	Up	Gpx4	22.3	22.228	7.4685	8	5
O08795	Glucosidase 2 subunit beta	0.373	Down	Prkcsh	16.5	58.792	48.438	13	8
P97355	Spermine synthase	1.743	Up	Sms	7.7	41.313	3.7878	2	2
P11276	Fibronectin	1.981	Up	Fn1	8.3	272.53	21.16	19	15
Q02780	Nuclear factor 1 A-type	1.618	Up	Nfia	6.4	58.552	3.6729	3	2
P01843	Ig lambda-1 chain C region	0.654	Down	---	32.4	11.575	21.311	4	2
Q91WU5	Arsenite methyltransferase	0.61	Down	As3mt	23.1	41.793	29.28	14	8
O88531	Palmitoyl-protein thioesterase 1	1.618	Up	Ppt1	4.2	34.49	2.2207	3	1
Q8BMG7	Rab3 GTPase-activating protein non-catalytic subunit	0.47	Down	Rab3gap2	2.3	152.53	4.6057	8	3
P58064	28S ribosomal protein S6, mitochondrial	0.604	Down	Mrps6	12.8	14.308	1.7684	3	2
P68373	Tubulin alpha-1C chain	0.613	Down	Tuba1c	42.1	49.909	107.77	47	17
P29595	NEDD8	0.071	Down	Nedd8	23.5	8.9723	11.959	4	2
P05132	cAMP-dependent protein kinase catalytic subunit alpha	0.571	Down	Prkaca	22.8	40.57	12.808	10	6
Q9Z210	Peroxisomal membrane protein 11B	1.601	Up	Pex11b	17	28.709	4.7233	5	4
O55128	Histone deacetylase complex subunit SAP18	1.747	Up	Sap18	19.6	17.595	4.1431	3	3
Q08943	FACT complex subunit SSRP1	2.361	Up	Ssrp1	4	80.859	4.7069	3	2
A6H8H2	DENN domain-containing protein 4C	0.603	Down	Dennd4c	1.6	211.46	4.2833	5	3
Q8R3P6	Integrator complex subunit 14	2.317	Up	Ints14	2.9	57.236	2.9388	2	2
P70261	Paladin	1.597	Up	Pald1	2.9	96.739	1.601	2	2
Q7TPD0	Integrator complex subunit 3	1.535	Up	Ints3	6.8	117.94	12.033	8	5
O35887	Calumenin	0.039	Down	Calu	37.5	37.063	81.887	13	10
Q3TPX4	Exocyst complex component 5	0.612	Down	Exoc5	3.1	81.737	1.7254	2	2
Q9DCX2	ATP synthase subunit d, mitochondrial	0.465	Down	Atp5h	37.9	18.749	35.203	27	9
P70170	ATP-binding cassette sub-family C member 9	2.831	Up	Abcc9	1.2	174.24	1.2962	2	2
Q61097	Kinase suppressor of Ras 1	1.656	Up	Ksr1	2.6	96.754	3.1411	2	2
Q8K4L4	Protein POF1B	1.506	Up	Pof1b	11.9	67.784	13.566	6	5
Q9QWG7	Sulfotransferase family cytosolic 1B member 1	0.245	Down	Sult1b1	17.1	34.901	11.433	17	4
P27659	60S ribosomal protein L3	0.612	Down	Rpl3	28.3	46.109	69.46	27	13
Q9QXY9	Peroxisomal biogenesis factor 3	1.601	Up	Pex3	5.1	42.223	3.6077	2	2
P50171	Estradiol 17-beta-dehydrogenase 8	0.664	Down	Hsd17b8	25.1	26.588	9.5671	5	4
P21300	Aldose reductase-related protein 1	0.597	Down	Akr1b7	13.9	35.988	5.8226	4	4
Q9QYF9	Protein NDRG3	0.552	Down	Ndrg3	17.1	41.555	4.1859	4	4
O70475	UDP-glucose 6-dehydrogenase	0.599	Down	Ugdh	46.5	54.831	117.18	27	15
P70349	Histidine triad nucleotide-binding protein 1	0.479	Down	Hint1	18.3	13.777	3.4813	3	2
Q9DBC7	cAMP-dependent protein kinase type I-alpha regulatory subunit	0.641	Down	Prkar1a	11.3	43.185	3.8028	6	4
A6X935	Inter alpha-trypsin inhibitor, heavy chain 4	1.66	Up	Itih4	5.8	104.66	10.01	5	5
Q61753	D-3-phosphoglycerate dehydrogenase	0.461	Down	Phgdh	22.3	56.585	23.209	12	8
Q9Z1G3	V-type proton ATPase subunit C 1	2.04	Up	Atp6v1c1	8.1	43.887	2.2197	4	3
Q99JW5	Epithelial cell adhesion molecule	1.685	Up	Epcam	23.2	35.019	52.522	10	4
Q8K394	Inactive phospholipase C-like protein 2	1.561	Up	Plcl2	1.3	125.77	3.356	4	1
Q99JF8	PC4 and SFRS1-interacting protein	1.519	Up	Psip1	6.4	59.696	5.8786	5	3
Q91X51	Golgi reassembly-stacking protein 1	1.506	Up	Gorasp1	2.2	46.882	2.5009	3	1
P56480	ATP synthase subunit beta, mitochondrial	0.516	Down	Atp5f1b	47.8	56.3	307.85	50	18
P11032	Granzyme A	1.99	Up	Gzma	36.5	28.599	26.551	14	7
Q8BZS9	Putative pre-mRNA-splicing factor ATP-dependent RNA helicase DHX32	1.656	Up	Dhx32	8.9	83.94	7.7936	10	7
Q791T5	Mitochondrial carrier homolog 1	1.564	Up	Mtch1	15.9	41.565	6.8367	8	5
P00405	Cytochrome c oxidase subunit 2	0.599	Down	Mtco2	29.1	25.976	71.082	26	5
Q8CBW3	Abl interactor 1	0.575	Down	Abi1	5.8	52.287	21.779	2	2
Q810A7	ATP-dependent RNA helicase DDX42	1.538	Up	Ddx42	13.3	101.96	31.565	14	10
Q99LY9	NADH dehydrogenase [ubiquinone] iron-sulfur protein 5	0.41	Down	Ndufs5	30.2	12.648	4.7337	4	3
P11928	2'-5'-oligoadenylate synthase 1A	1.894	Up	Oas1a	30	42.428	29.499	16	8
Q9R0Q7	Prostaglandin E synthase 3	1.584	Up	Ptges3	43.1	18.721	77.226	16	8
A2AQ25	Sickle tail protein	0.556	Down	Skt	1.6	213.03	4.2965	3	3
Q99PG2	Opioid growth factor receptor	0.635	Down	Ogfr	3.8	70.678	5.7746	5	2
Q80VJ3	2'-deoxynucleoside 5'-phosphate N-hydrolase 1	0.645	Down	Dnph1	12.1	18.977	3.5539	2	2
Q8C0N2	Glycerol-3-phosphate acyltransferase 3	0.646	Down	Gpat3	5	49	7.7317	5	3
Q8VEJ9	Vacuolar protein sorting-associated protein 4A	1.604	Up	Vps4a	6.2	48.906	5.1468	5	2
Q9QZU9	Ubiquitin/ISG15-conjugating enzyme E2 L6	1.946	Up	Ube2l6	11.1	17.841	2.1884	2	2
Q9D1P4	Cysteine and histidine-rich domain-containing protein 1	0.566	Down	Chordc1	9.4	37.35	6.1909	3	2
O88428	Bifunctional 3'-phosphoadenosine 5'-phosphosulfate synthase 2	0.515	Down	Papss2	55.1	70.35	323.31	92	27
A2ASS6	Titin	2.367	Up	Ttn	0.1	3906.4	1.0451	2	3
Q8VDS8	Syntaxin-18	1.632	Up	Stx18	7.5	38.381	4.9006	4	2
B2RRD7	Peregrin	2.279	Up	Brpf1	1.4	137.31	0.97302	2	2
Q9Z2D0	Myotubularin-related protein 9	1.865	Up	Mtmr9	5	62.907	1.7696	4	3
P47963	60S ribosomal protein L13	0.476	Down	Rpl13	25.6	24.305	13.264	11	5
Q8CIW6	Solute carrier family 26 member 6	0.414	Down	Slc26a6	5.8	82.833	54.524	8	3
Q9D287	Pre-mRNA-splicing factor SPF27	1.541	Up	Bcas2	19.1	26.131	11.768	8	3
P16125	L-lactate dehydrogenase B chain	0.577	Down	Ldhb	32	36.572	19.367	10	10
Q8BKX6	Serine/threonine-protein kinase SMG1	1.714	Up	Smg1	0.7	409.76	2.7442	3	3
Q9CR88	28S ribosomal protein S14, mitochondrial	0.661	Down	Mrps14	21.9	14.92	5.3279	4	2
Q5KU39	Vacuolar protein sorting-associated protein 41 homolog	1.766	Up	Vps41	2.6	98.601	1.9949	3	2
Q61553	Fascin	1.736	Up	Fscn1	11.2	54.507	12.313	11	6
Q9WVK4	EH domain-containing protein 1	0.383	Down	Ehd1	26.8	60.602	41.105	24	14
P61290	Proteasome activator complex subunit 3	0.285	Down	Psme3	18.1	29.506	14.883	5	5
Q9D6R2	Isocitrate dehydrogenase [NAD] subunit alpha, mitochondrial	0.638	Down	Idh3a	29.2	39.638	149.25	27	9
Q9CQC9	GTP-binding protein SAR1b	0.445	Down	Sar1b	43.9	22.382	42.712	16	8
O35864	COP9 signalosome complex subunit 5	1.751	Up	Cops5	12	37.548	39.845	9	4
P62242	40S ribosomal protein S8	0.526	Down	Rps8	31.7	24.205	25.195	12	7
Q8C1E7	Transmembrane protein 120A	0.481	Down	Tmem120a	20.1	40.751	11.342	7	6
Q8BSY0	Aspartyl/asparaginyl beta-hydroxylase	2.497	Up	Asph	5.8	83.041	2.0404	4	4
P61358	60S ribosomal protein L27	0.43	Down	Rpl27	20.6	15.798	5.2602	8	3
P61255	60S ribosomal protein L26	0.354	Down	Rpl26	21.4	17.258	20.805	7	3
Q9DBS1	Transmembrane protein 43	1.525	Up	Tmem43	17.2	44.783	12.961	8	5
Q60675	Laminin subunit alpha-2	1.628	Up	Lama2	2.1	343.81	4.5661	8	6
Q8R0F8	Acylpyruvase FAHD1, mitochondrial	1.653	Up	Fahd1	22.9	25.172	18.607	10	4
O54988	STE20-like serine/threonine-protein kinase	1.558	Up	Slk	3.3	141.46	6.018	6	4
Q61136	Serine/threonine-protein kinase PRP4 homolog	1.663	Up	Prpf4b	3.5	116.97	8.7482	6	3
P62334	26S proteasome regulatory subunit 10B	0.559	Down	Psmc6	27.5	44.172	64.62	18	9
Q9CQI3	Glia maturation factor beta	0.558	Down	Gmfb	41.5	16.723	15.387	5	4
P82198	Transforming growth factor-beta-induced protein ig-h3	1.674	Up	Tgfbi	20.6	74.596	24.636	25	12
Q9CXS4	Centromere protein V	0.601	Down	Cenpv	15.9	27.541	6.1304	6	3
Q80TA6	Myotubularin-related protein 12	0.621	Down	Mtmr12	3.5	85.515	3.8712	3	2
Q9CZS1	Aldehyde dehydrogenase X, mitochondrial	0.343	Down	Aldh1b1	38.9	57.552	131.85	48	21
Q9D9V3	Ethylmalonyl-CoA decarboxylase	0.396	Down	Echdc1	13.4	35.467	5.9302	5	4
Q8C163	Nuclease EXOG, mitochondrial	1.74	Up	Exog	5.7	41.383	1.5652	2	2
P70303	CTP synthase 2	0.652	Down	Ctps2	7.8	65.514	4.8565	5	4
P28078	Class II histocompatibility antigen, M alpha chain	1.522	Up	H2-DMa	6.5	28.95	1.9965	4	2
Q9CXZ1	NADH dehydrogenase [ubiquinone] iron-sulfur protein 4, mitochondrial	0.205	Down	Ndufs4	8.6	19.784	3.0614	3	1
Q8CCJ3	E3 UFM1-protein ligase 1	0.653	Down	Ufl1	3.5	89.519	5.0121	3	2
Q99K23	Ufm1-specific protease 2	0.507	Down	Ufsp2	6.9	52.515	4.5111	2	2
Q9D7X3	Dual specificity protein phosphatase 3	0.335	Down	Dusp3	6.5	20.472	2.7162	2	1
P60122	RuvB-like 1	0.25	Down	Ruvbl1	20.8	50.213	11.88	7	6
Q9Z0N2	Eukaryotic translation initiation factor 2 subunit 3, Y-linked	0.658	Down	Eif2s3y	26.3	51.13	4.6123	5	10
P63024	Vesicle-associated membrane protein 3	0.597	Down	Vamp3	38.8	11.48	21.343	5	3
P30999	Catenin delta-1	0.596	Down	Ctnnd1	14.7	104.92	132.97	26	10
Q9WTM5	RuvB-like 2	0.561	Down	Ruvbl2	5.2	51.112	3.1756	2	2
P0DN34	NADH dehydrogenase [ubiquinone] 1 beta subcomplex subunit 1	0.576	Down	Ndufb1	19.3	6.954	4.3927	4	1
P20444	Protein kinase C alpha type	0.574	Down	Prkca	12.4	76.851	13.607	7	6
Q9CQL1	Protein mago nashi homolog 2	1.611	Up	Magohb	25.3	17.091	32.825	7	3
P39053	Dynamin-1	0.497	Down	Dnm1	9.2	97.802	17.46	7	6
P24668	Cation-dependent mannose-6-phosphate receptor	1.635	Up	M6pr	19.8	31.172	19.106	13	6
Q99JX3	Golgi reassembly-stacking protein 2	1.71	Up	Gorasp2	9.1	47.038	8.0962	4	4
P16858	Glyceraldehyde-3-phosphate dehydrogenase	0.345	Down	Gapdh	37.8	35.81	43.932	14	12
P49290	Eosinophil peroxidase	1.642	Up	Epx	14.9	81.379	18.45	17	11
P36536	GTP-binding protein SAR1a	0.561	Down	Sar1a	37.4	22.371	14.768	8	5
P63038	60 kDa heat shock protein, mitochondrial	0.222	Down	Hspd1	38.6	60.955	46.496	28	19
Q8VEJ4	Notchless protein homolog 1	1.837	Up	Nle1	5.2	53.133	7.6835	4	2
P10126	Elongation factor 1-alpha 1	0.524	Down	Eef1a1	45.2	50.113	152.15	91	19
Q62167	ATP-dependent RNA helicase DDX3X	0.608	Down	Ddx3x	16.5	73.101	16.252	10	10
P67871	Casein kinase II subunit beta	1.551	Up	Csnk2b	34	24.942	23.902	9	5
Q60766	Immunity-related GTPase family M protein 1	16.241	Up	Irgm1	6.8	46.551	6.3163	3	3
Q9D0F3	Protein ERGIC-53	0.255	Down	Lman1	19.3	57.788	75.724	11	7
P00687	Alpha-amylase 1	3.785	Up	Amy1	23.7	57.643	13.566	4	10
Q8CHT1	Ephexin-1	1.71	Up	Ngef	2.3	82.198	3.0434	3	2
Q9WU56	tRNA pseudouridine synthase A	0.425	Down	Pus1	7.3	47.502	5.3853	5	3
Q8R164	Valacyclovir hydrolase	0.526	Down	Bphl	27.5	32.851	17.588	8	6
Q9QZQ8	Core histone macro-H2A.1	1.706	Up	H2afy	28.8	39.735	40.66	14	9
Q8K2Q0	COMM domain-containing protein 9	0.626	Down	Commd9	5.1	21.85	1.9263	3	1
P70158	Acid sphingomyelinase-like phosphodiesterase 3a	2.16	Up	Smpdl3a	4.3	49.857	1.9978	3	2
Q8BWW4	La-related protein 4	0.634	Down	Larp4	3.5	79.763	3.4155	2	2
Q5FWK3	Rho GTPase-activating protein 1	0.654	Down	Arhgap1	14.4	50.41	22.826	11	6
Q63829	COMM domain-containing protein 3	0.422	Down	Commd3	13.3	22.037	3.1859	3	2
O09158	Cytochrome P450 3A25	0.572	Down	Cyp3a25	9.5	58.121	10.601	8	5
P62267	40S ribosomal protein S23	0.333	Down	Rps23	8.4	15.807	2.2223	2	1
Q6ZWQ0	Nesprin-2	0.61	Down	Syne2	1	782.72	5.4865	4	5
P26638	Serine--tRNA ligase, cytoplasmic	0.629	Down	Sars	27.5	58.388	59.374	28	11
Q80WJ7	Protein LYRIC	0.292	Down	Mtdh	4.8	63.845	4.7766	3	2
Q9D020	Cytosolic 5'-nucleotidase 3A	1.782	Up	Nt5c3a	19	37.252	11.734	5	5
Q9CQS8	Protein transport protein Sec61 subunit beta	0.448	Down	Sec61b	21.9	9.9583	2.3609	4	2
P63260	Actin, cytoplasmic 2	0.649	Down	Actg1	66.1	41.792	323.31	140	24
Q80X85	28S ribosomal protein S7, mitochondrial	0.536	Down	Mrps7	14	28.062	2.1798	5	4
Q9JMD3	START domain-containing protein 10	0.42	Down	Stard10	10.7	32.951	4.7514	3	3
Q8K1R3	Polyribonucleotide nucleotidyltransferase 1, mitochondrial	1.625	Up	Pnpt1	10.5	85.682	19.273	10	7
Q9WU79	Proline dehydrogenase 1, mitochondrial	0.436	Down	Prodh	9.8	68.035	9.1296	5	4
Q9QZ85	Interferon-inducible GTPase 1	0.379	Down	Iigp1	11.1	47.571	6.5165	3	3
Q61550	Double-strand-break repair protein rad21 homolog	0.584	Down	Rad21	9.8	72.082	10.454	3	4
P04187	Granzyme B(G,H)	1.642	Up	Gzmb	13.8	27.47	3.7235	5	3
Q80X82	Symplekin	0.508	Down	Sympk	4.3	142.28	12.758	5	4
O54692	Centromere/kinetochore protein zw10 homolog	0.54	Down	Zw10	7.3	88.062	41.065	4	4
P18653	Ribosomal protein S6 kinase alpha-1	0.646	Down	Rps6ka1	19.9	81.594	41.448	25	11
