# Supplementary material for: Cullin 4b-RING ubiquitin ligase targets IRGM1 to regulate Wnt signaling and intestinal homeostasis
Source: Cell Death Differ. 2022 Feb 23;29(9):1673–88. doi: 10.1038/s41418-022-00954-9 (PMC9433385; doi:10.1038/s41418-022-00954-9)
Supplement: Supplementary file 7 — Table S4 The differential ubiquitylated proteins changed in KO<IEC> mice with fold change of above 1.5 compared with wildtype. [file 41418_2022_954_MOESM7_ESM.xlsx]

## Sheet: Sheet1
Protein accession	Position	KO/WT Ratio	Regulated Type	Amino acid	Protein description	Gene name	Localization probability	PEP	Score	Modified sequence
A2A8L5	1801	0.247	Down	K	Receptor-type tyrosine-protein phosphatase F	Ptprf	1	3.90133e-12	99.423	QFQFTDWPEQGVPK(1)TGEGFIDFIGQVHK
A2ADY9	289	0.422	Down	K	Protein DDI1 homolog 2	Ddi2	1	0.00182967	103.18	GVGTQK(1)IIGR
B2RQC6	1313	0.351	Down	K	CAD protein	Cad	1	1.1952e-05	85.287	IPEK(1)NILLTIGSYK
B2RX12	934	0.497	Down	K	Canalicular multispecific organic anion transporter 2	Abcc3	1	2.62209e-22	162.42	TK(1)ETGALIKEEIAETGNVK
C0HKE9	119	0.399	Down	K	Histone H2A type 1-P	Hist1h2ap	1	2.42046e-39	164.97	VTIAQGGVLPNIQAVLLPK(1)K
C0HKE9	96	6.377	Up	K	Histone H2A type 1-P	Hist1h2ap	1	7.95147e-12	174.42	NDEELNK(1)LLGR
G3X9K3	754	1.52	Up	K	Brefeldin A-inhibited guanine nucleotide-exchange protein 1	Arfgef1	1	0.000167522	70.058	LDSTQVGEFLGDNDK(1)FNK
G5E829	921	1.688	Up	K	Plasma membrane calcium-transporting ATPase 1	Atp2b1	1	0.0477002	81.191	NK(1)PLISR
O08573	332	0.385	Down	K	Galectin-9	Lgals9	1	1.31105e-07	87.511	LK(1)NLQDINTLEVAGDIQLTHVQT
O08638	870	0.616	Down	K	Myosin-11	Myh11	0.995522	0.00269807	55.899	QQK(0.996)AETELK(0.004)ELEQK
O08638	552	0.379	Down	K	Myosin-11	Myh11	1	0.000559762	66.246	SFVEK(1)LCSEQGNHPK
O08638	842	1.505	Up	K	Myosin-11	Myh11	1	0.00208236	65.535	VK(1)PLLQVTR
O08638	232	0.657	Down	K	Myosin-11	Myh11	1	1.36991e-20	150.91	QLLQANPILEAFGNAK(1)TVK
O08663	281	0.404	Down	K	Methionine aminopeptidase 2	Metap2	1	1.04455e-07	103.01	YDILLTAVK(1)DATNTGIK
O08759	310	1.653	Up	K	Ubiquitin-protein ligase E3A	Ube3a	1	0.0124026	42.629	AMCK(1)LPLEAQGK
O09061	93	0.543	Down	K	Proteasome subunit beta type-1	Psmb1	1	6.54109e-06	72.167	TVIGCSGFHGDCLTLTK(1)IIEAR
O09061	76	1.512	Up	K	Proteasome subunit beta type-1	Psmb1	1	1.24735e-06	89.917	LTDK(1)TVIGCSGFHGDCLTLTK
O09131	101	2.81	Up	K	Glutathione S-transferase omega-1	Gsto1	1	0.00203194	113.69	K(1)LFPDDPYKK
O09131	100	1.64	Up	K	Glutathione S-transferase omega-1	Gsto1	1	2.8782e-24	123.52	NPLGLVPVLENSQGHLVTESVITCEYLDEAYPEK(1)K
O35309	159	1.799	Up	K	N-myc-interactor	Nmi	1	5.19087e-21	159.95	MK(1)INVTGIPDELSEEQTR
O35309	9	0.587	Down	K	N-myc-interactor	Nmi	0.984771	0.00152018	56.768	MDADK(0.015)DNIK(0.985)QACDER
O54724	139	0.417	Down	K	Caveolae-associated protein 1	Cavin1	1	0.00281146	55.578	K(1)LEVNEAELLR
O54750	477	0.388	Down	K	Cytochrome P450 2J6	Cyp2j6	1	3.40224e-06	91.845	FTFNPPINEK(1)LSPK
O55071	237	1.965	Up	K	Cytochrome P450 2B19	Cyp2b19	1	0.0026814	44.788	QISK(1)NLQEILDYIGHSVEK
O55071	327	1.516	Up	K	Cytochrome P450 2B19	Cyp2b19	1	1.0043e-06	108.36	VQK(1)EIDQVIGSHR
O55143	158	0.447	Down	K	Sarcoplasmic/endoplasmic reticulum calcium ATPase 2	Atp2a2	1	0.00408507	42.123	DIVPGDIVEIAVGDK(1)VPADIR
O70133	859	1.61	Up	K	ATP-dependent RNA helicase A	Dhx9	1	0.00187602	78.683	ILAK(1)LPIEPR
O70503	156	2.004	Up	K	Very-long-chain 3-oxoacyl-CoA reductase	Hsd17b12	1	5.81158e-06	108.98	K(1)LININVLSVCK
O70572	319	1.558	Up	K	Sphingomyelin phosphodiesterase 2	Smpd2	1	0.000145132	125.7	TELGLGIAK(1)AR
O88329	149	0.574	Down	K	Unconventional myosin-Ia	Myo1a	1	1.97206e-23	144.72	EQLLQSNPVLEAFGNAK(1)TIR
O88329	359	1.704	Up	K	Unconventional myosin-Ia	Myo1a	1	0.00135954	96.492	LFDWIVK(1)R
O88329	675	2.036	Up	K	Unconventional myosin-Ia	Myo1a	1	0.000433188	58.061	VLGSLTLSSEELAYGK(1)TK
O88329	366	2.653	Up	K	Unconventional myosin-Ia	Myo1a	1	2.32303e-05	121.56	INESIK(1)VGTGEK
O88342	38	2.358	Up	K	WD repeat-containing protein 1	Wdr1	1	0.000319911	73.415	GDHFLYTNGK(1)CVILR
O88342	106	1.817	Up	K	WD repeat-containing protein 1	Wdr1	1	0.000235066	114.87	IK(1)DIAWTEDSK
O88428	276	0.038	Down	K	Bifunctional 3'-phosphoadenosine 5'-phosphosulfate synthase 2	Papss2	1	1.04258e-77	267.78	EK(1)EYLQTLHFDTLLDGVVPR
O88428	88	1.964	Up	K	Bifunctional 3'-phosphoadenosine 5'-phosphosulfate synthase 2	Papss2	1	4.07752e-18	139.38	HGLNK(1)NLGFSAGDREENIR
O88428	185	0.53	Down	K	Bifunctional 3'-phosphoadenosine 5'-phosphosulfate synthase 2	Papss2	1	0.0019649	46.494	GFTGIDSDYEK(1)PETPECVLK
O88428	313	3.077	Up	K	Bifunctional 3'-phosphoadenosine 5'-phosphosulfate synthase 2	Papss2	1	7.09152e-14	122.53	DGVINMSIPIVLPVSADDK(1)AR
O88451	64	0.604	Down	K	Retinol dehydrogenase 7	Rdh7	1	1.98822e-10	125.97	VLAACLTEK(1)GAEQLR
O88569	22	0.557	Down	K	Heterogeneous nuclear ribonucleoproteins A2/B1	Hnrnpa2b1	1	4.86129e-07	93.495	K(1)LFIGGLSFETTEESLR
O88569	46	0.654	Down	K	Heterogeneous nuclear ribonucleoproteins A2/B1	Hnrnpa2b1	1	0.000323754	68.979	NYYEQWGK(1)LTDCVVMR
O88569	168	0.573	Down	K	Heterogeneous nuclear ribonucleoproteins A2/B1	Hnrnpa2b1	1	1.10753e-07	98.391	GFGFVTFDDHDPVDK(1)IVLQK
O88685	149	2.459	Up	K	26S proteasome regulatory subunit 6A	Psmc3	1	0.000599346	77.062	LK(1)PGDLVGVNK
O88685	77	42.851	Up	K	26S proteasome regulatory subunit 6A	Psmc3	0.882832	0.0072228	121.8	IK(0.883)ENSEK(0.117)IK
O88738	4200	0.634	Down	K	Baculoviral IAP repeat-containing protein 6	Birc6	1	0.00978704	45.28	LPGYAEVLLK(1)ER
O88844	58	2.146	Up	K	Isocitrate dehydrogenase [NADP] cytoplasmic	Idh1	1	1.66022e-16	160.81	DATNDQVTK(1)DAAEAIK
O88844	224	0.639	Down	K	Isocitrate dehydrogenase [NADP] cytoplasmic	Idh1	1	2.70515e-06	148.62	FK(1)DIFQEIYDK
O88958	197	0.229	Down	K	Glucosamine-6-phosphate isomerase 1	Gnpda1	1	1.06336e-17	123.68	VPTMALTVGVGTVMDAK(1)EVMILITGAHK
P00688	212	0.611	Down	K	Pancreatic alpha-amylase	Amy2	1	0.0101731	43.69	LDAAK(1)HMWPGDIK
P01878	165	0.62	Down	K	Ig alpha chain C region	---	1	2.7094e-05	66.467	K(1)AVQNSCGCYSVSSVLPGCAER
P01878	249	0.552	Down	K	Ig alpha chain C region	---	1	0.0030101	57.532	AFNPK(1)EVLVR
P01942	41	0.643	Down	K	Hemoglobin subunit alpha	Hba	1	2.33595e-08	80.813	MFASFPTTK(1)TYFPHFDVSHGSAQVK
P03958	170	2.332	Up	K	Adenosine deaminase	Ada	1	0.000464288	67.415	HQPSWSLEVLELCK(1)K
P03958	323	1.908	Up	K	Adenosine deaminase	Ada	1	0.000788707	68.355	DMGFTEEEFK(1)R
P05064	111	1.594	Up	K	Fructose-bisphosphate aldolase A	Aldoa	1	4.68658e-18	130.57	VDK(1)GVVPLAGTNGETTTQGLDGLSER
P05201	290	1.981	Up	K	"Aspartate aminotransferase, cytoplasmic"	Got1	1	0.000343704	138.25	VLSQMEK(1)IVR
P06151	155	2.348	Up	K	L-lactate dehydrogenase A chain	Ldha	1	0.00759048	119.17	ISGFPK(1)NR
P06151	57	2.41	Up	K	L-lactate dehydrogenase A chain	Ldha	1	3.47026e-25	192.96	DLADELALVDVMEDK(1)LK
P06151	14	0.603	Down	K	L-lactate dehydrogenase A chain	Ldha	1	1.22456e-14	131.61	DQLIVNLLK(1)EEQAPQNK
P06151	243	1.616	Up	K	L-lactate dehydrogenase A chain	Ldha	1	7.87127e-06	98.337	QVVDSAYEVIK(1)LK
P06151	5	0.592	Down	K	L-lactate dehydrogenase A chain	Ldha	1	6.43352e-19	186.16	ATLK(1)DQLIVNLLK
P06800	776	0.649	Down	K	Receptor-type tyrosine-protein phosphatase C	Ptprc	1	1.25212e-05	141.08	DIVVTINDHK(1)R
P07356	115	2.781	Up	K	Annexin A2	Anxa2	1	1.39692e-33	218.63	TPAQYDASELK(1)ASMK
P07901	444	1.923	Up	K	Heat shock protein HSP 90-alpha	Hsp90aa1	1	0.00336901	90.05	FYEQFSK(1)NIK
P07901	420	3.578	Up	K	Heat shock protein HSP 90-alpha	Hsp90aa1	1	2.78511e-13	124.77	K(1)CLELFTELAEDKENYKK
P08030	34	0.478	Down	K	Adenine phosphoribosyltransferase	Aprt	1	0.00133935	69.258	DISPLLK(1)DPDSFR
P08249	78	0.579	Down	K	"Malate dehydrogenase, mitochondrial"	Mdh2	0.999853	1.10338e-07	71.295	ANVK(1)GYLGPEQLPDCLKGCDVVVIPAGVPR
P09405	522	0.423	Down	K	Nucleolin	Ncl	1	0.0212306	59.908	VPQNPHGK(1)PK
P09411	192	2.123	Up	K	Phosphoglycerate kinase 1	Pgk1	1	0.000605596	138.26	K(1)ELNYFAK
P09411	30	0.591	Down	K	Phosphoglycerate kinase 1	Pgk1	1	6.61721e-10	111.78	VDFNVPMK(1)NNQITNNQR
P09411	264	0.586	Down	K	Phosphoglycerate kinase 1	Pgk1	1	8.71696e-08	95.622	VLNNMEIGTSLYDEEGAK(1)IVK
P09803	873	0.296	Down	K	Cadherin-1	Cdh1	1	0.00142573	74.216	K(1)LADMYGGGEDD
P0DP28	95	0.464	Down	K	Calmodulin-3	Calm3	1	0.00397359	52.172	VFDK(1)DGNGYISAAELR
P0DP28	31	0.454	Down	K	Calmodulin-3	Calm3	1	2.94126e-40	186.35	EAFSLFDK(1)DGDGTITTK(1)ELGTVMR
P10126	219	0.314	Down	K	Elongation factor 1-alpha 1	Eef1a1	1	8.34668e-20	120.13	K(1)DGSASGTTLLEALDCILPPTRPTDKPLR
P10518	87	1.709	Up	K	Delta-aminolevulinic acid dehydratase	Alad	1	9.64229e-25	153.76	VPK(1)DEQGSAADSEDSPTIEAVR
P10852	59	0.318	Down	K	4F2 cell-surface antigen heavy chain	Slc3a2	1	0.00159695	88.338	FTGLSK(1)EELLK
P10852	42	0.112	Down	K	4F2 cell-surface antigen heavy chain	Slc3a2	1	4.46413e-07	134.02	IK(1)VAEDETEAGVK
P11031	68	0.497	Down	K	Activated RNA polymerase II transcriptional coactivator p15	Sub1	1	0.0018593	60.598	DDNMFQIGK(1)MR
P11983	365	1.513	Up	K	T-complex protein 1 subunit alpha	Tcp1	1	0.000834876	64.313	ICDDELILIK(1)NTK
P12382	726	2.644	Up	K	"ATP-dependent 6-phosphofructokinase, liver type"	Pfkl	1	5.15007e-05	91.961	VVAFSPVTELK(1)K
P12710	36	0.59	Down	K	"Fatty acid-binding protein, liver"	Fabp1	1	7.82251e-05	79.875	DIK(1)GVSEIVHEGK
P13745	138	1.511	Up	K	Glutathione S-transferase A1	Gsta1	1	0.00281274	58.592	YLPAFEK(1)VLK
P14069	47	2.229	Up	K	Protein S100-A6	S100a6	1	2.02688e-08	108.58	ELTIGSK(1)LQDAEIAR
P14152	149	1.528	Up	K	"Malate dehydrogenase, cytoplasmic"	Mdh1	1	0.0129986	40.493	SAPSIPK(1)ENFSCLTR
P14152	312	1.597	Up	K	"Malate dehydrogenase, cytoplasmic"	Mdh1	1	0.00935871	93.178	EK(1)MDLTAK
P14152	142	1.969	Up	K	"Malate dehydrogenase, cytoplasmic"	Mdh1	1	1.09496e-11	110.26	VIVVGNPANTNCLTASK(1)SAPSIPK
P14152	298	0.638	Down	K	"Malate dehydrogenase, cytoplasmic"	Mdh1	1	0.00265894	53.565	TWK(1)FVEGLPINDFSR
P14152	110	2.151	Up	K	"Malate dehydrogenase, cytoplasmic"	Mdh1	1	0.000240948	113.61	IFK(1)SQGTALEK
P14206	11	0.453	Down	K	40S ribosomal protein SA	Rpsa	1	3.90558e-21	179.14	SGALDVLQMK(1)EEDVLK
P14206	89	2.155	Up	K	40S ribosomal protein SA	Rpsa	1	5.98915e-06	90.706	AVLK(1)FAAATGATPIAGR
P14211	159	0.461	Down	K	Calreticulin	Calr	1	0.021188	63.426	NVLINK(1)DIR
P14246	276	0.624	Down	K	"Solute carrier family 2, facilitated glucose transporter member 2"	Slc2a2	1	0.0298508	79.469	DINEMK(1)K
P14685	219	1.545	Up	K	26S proteasome non-ATPase regulatory subunit 3	Psmd3	1	0.0002573	75.739	VYEFLDK(1)LDVVR
P14733	158	0.428	Down	K	Lamin-B1	Lmnb1	1	3.02674e-42	193.09	K(1)SLEGDLEDLKDQIAQLEASLSAAK
P14733	533	1.654	Up	K	Lamin-B1	Lmnb1	1	0.00123351	60.901	VILK(1)NSQGEEVAQR
P14733	380	0.563	Down	K	Lamin-B1	Lmnb1	1	0.0041235	82.417	K(1)LLEGEEER
P14869	77	2.385	Up	K	60S acidic ribosomal protein P0	Rplp0	1	0.000620854	59.728	GHLENNPALEK(1)LLPHIR
P14869	106	0.583	Down	K	60S acidic ribosomal protein P0	Rplp0	1	4.15845e-05	101.53	DMLLANK(1)VPAAAR
P15327	29	0.562	Down	K	Bisphosphoglycerate mutase	Bpgm	1	1.43894e-07	101.78	FCSWVDQK(1)LNNDGLEEAR
P15532	124	1.768	Up	K	Nucleoside diphosphate kinase A	Nme1	1	3.54803e-10	129.38	NIIHGSDSVK(1)SAEK
P15920	92	0.59	Down	K	V-type proton ATPase 116 kDa subunit a isoform 2	Atp6v0a2	1	2.05599e-07	68.834	ADIPLPEGEASPPAPPLK(1)HVLEMQEQLQK
P16406	10	0.608	Down	K	Glutamyl aminopeptidase	Enpep	1	0.00453775	92.247	MNFAEEEPSK(1)K
P16546	441	1.711	Up	K	"Spectrin alpha chain, non-erythrocytic 1"	Sptan1	1	0.000772349	87.184	EK(1)LSILSEER
P17182	326	0.635	Down	K	Alpha-enolase	Eno1	1	1.85082e-10	111.93	FTASAGIQVVGDDLTVTNPK(1)R
P17182	89	0.52	Down	K	Alpha-enolase	Eno1	1	0.000133984	86.288	KVNVVEQEK(1)IDK
P17182	343	0.608	Down	K	Alpha-enolase	Eno1	1	9.50259e-08	89.201	SCNCLLLK(1)VNQIGSVTESLQACK
P17225	258	0.435	Down	K	Polypyrimidine tract-binding protein 1	Ptbp1	1	0.000492007	67.749	IDFSK(1)LTSLNVK
P17426	277	1.757	Up	K	AP-2 complex subunit alpha-1	Ap2a1	1	0.0135858	54.281	LLQCYPPPEDAAVK(1)GR
P17742	82	0.649	Down	K	Peptidyl-prolyl cis-trans isomerase A	Ppia	1	0.000690169	65.038	SIYGEK(1)FEDENFILK
P17751	238	3.211	Up	K	Triosephosphate isomerase	Tpi1	1	8.63504e-09	114.31	TATPQQAQEVHEK(1)LR
P17897	92	1.576	Up	K	Lysozyme C-1	Lyz1	1	9.49305e-09	88.244	SK(1)NACGINCSALLQDDITAAIQCAK
P17897	87	1.916	Up	K	Lysozyme C-1	Lyz1	1	0.00190407	102.52	YWCNDGK(1)TPR
P18572	354	0.644	Down	K	Basigin	Bsg	1	1.11922e-05	88.637	K(1)PDQTLDEDDPGAAPLK
P18572	370	0.361	Down	K	Basigin	Bsg	0.999963	3.29836e-42	170.1	RKPDQTLDEDDPGAAPLK(1)GSGTHMNDKDK
P20444	197	2.47	Up	K	Protein kinase C alpha type	Prkca	1	0.00272676	48.907	NLIPMDPNGLSDPYVK(1)LK
P20444	325	0.545	Down	K	Protein kinase C alpha type	Prkca	1	0.00105115	78.556	K(1)QPSNNLDR
P21278	276	1.718	Up	K	Guanine nucleotide-binding protein subunit alpha-11	Gna11	1	0.0550372	55.37	K(1)DLLEDK
P21300	91	1.809	Up	K	Aldose reductase-related protein 1	Akr1b7	1	0.0267329	52.071	K(1)AFQNTLSDLK
P24270	315	1.588	Up	K	Catalase	Cat	1	0.00389593	66.708	DYPLIPVGK(1)LVLNK
P24527	519	0.657	Down	K	Leukotriene A-4 hydrolase	Lta4h	1	0.00237648	63.076	APLPLGHIK(1)R
P24549	91	2.323	Up	K	Retinal dehydrogenase 1	Aldh1a1	1	0.000142533	114.72	LLNK(1)LADLMER
P25444	58	0.652	Down	K	40S ribosomal protein S2	Rps2	1	2.14283e-08	158.01	AEDK(1)EWIPVTK
P25911	477	0.398	Down	K	Tyrosine-protein kinase Lyn	Lyn	1	0.000188624	72.433	MENCPDELYDIMK(1)MCWK
P26039	869	1.614	Up	K	Talin-1	Tln1	1	0.00296021	66.246	ILADATAK(1)MVEAAK
P26040	233	1.769	Up	K	Ezrin	Ezr	0.897097	4.21918e-10	97.124	GTDLWLGVDALGLNIYEK(0.103)DDK(0.897)LTPK
P26040	83	3.404	Up	K	Ezrin	Ezr	1	9.64395e-07	101.05	AK(1)FYPEDVAEELIQDITQK
P26043	83	0.57	Down	K	Radixin	Rdx	1	1.08643e-07	101.38	AK(1)FFPEDVSEELIQEITQR
P26231	181	1.503	Up	K	Catenin alpha-1	Ctnna1	0.999995	0.000122564	76.759	ALK(1)PEVDKLNIMAAK
P26516	127	0.588	Down	K	26S proteasome non-ATPase regulatory subunit 7	Psmd7	1	0.0043301	49.959	YCPNSVLVIIDVK(1)PK
P27659	300	0.366	Down	K	60S ribosomal protein L3	Rpl3	1	3.26825e-11	145.69	LIK(1)NNASTDYDLSDK
P28271	464	2.052	Up	K	Cytoplasmic aconitate hydratase	Aco1	1	5.03306e-05	79.885	AVEAGLSVK(1)PYIK
P28271	56	1.507	Up	K	Cytoplasmic aconitate hydratase	Aco1	1	0.0277137	54.066	NCDEFLVK(1)K
P28271	79	1.598	Up	K	Cytoplasmic aconitate hydratase	Aco1	1	0.000304152	104.22	NIEVPFK(1)PAR
P29341	284	0.541	Down	K	Polyadenylate-binding protein 1	Pabpc1	0.991251	0.00471811	60.167	K(0.009)FEQMK(0.991)QDR
P29595	22	11.531	Up	K	NEDD8	Nedd8	1	0.000140176	74.853	EIEIDIEPTDK(1)VER
P29595	6	10.442	Up	K	NEDD8	Nedd8	1	0.00817269	119.21	VK(1)TLTGK
P29595	11	11.654	Up	K	NEDD8	Nedd8	1	8.41104e-42	227.67	TLTGK(1)EIEIDIEPTDKVER
P29595	48	8.225	Up	K	NEDD8	Nedd8	1	1.25318e-05	130.15	LIYSGK(1)QMNDEK
P29758	374	1.969	Up	K	"Ornithine aminotransferase, mitochondrial"	Oat	1	0.00838665	48.561	GK(1)GLLNAIVIR
P30416	28	0.618	Down	K	Peptidyl-prolyl cis-trans isomerase FKBP4	Fkbp4	1	4.13322e-27	149.97	AAENGAQSAPLPLEGVDISPK(1)QDEGVLK
P30416	354	0.248	Down	K	Peptidyl-prolyl cis-trans isomerase FKBP4	Fkbp4	1	8.26214e-09	117.27	ALELDSNNEK(1)GLFR
P31001	240	1.533	Up	K	Desmin	Des	1	0.003227	123.86	K(1)VHEEEIR
P31001	192	1.736	Up	K	Desmin	Des	1	0.000129721	128.03	AK(1)LQEEIQLR
P31001	338	0.647	Down	K	Desmin	Des	1	5.0182e-25	154.84	HQIQSYTCEIDALK(1)GTNDSLMR
P34884	78	0.143	Down	K	Macrophage migration inhibitory factor	Mif	1	1.52255e-06	118.08	NYSK(1)LLCGLLSDR
P34914	132	1.598	Up	K	Bifunctional epoxide hydrolase 2	Ephx2	1	0.00199136	50.392	GFTTCIVTNNWLDDGDK(1)R
P34914	55	1.512	Up	K	Bifunctional epoxide hydrolase 2	Ephx2	1	1.30433e-05	67.11	DFLLGAYQTEFPEGPTEQLMK(1)GK
P35564	517	0.203	Down	K	Calnexin	Canx	1	1.12172e-09	108.14	K(1)TDAPQPDVKDEEGKEEEK
P35700	7	1.856	Up	K	Peroxiredoxin-1	Prdx1	1	1.8383e-10	125.97	SSGNAK(1)IGYPAPNFK
P35700	68	0.345	Down	K	Peroxiredoxin-1	Prdx1	1	5.63784e-10	94.019	K(1)LNCQVIGASVDSHFCHLAWINTPK
P35979	130	0.494	Down	K	60S ribosomal protein L12	Rpl12	1	1.77963e-05	66.592	ELSGTIK(1)EILGTAQSVGCNVDGR
P35979	83	0.407	Down	K	60S ribosomal protein L12	Rpl12	1	2.35989e-07	96.143	QAQIEVVPSASALIIK(1)ALK
P37040	487	1.985	Up	K	NADPH--cytochrome P450 reductase	Por	1	0.000261714	83.226	VNK(1)GVATSWLR
P40142	254	1.806	Up	K	Transketolase	Tkt	0.99998	3.82871e-13	119.46	GITGIEDK(1)EAWHGKPLPK
P40142	232	0.648	Down	K	Transketolase	Tkt	1	0.00634449	45.614	AFGQAK(1)HQPTAIIAK
P41216	357	1.623	Up	K	Long-chain-fatty-acid--CoA ligase 1	Acsl1	1	9.55017e-08	101.92	LLMDDLK(1)VLQPTIFPVVPR
P42932	7	0.635	Down	K	T-complex protein 1 subunit theta	Cct8	1	0.00150986	57.095	ALHVPK(1)APGFAQMLK
P42932	539	0.472	Down	K	T-complex protein 1 subunit theta	Cct8	0.997412	0.000253909	63.473	PAGGPK(0.003)PPSGK(0.997)K
P46471	46	0.545	Down	K	26S proteasome regulatory subunit 7	Psmc2	1	1.07923e-06	97.273	QIK(1)QVEDDIQQLLK
P46935	568	0.646	Down	K	E3 ubiquitin-protein ligase NEDD4	Nedd4	1	0.000189718	68.41	LWIEFDGEK(1)GLDYGGVAR
P47753	273	0.472	Down	K	F-actin-capping protein subunit alpha-1	Capza1	1	0.000821966	73.655	IDWNK(1)ILSYK
P47791	318	1.583	Up	K	"Glutathione reductase, mitochondrial"	Gsr	1	0.00438793	53.432	DPNSK(1)GLNLNK
P47856	48	0.208	Down	K	Glutamine--fructose-6-phosphate aminotransferase [isomerizing] 1	Gfpt1	1	8.42915e-30	156.87	GYDSAGVGLDGGNDK(1)DWEANACK
P47911	215	0.451	Down	K	60S ribosomal protein L6	Rpl6	1	0.014193	52.247	VDISDVK(1)IPK
P48036	95	2.133	Up	K	Annexin A5	Anxa5	1	0.000368104	71.085	LYDAYELK(1)HALK
P48678	171	1.982	Up	K	Prelamin-A/C	Lmna	1	7.33731e-05	87.647	GQVAK(1)LEAALGEAK
P49817	65	0.435	Down	K	Caveolin-1	Cav1	1	4.20634e-20	124.97	HLNDDVVK(1)IDFEDVIAEPEGTHSFDGIWK
P49817	47	0.36	Down	K	Caveolin-1	Cav1	1	0.00244354	50.957	QVYDAHTK(1)EIDLVNRDPK
P50516	165	2.335	Up	K	V-type proton ATPase catalytic subunit A	Atp6v1a	1	0.00598398	60.589	HK(1)IMLPPR
P51410	28	1.767	Up	K	60S ribosomal protein L9	Rpl9	1	0.00759048	119.17	TVIVK(1)GPR
P51432	278	2.39	Up	K	"1-phosphatidylinositol 4,5-bisphosphate phosphodiesterase beta-3"	Plcb3	1	0.000513173	132.88	LLIEK(1)YETNK
P51432	30	2.2	Up	K	"1-phosphatidylinositol 4,5-bisphosphate phosphodiesterase beta-3"	Plcb3	1	2.65042e-05	118.28	FIK(1)WDEEASSR
P51432	711	0.596	Down	K	"1-phosphatidylinositol 4,5-bisphosphate phosphodiesterase beta-3"	Plcb3	1	1.63341e-07	85.805	RPDK(1)SFDPFTEVIVDGIVANALR
P51881	147	0.435	Down	K	ADP/ATP translocase 2	Slc25a5	1	0.00344776	69.03	LAADVGK(1)AGAER
P51881	43	0.495	Down	K	ADP/ATP translocase 2	Slc25a5	1	1.93234e-15	148.7	LLLQVQHASK(1)QITADK
P51881	105	0.625	Down	K	ADP/ATP translocase 2	Slc25a5	1	0.000991407	104.43	QIFLGGVDK(1)R
P52480	322	0.511	Down	K	Pyruvate kinase PKM	Pkm	1	3.58451e-07	96.096	AGK(1)PVICATQMLESMIK
P52480	62	2.639	Up	K	Pyruvate kinase PKM	Pkm	1	0.000776927	74.841	SVEMLK(1)EMIK
P53657	250	2.076	Up	K	Pyruvate kinase PKLR	Pklr	1	1.9298e-09	100.62	K(1)GVNLPNAEVDLPGLSEQDLLDLR
P53810	5	1.815	Up	K	Phosphatidylinositol transfer protein alpha isoform	Pitpna	1	0.0508184	79.469	VLLK(1)EYR
P53811	110	0.363	Down	K	Phosphatidylinositol transfer protein beta isoform	Pitpnb	0.995412	6.60163e-11	89.659	DDFFIK(0.995)IETWHK(0.005)PDLGTLENVHGLDPNTWK
P54728	60	0.638	Down	K	UV excision repair protein RAD23 homolog B	Rad23b	1	0.0101238	44.829	ILSDDTALK(1)EYK
P54728	24	0.411	Down	K	UV excision repair protein RAD23 homolog B	Rad23b	1	2.67988e-06	104.17	IDIDPEETVK(1)ALK
P54728	76	0.618	Down	K	UV excision repair protein RAD23 homolog B	Rad23b	1	0.000500793	81.92	NFVVVMVTK(1)PK
P55012	1091	0.337	Down	K	Solute carrier family 12 member 2	Slc12a2	1	8.83103e-17	172.91	K(1)ENIIAFDDMIEPYR
P55012	1054	1.728	Up	K	Solute carrier family 12 member 2	Slc12a2	1	0.000937411	79.474	VFIGGK(1)INR
P55050	28	0.431	Down	K	"Fatty acid-binding protein, intestinal"	Fabp2	1	0.00292858	77.046	MGINVMK(1)R
P55050	51	23.053	Up	K	"Fatty acid-binding protein, intestinal"	Fabp2	1	0.00639824	52.167	FTVK(1)ESSNFR
P55258	116	0.566	Down	K	Ras-related protein Rab-8A	Rab8a	1	5.26224e-22	161.35	NIEEHASADVEK(1)MILGNK
P56389	73	1.841	Up	K	Cytidine deaminase	Cda	1	8.89689e-05	103.97	TAIQK(1)AISEGYK
P56395	39	0.465	Down	K	Cytochrome b5	Cyb5a	1	3.29411e-18	138.75	VYDLTK(1)FLEEHPGGEEVLR
P56399	743	1.992	Up	K	Ubiquitin carboxyl-terminal hydrolase 5	Usp5	1	0.00695602	118.74	DQALK(1)ALR
P56399	558	1.67	Up	K	Ubiquitin carboxyl-terminal hydrolase 5	Usp5	1	0.0229213	76.679	SVAVK(1)TTR
P56677	45	0.416	Down	K	Suppressor of tumorigenicity 14 protein homolog	St14	1	0.0156908	61.942	LENMNGFEEGVEFLPANNAK(1)K
P57776	188	0.421	Down	K	Elongation factor 1-delta	Eef1d	0.824478	0.00534262	58.246	AK(0.824)K(0.176)PTLVAK
P57780	240	0.411	Down	K	Alpha-actinin-4	Actn4	1	6.97221e-11	109.85	YLDIPK(1)MLDAEDIVNTARPDEK
P57780	332	1.867	Up	K	Alpha-actinin-4	Actn4	1	4.04275e-23	200.16	TIQEMQQK(1)LEDFR
P58252	272	1.512	Up	K	Elongation factor 2	Eef2	1	0.000244901	111.63	YFDPANGK(1)FSK
P58771	37	2.418	Up	K	Tropomyosin alpha-1 chain	Tpm1	1	8.28745e-07	110.44	SK(1)QLEDELVSLQK
P60766	163	0.604	Down	K	Cell division control protein 42 homolog	Cdc42	1	0.000268525	88.075	YVECSALTQK(1)GLK
P60766	133	0.639	Down	K	Cell division control protein 42 homolog	Cdc42	0.999745	8.39211e-05	81.278	NK(1)QKPITPETAEK
P60843	284	1.637	Up	K	Eukaryotic initiation factor 4A-I	Eif4a1	1	0.0197841	66.758	K(1)VDWLTEK
P60867	4	0.058	Down	K	40S ribosomal protein S20	Rps20	1	0.000352225	86.8	AFK(1)DTGK(1)TPVEPEVAIHR
P60867	34	0.614	Down	K	40S ribosomal protein S20	Rps20	1	0.00206558	59.198	SLEK(1)VCADLIR
P60867	30	0.619	Down	K	40S ribosomal protein S20	Rps20	1	0.0128748	102	NVK(1)SLEK
P61082	45	0.348	Down	K	NEDD8-conjugating enzyme Ubc12	Ube2m	1	2.13073e-08	81.553	DINELNLPK(1)TCDISFSDPDDLLNFK
P61087	72	0.524	Down	K	Ubiquitin-conjugating enzyme E2 K	Ube2k	1	0.000766002	64.827	IPETYPFNPPK(1)VR
P61087	78	0.508	Down	K	Ubiquitin-conjugating enzyme E2 K	Ube2k	1	2.39426e-07	82.177	FITK(1)IWHPNISSVTGAICLDILK
P61089	74	0.152	Down	K	Ubiquitin-conjugating enzyme E2 N	Ube2n	1	6.28826e-13	177.12	FMTK(1)IYHPNVDK
P61089	94	0.503	Down	K	Ubiquitin-conjugating enzyme E2 N	Ube2n	1	2.5604e-104	295.09	DK(1)WSPALQIR
P61089	68	0.256	Down	K	Ubiquitin-conjugating enzyme E2 N	Ube2n	1	2.55127e-05	81.656	LELFLPEEYPMAAPK(1)VR
P61089	82	0.402	Down	K	Ubiquitin-conjugating enzyme E2 N	Ube2n	1	0.000208621	99.752	IYHPNVDK(1)LGR
P61202	426	0.255	Down	K	COP9 signalosome complex subunit 2	Cops2	1	0.00095011	51.31	YTALDK(1)WTNQLNSLNQAVVSK
P61290	132	5.617	Up	K	Proteasome activator complex subunit 3	Psme3	1	0.0370891	54.343	LLIEK(1)CNTVK
P61620	107	0.664	Down	K	Protein transport protein Sec61 subunit alpha isoform 1	Sec61a1	1	0.000372784	78.548	IIEVGDTPK(1)DR
P61759	81	1.795	Up	K	Prefoldin subunit 3	Vbp1	1	3.78944e-12	123.02	LKGQIPEIK(1)QTLEILK
P62082	85	1.983	Up	K	40S ribosomal protein S7	Rps7	0.948248	9.6688e-05	77.191	ELEK(0.948)K(0.051)FSGKHVVFIAQRR
P62192	98	2.218	Up	K	26S proteasome regulatory subunit 4	Psmc1	1	0.0155993	99.755	SK(1)VDDLR
P62254	101	0.544	Down	K	Ubiquitin-conjugating enzyme E2 G1	Ube2g1	0.999019	2.85511e-12	106.88	NGDVCISILHEPGEDK(0.999)YGYEK(0.001)PEER
P62281	136	0.499	Down	K	40S ribosomal protein S11	Rps11	1	7.27675e-05	63.869	DVQIGDIVTVGECRPLSK(1)TVR
P62331	69	0.285	Down	K	ADP-ribosylation factor 6	Arf6	1	3.25218e-07	96.773	FNVWDVGGQDK(1)IRPLWR
P62334	38	2.791	Up	K	26S proteasome regulatory subunit 10B	Psmc6	1	0.00129166	136.8	ELTK(1)QYEK
P62334	34	2.218	Up	K	26S proteasome regulatory subunit 10B	Psmc6	1	0.0486997	60.892	EQLK(1)ELTK
P62334	206	2.075	Up	K	26S proteasome regulatory subunit 10B	Psmc6	1	0.00336721	50.077	VVSSSIVDK(1)YIGESAR
P62334	62	5.874	Up	K	26S proteasome regulatory subunit 10B	Psmc6	1	5.14216e-08	102.39	ALQSVGQIVGEVLK(1)QLTEEK
P62334	48	2.282	Up	K	26S proteasome regulatory subunit 10B	Psmc6	1	7.67182e-34	181.54	SENDLK(1)ALQSVGQIVGEVLK
P62702	155	0.62	Down	K	"40S ribosomal protein S4, X isoform"	Rps4x	1	0.000701465	53.033	YPDPLIK(1)VNDTIQIDLETGK
P62702	62	0.302	Down	K	"40S ribosomal protein S4, X isoform"	Rps4x	1	0.00312765	78.342	YALTGDEVK(1)K
P62754	14	0.416	Down	K	40S ribosomal protein S6	Rps6	1	1.99257e-05	76.817	LNISFPATGCQK(1)LIEVDDER
P62821	58	0.653	Down	K	Ras-related protein Rab-1A	Rab1A	1	0.0206189	60.305	TIELDGK(1)TIK
P62843	58	0.647	Down	K	40S ribosomal protein S15	Rps15	1	0.0171465	76.134	QHSLLK(1)R
P62849	21	1.848	Up	K	40S ribosomal protein S24	Rps24	1	0.0106506	43.549	K(1)QMVIDVLHPGK
P62849	83	1.718	Up	K	40S ribosomal protein S24	Rps24	1	1.38176e-20	179.79	TTGFGMIYDSLDYAK(1)K
P62908	201	0.542	Down	K	40S ribosomal protein S3	Rps3	0.807283	0.00585595	44.998	IGPK(0.807)K(0.193)PLPDHVSIVEPK
P62908	132	1.876	Up	K	40S ribosomal protein S3	Rps3	1	1.86572e-05	87.429	FIMESGAK(1)GCEVVVSGK
P62908	214	0.237	Down	K	40S ribosomal protein S3	Rps3	1	9.23727e-40	166.49	KPLPDHVSIVEPK(1)DEILPTTPISEQK
P62983	63	18.862	Up	K	Ubiquitin-40S ribosomal protein S27a	Rps27a	1	1.2077e-135	322.33	TLSDYNIQK(1)ESTLHLVLR
P62983	113	0.288	Down	K	Ubiquitin-40S ribosomal protein S27a	Rps27a	1	0.000798485	114.97	VDENGK(1)ISR
P63001	5	0.664	Down	K	Ras-related C3 botulinum toxin substrate 1	Rac1	1	0.000356121	67.646	MQAIK(1)CVVVGDGAVGK
P63017	328	0.603	Down	K	Heat shock cognate 71 kDa protein	Hspa8	1	1.92019e-05	84.581	LDK(1)SQIHDIVLVGGSTR
P63017	531	0.637	Down	K	Heat shock cognate 71 kDa protein	Hspa8	1	0.000114206	146.17	YKAEDEK(1)QR
P63017	507	0.401	Down	K	Heat shock cognate 71 kDa protein	Hspa8	1	5.0467e-15	186.16	ITITNDK(1)GR
P63017	500	0.61	Down	K	Heat shock cognate 71 kDa protein	Hspa8	1	0.00539549	78.116	ENK(1)ITITNDK
P63037	66	0.434	Down	K	DnaJ homolog subfamily A member 1	Dnaja1	1	0.000487527	90.614	ELYDK(1)GGEQAIK
P63101	9	1.719	Up	K	14-3-3 protein zeta/delta	Ywhaz	1	7.01964e-12	179.6	NELVQK(1)AK
P63101	193	0.629	Down	K	14-3-3 protein zeta/delta	Ywhaz	1	2.88653e-16	127.16	ACSLAK(1)TAFDEAIAELDTLSEESYK
P63166	16	0.501	Down	K	Small ubiquitin-related modifier 1	Sumo1	0.999999	1.85635e-05	83.404	SDQEAKPSTEDLGDK(1)K
P63213	32	0.322	Down	K	Guanine nucleotide-binding protein G(I)/G(S)/G(O) subunit gamma-2	Gng2	1	0.00795366	41.53	VSK(1)AAADLMAYCEAHAK
P63260	315	2.014	Up	K	"Actin, cytoplasmic 2"	Actg1	1	9.01711e-09	119.54	MQK(1)EITALAPSTMK
P63260	291	0.645	Down	K	"Actin, cytoplasmic 2"	Actg1	1	5.89318e-19	137.72	K(1)DLYANTVLSGGTTMYPGIADR
P63276	103	0.289	Down	K	40S ribosomal protein S17	Rps17	1	0.000804341	48.579	DNYVPEVSALDQEIIEVDPDTK(1)EMLK
P63323	129	0.28	Down	K	40S ribosomal protein S12	Rps12	1	0.00280575	58.63	DVIEEYFK(1)CK
P63330	8	2.419	Up	K	Serine/threonine-protein phosphatase 2A catalytic subunit alpha isoform	Ppp2ca	1	7.90935e-30	195.28	LFTK(1)ELDQWIEQLNECK
P68037	67	0.32	Down	K	Ubiquitin-conjugating enzyme E2 L3	Ube2l3	0.947864	0.000263241	63.869	IEINFPAEYPFK(0.052)PPK(0.948)ITFK
P68037	64	2.209	Up	K	Ubiquitin-conjugating enzyme E2 L3	Ube2l3	1	5.74752e-05	79.346	IEINFPAEYPFK(1)PPK
P68037	96	0.397	Down	K	Ubiquitin-conjugating enzyme E2 L3	Ube2l3	1	4.09307e-07	94.281	GQVCLPVISAENWK(1)PATK
P68037	82	0.27	Down	K	Ubiquitin-conjugating enzyme E2 L3	Ube2l3	1	2.84952e-14	115.45	IYHPNIDEK(1)GQVCLPVISAENWKPATK
P68254	9	0.295	Down	K	14-3-3 protein theta	Ywhaq	1	0.0286793	69.825	TELIQK(1)AK
P68369	112	0.313	Down	K	Tubulin alpha-1A chain	Tuba1a	1	2.64886e-10	115.63	GHYTIGK(1)EIIDLVLDR
P68369	163	0.411	Down	K	Tubulin alpha-1A chain	Tuba1a	1	0.0275682	61.582	LSVDYGK(1)K
P68369	326	0.33	Down	K	Tubulin alpha-1A chain	Tuba1a	1	0.0058999	43.208	GDVVPK(1)DVNAAIATIK
P70168	537	0.553	Down	K	Importin subunit beta-1	Kpnb1	1	0.000169806	75.018	SSAYESLMEIVK(1)NSAK
P70297	171	0.657	Down	K	Signal transducing adapter molecule 1	Stam	1	0.0386944	56.432	K(1)EEEDLAK
P70398	1627	0.123	Down	K	Probable ubiquitin carboxyl-terminal hydrolase FAF-X	Usp9x	1	4.05121e-05	83.758	DDVFGYPQQFEDK(1)PPLSK
P80313	135	3.577	Up	K	T-complex protein 1 subunit eta	Cct7	1	0.000689602	69.672	TATQLAVNK(1)IK
P80317	127	2.221	Up	K	T-complex protein 1 subunit zeta	Cct6a	1	1.59837e-05	107.17	IITEGFEAAK(1)EK
P80317	129	2.485	Up	K	T-complex protein 1 subunit zeta	Cct6a	1	2.89266e-05	140	EK(1)ALQFLEQVK
P80317	377	1.505	Up	K	T-complex protein 1 subunit zeta	Cct6a	1	0.0170778	59.198	SVTLLVK(1)GPNK
P80318	527	4.585	Up	K	T-complex protein 1 subunit gamma	Cct3	1	0.000886457	73.499	IDDIVSGHK(1)K
P84091	224	0.568	Down	K	AP-2 complex subunit mu	Ap2m1	1	0.0157038	87.181	IVIEK(1)QGK
P84244	80	0.378	Down	K	Histone H3.3	H3f3a	1	1.42041e-05	142.1	EIAQDFK(1)TDLR
P97351	46	1.68	Up	K	40S ribosomal protein S3a	Rps3a	1	0.0293968	59.067	NIGK(1)TLVTR
P97449	152	0.338	Down	K	Aminopeptidase N	Anpep	1	3.76616e-07	95.205	TLDGTPAPNIDK(1)TELVER
P97864	80	0.46	Down	K	Caspase-7	Casp7	1	0.0116368	63.662	NFDK(1)ATGMDVR
P97872	398	2.444	Up	K	Dimethylaniline monooxygenase [N-oxide-forming] 5	Fmo5	1	1.29713e-05	85.163	K(1)LPSQSEMMAEINK
P99027	25	0.501	Down	K	60S acidic ribosomal protein P2	Rplp2	1	1.91422e-18	166.9	K(1)ILDSVGIEADDDRLNK
Q00519	905	2.294	Up	K	Xanthine dehydrogenase/oxidase	Xdh	1	5.75291e-18	186.16	ICK(1)TNLPSNTAFR
Q00519	342	2.736	Up	K	Xanthine dehydrogenase/oxidase	Xdh	1	0.00453999	65.252	WFAGK(1)QVK
Q00519	133	1.655	Up	K	Xanthine dehydrogenase/oxidase	Xdh	1	4.58061e-10	108.45	NK(1)PEPTVEEIENAFQGNLCR
Q00519	781	3.121	Up	K	Xanthine dehydrogenase/oxidase	Xdh	1	1.76642e-09	125.41	TQSFIAK(1)MLGVPDNR
Q01279	869	0.432	Down	K	Epidermal growth factor receptor	Egfr	1	0.00703245	44.13	LLGAEEK(1)EYHAEGGK
Q01405	415	2.484	Up	K	Protein transport protein Sec23A	Sec23a	1	0.000794345	56.036	EIK(1)ISGAIGPCVSLNSK
Q01768	26	0.598	Down	K	Nucleoside diphosphate kinase B	Nme2	1	0.0468979	46.001	GLVGEIIK(1)R
Q01768	100	2.543	Up	K	Nucleoside diphosphate kinase B	Nme2	1	3.41255e-24	186.75	VMLGETNPADSK(1)PGTIR
Q01853	386	1.706	Up	K	Transitional endoplasmic reticulum ATPase	Vcp	1	1.17431e-09	164.11	LEILQIHTK(1)NMK
Q01853	668	0.57	Down	K	Transitional endoplasmic reticulum ATPase	Vcp	1	7.55955e-18	180.88	SPVAK(1)DVDLEFLAK
Q01853	109	1.687	Up	K	Transitional endoplasmic reticulum ATPase	Vcp	1	3.95569e-14	139.49	LGDVISIQPCPDVK(1)YGK
Q01853	60	1.815	Up	K	Transitional endoplasmic reticulum ATPase	Vcp	1	0.0138298	67.334	GDTVLLK(1)GK
Q01853	18	0.211	Down	K	Transitional endoplasmic reticulum ATPase	Vcp	1	4.13681e-06	119.74	GDDLSTAILK(1)QK
Q01853	658	0.573	Down	K	Transitional endoplasmic reticulum ATPase	Vcp	1	0.00413103	101.72	VAILK(1)ANLR
Q02053	89	0.663	Down	K	Ubiquitin-like modifier-activating enzyme 1	Uba1	1	2.00412e-11	123.72	GLGVEIAK(1)NIILGGVK
Q05144	147	0.484	Down	K	Ras-related C3 botulinum toxin substrate 2	Rac2	1	0.000100274	63.869	LAPITYPQGLALAK(1)DIDSVK
Q08652	84	0.539	Down	K	Retinol-binding protein 2	Rbp2	1	9.18899e-05	75.674	HVK(1)TLVTWEGNTLVCVQK
Q08652	115	0.501	Down	K	Retinol-binding protein 2	Rbp2	1	0.000132303	61.276	QWVEGDK(1)LYLELTCGDQVCR
Q148V7	877	0.572	Down	K	LisH domain and HEAT repeat-containing protein KIAA1468	Kiaa1468	0.999341	2.18839e-08	105.28	IFTNTK(0.999)VK(0.001)PQFQEILR
Q3TXS7	292	0.503	Down	K	26S proteasome non-ATPase regulatory subunit 1	Psmd1	1	9.04866e-05	43.795	TVGTPIASVPGSTNTGTVPGSEK(1)DSDPMETEEK
Q3U1J4	579	1.512	Up	K	DNA damage-binding protein 1	Ddb1	1	2.39166e-13	118.37	LPSFELLHK(1)EMLGGEIIPR
Q3U1J4	917	0.481	Down	K	DNA damage-binding protein 1	Ddb1	1	2.20907e-05	93.106	TK(1)GDFILVGDLMR
Q3U2P1	739	2.594	Up	K	Protein transport protein Sec24A	Sec24a	1	0.00280317	63.184	K(1)IGFEAVMR
Q3UE37	262	0.401	Down	K	Ubiquitin-conjugating enzyme E2 Z	Ube2z	1	2.15392e-05	82.01	VAVCDMMEGK(1)CPCPEPLR
Q3UIL6	742	2.336	Up	K	Pleckstrin homology domain-containing family A member 7	Plekha7	1	1.40316e-05	83.692	DQPQHLEK(1)ITCQQR
Q3UQ44	257	1.789	Up	K	Ras GTPase-activating-like protein IQGAP2	Iqgap2	1	8.13982e-16	120.33	NPNAVLTCVDDSLSQEYQK(1)ELWEAK
Q3UWA6	1035	0.276	Down	K	Heat-stable enterotoxin receptor	Gucy2c	1	1.85373e-07	99.238	LQTEFSDMIVSALQK(1)R
Q3UZZ6	106	0.327	Down	K	Sulfotransferase 1 family member D1	Sult1d1	1	3.45555e-07	96.447	IVK(1)THLPVQLLPSSFWK
Q3V0K9	446	0.468	Down	K	Plastin-1	Pls1	1	1.06347e-07	93.371	VPVNWSQVNK(1)PPYPALGGNMK
Q3V0K9	546	0.37	Down	K	Plastin-1	Pls1	1	5.98799e-06	67.877	DK(1)SISTSLPVLDLIDAIAPNAVR
Q3V0K9	265	3.768	Up	K	Plastin-1	Pls1	1	3.9778e-33	195.97	DGEDLEELMK(1)LSPEELLLR
Q3V0K9	536	0.177	Down	K	Plastin-1	Pls1	1	4.40113e-05	109.44	SANK(1)STSISSFK
Q3V0K9	255	0.557	Down	K	Plastin-1	Pls1	1	1.30372e-13	124.08	NEALIALLK(1)DGEDLEELMK
Q4LDD4	1284	0.434	Down	K	"Arf-GAP with Rho-GAP domain, ANK repeat and PH domain-containing protein 1"	Arap1	1	0.0314565	41.621	VGDTK(1)HGMMK(1)FREDR
Q4LDD4	1279	0.434	Down	K	"Arf-GAP with Rho-GAP domain, ANK repeat and PH domain-containing protein 1"	Arap1	1	0.0314565	41.621	VGDTK(1)HGMMK(1)FREDR
Q571I9	603	0.642	Down	K	Aldehyde dehydrogenase family 16 member A1	Aldh16a1	1	4.55065e-05	108.77	RK(1)PVLTSQLER
Q5PRF0	240	0.368	Down	K	HEAT repeat-containing protein 5A	Heatr5a	1	1.23083e-05	93.348	ISVSK(1)LLGTVLAK
Q5SSH7	2254	0.476	Down	K	Zinc finger ZZ-type and EF-hand domain-containing protein 1	Zzef1	1	0.00447859	55.461	AVIVDVK(1)TR
Q5SSH7	2453	0.286	Down	K	Zinc finger ZZ-type and EF-hand domain-containing protein 1	Zzef1	1	0.00793167	67.507	AIYELQMK(1)K
Q5SW19	793	1.526	Up	K	Clustered mitochondria protein homolog	Cluh	1	0.00174929	61.344	YLGK(1)VLDLVLR
Q5SW19	632	0.661	Down	K	Clustered mitochondria protein homolog	Cluh	1	2.61705e-06	116.51	LAALQLMQQK(1)ASK
Q5SYD0	140	1.508	Up	K	Unconventional myosin-Id	Myo1d	1	0.000785139	56.25	NMLLK(1)SNCVLEAFGNAK
Q5XJY5	448	0.413	Down	K	Coatomer subunit delta	Arcn1	1	0.00873172	42.5	NTLEWCLPVIDAK(1)NK
Q5XJY5	336	0.496	Down	K	Coatomer subunit delta	Arcn1	1	2.87416e-06	122.39	K(1)LFTAESLIGLK
Q60605	81	0.572	Down	K	Myosin light polypeptide 6	Myl6	1	6.42371e-11	132.05	NK(1)DQGTYEDYVEGLR
Q60605	79	0.358	Down	K	Myosin light polypeptide 6	Myl6	1	3.36575e-10	114.63	VLDFEHFLPMLQTVAK(1)NK
Q60739	283	0.433	Down	K	BAG family molecular chaperone regulator 1	Bag1	1	2.38726e-09	159.5	ELQAEALCK(1)LDRK
Q60766	398	0.085	Down	K	Immunity-related GTPase family M protein 1	Irgm1	1	0.0213779	78.516	NILEK(1)ILR
Q60766	275	0.095	Down	K	Immunity-related GTPase family M protein 1	Irgm1	1	0.011098	46.819	IVGDK(1)VAVWK
Q60766	270	0.046	Down	K	Immunity-related GTPase family M protein 1	Irgm1	1	4.23077e-05	85.536	TLYGTYEK(1)IVGDK
Q60854	109	1.637	Up	K	Serpin B6	Serpinb6	1	0.000219875	71.031	TCDLLASFK(1)DSCLK
Q60854	263	0.664	Down	K	Serpin B6	Serpinb6	1	0.00621972	45.883	LDK(1)MDEEEVEVFLPK
Q60930	286	0.445	Down	K	Voltage-dependent anion-selective channel protein 2	Vdac2	1	0.000179747	83.404	SFNAGGHK(1)LGLALELEA
Q60973	4	0.521	Down	K	Histone-binding protein RBBP7	Rbbp7	1	2.82887e-05	88.561	ASK(1)EMFEDTVEER
Q61194	1096	1.824	Up	K	Phosphatidylinositol 4-phosphate 3-kinase C2 domain-containing subunit alpha	Pik3c2a	1	0.00901521	49.189	LPLK(1)PSLVAK
Q61391	19	0.565	Down	K	Neprilysin	Mme	0.884839	6.9075e-10	111.77	SESQMDITDINAPK(0.115)PK(0.885)K
Q61391	17	0.425	Down	K	Neprilysin	Mme	1	2.26527e-34	207.85	SESQMDITDINAPK(1)PK
Q61545	423	0.417	Down	K	RNA-binding protein EWS	Ewsr1	1	1.03842e-06	77.576	GDATVSYEDPPTAK(1)AAVEWFDGK
Q61768	420	0.493	Down	K	Kinesin-1 heavy chain	Kif5b	1	0.000316548	141.02	RK(1)CEEELAK
Q62165	780	0.331	Down	K	Dystroglycan	Dag1	1	0.000166058	75.589	GK(1)LTLEDQATFIK
Q62468	683	0.545	Down	K	Villin-1	Vil1	1	6.19043e-05	78.95	AAATTVQEYLK(1)THPGNR
Q62468	529	0.612	Down	K	Villin-1	Vil1	1	3.32912e-89	290.63	GTNADNTK(1)AFEVTAR
Q64133	154	2.021	Up	K	Amine oxidase [flavin-containing] A	Maoa	1	0.000380156	78.342	HAEEWDK(1)ITMK
Q64133	284	1.959	Up	K	Amine oxidase [flavin-containing] A	Maoa	1	0.000470177	75.819	IHFK(1)PELPPER
Q64133	465	1.569	Up	K	Amine oxidase [flavin-containing] A	Maoa	1	0.000479777	102.53	EVLNALGK(1)VAK
Q64282	89	1.626	Up	K	Interferon-induced protein with tetratricopeptide repeats 1	Ifit1	1	1.2656e-38	224.43	EAEALIQSEQLSK(1)R
Q64331	808	1.573	Up	K	Unconventional myosin-VI	Myo6	1	3.87108e-05	89.46	KVQWCSLSVIK(1)LK
Q64331	649	1.679	Up	K	Unconventional myosin-VI	Myo6	1	0.000689602	69.672	LSFISVGNK(1)FK
Q64339	141	1.883	Up	K	Ubiquitin-like protein ISG15	Isg15	1	2.07604e-05	82.663	ELLGEYGLK(1)PQCTVIK
Q64433	36	0.627	Down	K	"10 kDa heat shock protein, mitochondrial"	Hspe1	1	0.00177274	77.541	GGIMLPEK(1)SQGK
Q64462	482	0.563	Down	K	Cytochrome P450 4B1	Cyp4b1	1	0.000922108	63.662	FEFSPDPSK(1)IPIK
Q64462	486	0.613	Down	K	Cytochrome P450 4B1	Cyp4b1	1	0.000129338	93.096	IPIK(1)VPQLILR
Q64464	453	0.624	Down	K	Cytochrome P450 3A13	Cyp3a13	1	0.00010677	84.687	FALINMK(1)VALVR
Q64464	378	0.628	Down	K	Cytochrome P450 3A13	Cyp3a13	1	0.00150021	62.357	VCK(1)TDVEINGLFIPK
Q64464	143	0.445	Down	K	Cytochrome P450 3A13	Cyp3a13	1	7.53121e-12	118.31	LK(1)EMFPIINQFTDVLVR
Q68FL4	332	3.502	Up	K	Putative adenosylhomocysteinase 3	Ahcyl2	1	1.53671e-11	143.58	IK(1)GIVEESVTGVHR
Q69ZF7	436	0.558	Down	K	Metal transporter CNNM4	Cnnm4	1	0.000418182	58.693	DLAFVDPDDCTPLK(1)TITR
Q6DYE8	14	0.58	Down	K	Ectonucleotide pyrophosphatase/phosphodiesterase family member 3	Enpp3	1	0.00187309	61.344	LALATEEPIK(1)K
Q6P8M1	46	2.393	Up	K	Putative deoxyribonuclease TATDN1	Tatdn1	1	5.10434e-05	84.15	K(1)FMITGGSLQDSK
Q6Q477	75	2.52	Up	K	Plasma membrane calcium-transporting ATPase 4	Atp2b4	1	0.000817838	56.746	TSPIEGLSGNPADLEK(1)R
Q6T3U4	315	0.531	Down	K	NPC1-like intracellular cholesterol transporter 1	Npc1l1	1	2.31385e-16	177.21	NK(1)TAGSQEAPNLPR
Q6T3U4	1195	0.453	Down	K	NPC1-like intracellular cholesterol transporter 1	Npc1l1	1	0.00339801	89.827	SFAVSTK(1)PTR
Q6URW6	437	1.737	Up	K	Myosin-14	Myh14	1	9.56547e-10	117.2	AQTK(1)EQADFALEALAK
Q6URW6	863	1.542	Up	K	Myosin-14	Myh14	1	0.00208236	65.535	VK(1)PLLQVTR
Q6URW6	884	0.243	Down	K	Myosin-14	Myh14	1	5.82819e-05	79.393	AQELQK(1)VQELQQQSAR
Q6ZQ38	957	1.971	Up	K	Cullin-associated NEDD8-dissociated protein 1	Cand1	1	1.30996e-05	76.049	NVVAECLGK(1)LTLIDPETLLPR
Q6ZQM8	345	0.3	Down	K	UDP-glucuronosyltransferase 1-7C	Ugt1a7c	1	0.000822686	61.096	YTGTRPSNLAK(1)NTILVK
Q6ZWN5	101	1.529	Up	K	40S ribosomal protein S9	Rps9	1	3.68776e-10	119.45	LDYILGLK(1)IEDFLER
Q6ZWQ0	1608	1.66	Up	K	Nesprin-2	Syne2	1	2.50129e-07	99.044	TFEDPPFEK(1)EANAIVDR
Q6ZWV3	42	0.521	Down	K	60S ribosomal protein L10	Rpl10	1	3.15117e-08	78.913	AK(1)VDEFPLCGHMVSDEYEQLSSEALEAAR
Q7TMS5	171	0.06	Down	K	ATP-binding cassette sub-family G member 2	Abcg2	1	0.000578302	100.93	ELGLEK(1)VADSK
Q7TMS5	358	0.399	Down	K	ATP-binding cassette sub-family G member 2	Abcg2	1	0.000526562	78.401	AELDQLPGAQEK(1)K
Q80SZ7	11	0.621	Down	K	Guanine nucleotide-binding protein G(I)/G(S)/G(O) subunit gamma-5	Gng5	1	3.10775e-05	106.38	SGSSSVAAMK(1)K
Q80TM9	447	0.37	Down	K	Nischarin	Nisch	1	1.89465e-05	66.467	ASEICLDDVATTEK(1)ELDTVEVLK
Q80UP5	239	0.532	Down	K	Ankyrin repeat domain-containing protein 13A	Ankrd13a	1	4.05668e-29	182.17	LTSPVINTSLDTK(1)NVAFER
Q80W94	175	0.518	Down	K	2-acylglycerol O-acyltransferase 2	Mogat2	1	3.22329e-06	84.946	K(1)GGGNLLAIIVGGAQEALDAR
Q80XI3	729	1.688	Up	K	Eukaryotic translation initiation factor 4 gamma 3	Eif4g3	0.997053	0.00572036	52.071	KAENAWK(0.997)PSQK(0.003)R
Q810B6	858	0.494	Down	K	Rabankyrin-5	Ankfy1	1	0.00363883	105.14	AAEAILK(1)R
Q8BHB9	543	1.87	Up	K	Chloride intracellular channel protein 6	Clic6	1	0.00579285	86.136	LHIIK(1)IVAK
Q8BJU0	104	0.277	Down	K	Small glutamine-rich tetratricopeptide repeat-containing protein alpha	Sgta	0.902348	0.000370336	53.998	LK(0.098)TEGNEQMK(0.902)LENFEAAVHLYGK
Q8BK48	366	0.352	Down	K	Pyrethroid hydrolase Ces2e	Ces2e	1	0.0248381	63.397	K(1)TLPAVLK
Q8BKC5	548	0.657	Down	K	Importin-5	Ipo5	1	0.00270335	54.772	HIVENAVQK(1)ELR
Q8BM96	732	0.426	Down	K	Adhesion G-protein coupled receptor G7	Adgrg7	1	0.00154862	84.169	ILK(1)SLSSSFDR
Q8BPU7	539	2.381	Up	K	Engulfment and cell motility protein 1	Elmo1	1	4.86647e-05	106.97	EK(1)IQPEILELIK
Q8BTM8	1491	0.586	Down	K	Filamin-A	Flna	1	6.51217e-17	112.39	VQGPK(1)GLVEPVDVVDNADGTQTVNYVPSR
Q8BW75	363	2.12	Up	K	Amine oxidase [flavin-containing] B	Maob	1	0.00574667	74.92	K(1)LCELYAK
Q8BZ36	510	0.6	Down	K	RAD50-interacting protein 1	Rint1	0.998881	0.00842216	43.208	K(0.001)LQFLELQK(0.999)DLVDDFR
Q8C0L6	23	0.577	Down	K	Peroxisomal N(1)-acetyl-spermine/spermidine oxidase	Paox	1	1.20021e-05	76.492	VLVVGSGIAGLGAAQK(1)LCSHR
Q8C1E7	36	1.713	Up	K	Transmembrane protein 120A	Tmem120a	1	0.00261132	78.264	LK(1)LEELTK
Q8C3K6	252	0.115	Down	K	Sodium/glucose cotransporter 1	Slc5a1	1	0.00554011	44.391	VSNGNFTAK(1)EECYTPR
Q8C3K6	630	0.149	Down	K	Sodium/glucose cotransporter 1	Slc5a1	1	1.80099e-12	174.39	MTKEEEEAMK(1)MK
Q8C3K6	586	0.47	Down	K	Sodium/glucose cotransporter 1	Slc5a1	1	4.59706e-35	157.62	IDLDAGEEEDIPEDSK(1)DTIEIDTEAPQK(1)K
Q8C3K6	623	0.43	Down	K	Sodium/glucose cotransporter 1	Slc5a1	1	0.000529602	134.3	MTK(1)EEEEAMK
Q8C863	311	2.289	Up	K	E3 ubiquitin-protein ligase Itchy	Itch	1	0.00677601	52.247	VYYVDHVEK(1)R
Q8C878	284	0.506	Down	K	NEDD8-activating enzyme E1 catalytic subunit	Uba3	1	3.26422e-10	88.394	EQPFGDGVPLDGDDPEHIQWIFQK(1)SIER
Q8C878	361	0.597	Down	K	NEDD8-activating enzyme E1 catalytic subunit	Uba3	1	4.11409e-06	82.562	K(1)ENCPACSQLPQNIQFSPSAK
Q8CAS9	470	1.679	Up	K	Poly [ADP-ribose] polymerase 9	Parp9	1	2.67457e-07	98.572	TLTVK(1)IVIFPVDVETYK
Q8CC86	164	2.307	Up	K	Nicotinate phosphoribosyltransferase	Naprt	1	0.00168118	91.783	K(1)LLEMGLR
Q8CFI0	685	0.308	Down	K	E3 ubiquitin-protein ligase NEDD4-like	Nedd4l	1	0.00013885	72.187	LWIEFESEK(1)GLDYGGVAR
Q8CGA3	283	0.081	Down	K	Large neutral amino acids transporter small subunit 4	Slc43a2	1	1.15863e-16	170.79	TAK(1)EQAALQEGHKLCLSTVDLEVK
Q8CGA3	256	0.619	Down	K	Large neutral amino acids transporter small subunit 4	Slc43a2	1	4.11398e-05	85.837	FSWLGFDHK(1)ITGK
Q8CGA3	260	0.369	Down	K	Large neutral amino acids transporter small subunit 4	Slc43a2	1	0.00878527	87.181	ITGK(1)QFYK
Q8CIE6	74	3.234	Up	K	Coatomer subunit alpha	Copa	1	0.0012695	59.673	QQPLFVSGGDDYK(1)IK
Q8CIE6	271	2.176	Up	K	Coatomer subunit alpha	Copa	1	2.85875e-31	210.14	QELILSNSEDK(1)SIR
Q8CIE6	1028	1.569	Up	K	Coatomer subunit alpha	Copa	1	0.00132446	109.66	FEEAVEK(1)FR
Q8CIE6	61	1.997	Up	K	Coatomer subunit alpha	Copa	1	2.30247e-07	96.379	GIDFHK(1)QQPLFVSGGDDYK
Q8CIE6	4	1.649	Up	K	Coatomer subunit alpha	Copa	1	0.0226867	74.92	MLTK(1)FETK
Q8CIE6	1184	1.805	Up	K	Coatomer subunit alpha	Copa	0.996429	2.13986e-05	80.76	GK(0.004)PVEK(0.996)CPLSGACYSPEFK
Q8CIM7	414	0.144	Down	K	Cytochrome P450 2D26	Cyp2d26	0.999998	2.54323e-19	138.66	GTTLIPNLSSVLKDETVWEK(1)PLR
Q8CIM7	284	0.493	Down	K	Cytochrome P450 2D26	Cyp2d26	1	7.56143e-06	98.682	DLTDAFLAEVEK(1)AK
Q8JZR0	675	0.557	Down	K	Long-chain-fatty-acid--CoA ligase 5	Acsl5	1	4.73406e-07	105.19	FFQTQIK(1)SLYESIEE
Q8JZR0	412	1.573	Up	K	Long-chain-fatty-acid--CoA ligase 5	Acsl5	1	0.000549106	90.05	IQGSLGGK(1)VR
Q8JZR0	361	1.696	Up	K	Long-chain-fatty-acid--CoA ligase 5	Acsl5	1	0.000177313	141.1	VYDK(1)VQNEAK
Q8JZR0	536	1.519	Up	K	Long-chain-fatty-acid--CoA ligase 5	Acsl5	1	0.000341326	80.318	WLPNGTLK(1)IVDR
Q8JZR0	399	0.167	Down	K	Long-chain-fatty-acid--CoA ligase 5	Acsl5	1	0.00221688	58.172	DSLWDK(1)LVFSK
Q8JZR0	404	1.615	Up	K	Long-chain-fatty-acid--CoA ligase 5	Acsl5	1	3.43205e-06	115.34	LVFSK(1)IQGSLGGK
Q8K0C9	168	1.963	Up	K	"GDP-mannose 4,6 dehydratase"	Gmds	1	1.98029e-05	81.632	VQEIPQK(1)ETTPFYPR
Q8K0C9	140	2.175	Up	K	"GDP-mannose 4,6 dehydratase"	Gmds	1	0.000349269	68.283	LLDAIK(1)TCGLINSVK
Q8K310	835	0.658	Down	K	Matrin-3	Matr3	1	0.00528808	94.692	FLNK(1)LAEER
Q8K419	86	0.608	Down	K	Galectin-4	Lgals4	1	0.00111066	58.357	VVFNTMQSGQWGK(1)EEK
Q8QZR5	476	0.625	Down	K	Alanine aminotransferase 1	Gpt	1	3.11391e-05	110.08	MTILPPMEK(1)LR
Q8R016	163	1.661	Up	K	Bleomycin hydrolase	Blmh	1	4.49594e-08	136.3	K(1)CFPESHTTEATR
Q8R0X7	431	2.273	Up	K	Sphingosine-1-phosphate lyase 1	Sgpl1	1	0.0100852	59.367	FLK(1)SELENIK
Q8R2Y0	223	0.338	Down	K	Monoacylglycerol lipase ABHD6	Abhd6	1	6.65095e-06	89.624	FK(1)VPQQILQGLVDVR
Q8R3U1	91	0.614	Down	K	HRAS-like suppressor 3	Pla2g16	1	8.54832e-05	78.326	HDEEYTPLPLSK(1)IIQR
Q8VCC1	69	1.619	Up	K	15-hydroxyprostaglandin dehydrogenase [NAD(+)]	Hpgd	1	5.84189e-07	94.673	TLFVQCDVADQK(1)QLR
Q8VCN5	72	1.964	Up	K	Cystathionine gamma-lyase	Cth	1	5.42555e-11	150.76	NCLEK(1)AVAALDGAK
Q8VCN5	151	0.47	Down	K	Cystathionine gamma-lyase	Cth	1	1.87154e-08	92.001	LLEAAITPQTK(1)LVWIETPTNPTLK
Q8VCT3	398	0.465	Down	K	Aminopeptidase B	Rnpep	1	4.00193e-05	70.452	VK(1)IEPGVDPDDTYNETPYEK
Q8VDJ3	991	2.087	Up	K	Vigilin	Hdlbp	1	0.00167718	73.435	YIIGQK(1)GSGIR
Q8VDM4	397	0.445	Down	K	26S proteasome non-ATPase regulatory subunit 2	Psmd2	1	0.00328371	69.864	LLTDDGNK(1)WLYK
Q8VDN2	950	1.581	Up	K	Sodium/potassium-transporting ATPase subunit alpha-1	Atp1a1	1	1.21447e-11	170.89	NSVFQQGMK(1)NK
Q8VDN2	359	0.615	Down	K	Sodium/potassium-transporting ATPase subunit alpha-1	Atp1a1	1	4.46679e-16	130.3	NCLVK(1)NLEAVETLGSTSTICSDK
Q8VDN2	661	0.59	Down	K	Sodium/potassium-transporting ATPase subunit alpha-1	Atp1a1	1	2.4579e-08	147.07	DAK(1)ACVVHGSDLK
Q8VDN2	156	0.558	Down	K	Sodium/potassium-transporting ATPase subunit alpha-1	Atp1a1	1	0.00767657	79.659	SSK(1)IMESFK
Q8VDN2	726	0.437	Down	K	Sodium/potassium-transporting ATPase subunit alpha-1	Atp1a1	1	1.61936e-08	104.84	QGAIVAVTGDGVNDSPALK(1)K
Q8VDN2	727	0.373	Down	K	Sodium/potassium-transporting ATPase subunit alpha-1	Atp1a1	1	8.6706e-05	77.969	K(1)ADIGVAMGIVGSDVSK
Q8VDN2	37	0.396	Down	K	Sodium/potassium-transporting ATPase subunit alpha-1	Atp1a1	1	0.000974665	80.037	K(1)EVSMDDHK
Q8VDN2	45	0.459	Down	K	Sodium/potassium-transporting ATPase subunit alpha-1	Atp1a1	1	2.65458e-12	123.02	EVSMDDHK(1)LSLDELHR
Q8VDN2	494	1.543	Up	K	Sodium/potassium-transporting ATPase subunit alpha-1	Atp1a1	1	3.62646e-17	179.14	YQLSIHK(1)NPNASEPK
Q8VDN2	444	1.659	Up	K	Sodium/potassium-transporting ATPase subunit alpha-1	Atp1a1	1	7.7069e-11	141.34	AVFQANQENLPILK(1)R
Q8VDN2	843	9.051	Up	K	Sodium/potassium-transporting ATPase subunit alpha-1	Atp1a1	1	0.00642878	118.67	TDK(1)LVNER
Q8VDN2	671	0.226	Down	K	Sodium/potassium-transporting ATPase subunit alpha-1	Atp1a1	1	1.82629e-28	163.62	ACVVHGSDLK(1)DMTSEELDDILR
Q8VDS8	272	0.609	Down	K	Syntaxin-18	Stx18	1	2.63257e-08	76.583	LQEIFTEK(1)VLQQETEIDSIHQLVVGATENIK
Q8VEK3	440	0.354	Down	K	Heterogeneous nuclear ribonucleoprotein U	Hnrnpu	1	1.47214e-08	99.957	EK(1)PYFPIPEDCTFIQNVPLEDR
Q8VI47	726	0.568	Down	K	Canalicular multispecific organic anion transporter 1	Abcc2	1	0.00204565	56.29	DNILFGSEYDEK(1)K
Q8VI47	508	1.553	Up	K	Canalicular multispecific organic anion transporter 1	Abcc2	1	0.000294014	69.345	IMNEILSGIK(1)ILK
Q91V41	125	0.349	Down	K	Ras-related protein Rab-14	Rab14	1	1.25032e-08	100.85	NLTNPNTVIILIGNK(1)ADLEAQR
Q91V76	76	2.239	Up	K	Ester hydrolase C11orf54 homolog	---	1	0.00466897	80.014	K(1)VYDLNEIAK
Q91VS7	42	0.624	Down	K	Microsomal glutathione S-transferase 1	Mgst1	1	2.86209e-07	98.062	ITNK(1)VFANPEDCAGFGK
Q91W97	290	2.37	Up	K	Putative hexokinase HKDC1	Hkdc1	1	8.72149e-08	98.684	TEFDRELDLGSLNPGK(1)QLFEK
Q91WT8	264	1.725	Up	K	RNA-binding protein 47	Rbm47	1	0.011612	42.958	K(1)SFGQFNPGCVER
Q91Y97	147	2.035	Up	K	Fructose-bisphosphate aldolase B	Aldob	1	9.26913e-08	165.63	KDGVDFGK(1)WR
Q91Y97	28	1.503	Up	K	Fructose-bisphosphate aldolase B	Aldob	1	1.46615e-05	77.959	IVANGK(1)GILAADESVGTMGNR
Q91Y97	322	1.747	Up	K	Fructose-bisphosphate aldolase B	Aldob	1	2.3775e-05	150.1	K(1)ATQEAFMK
Q91Y97	101	2	Up	K	Fructose-bisphosphate aldolase B	Aldob	1	0.000737859	107.21	EK(1)GIVVGIK
Q91YP3	218	0.548	Down	K	Deoxyribose-phosphate aldolase	Dera	1	0.000319976	56.017	ASLVAMMAGSDFIK(1)TSTGK
Q91YQ5	539	0.515	Down	K	Dolichyl-diphosphooligosaccharide--protein glycosyltransferase subunit 1	Rpn1	1	0.0007125	69.03	LK(1)TEGSDLCDR
Q91ZR2	12	0.206	Down	K	Sorting nexin-18	Snx18	1	0.000111014	77.324	ALYDFK(1)SENPGEISLR
Q921H8	292	0.535	Down	K	"3-ketoacyl-CoA thiolase A, peroxisomal"	Acaa1a	1	1.38543e-09	127.18	SK(1)AEELGLPILGVLR
Q922H9	63	0.483	Down	K	Zinc finger protein 330	Znf330	1	4.42153e-05	69.111	AFCYFCNSVQK(1)LPICAQCGK
Q922Q1	69	2.634	Up	K	Mitochondrial amidoxime reducing component 2	Marc2	1	5.72017e-20	147.17	SCK(1)GVSVCETECTDMGLR
Q93092	142	0.577	Down	K	Transaldolase	Taldo1	1	3.8024e-14	139.58	ILIK(1)LSSTWEGIQAGK
Q99020	88	0.439	Down	K	Heterogeneous nuclear ribonucleoprotein A/B	Hnrnpab	1	2.13169e-07	135.94	MFVGGLSWDTSK(1)K
Q99020	107	1.731	Up	K	Heterogeneous nuclear ribonucleoprotein A/B	Hnrnpab	1	0.000871941	60.307	FGEVVDCTIK(1)MDPNTGR
Q99J95	294	0.507	Down	K	Cyclin-dependent kinase 9	Cdk9	1	2.35989e-07	96.143	DPYALDLIDK(1)LLVLDPAQR
Q99JG3	260	0.602	Down	K	Annexin A13	Anxa13	1	0.00665215	47.774	AMK(1)GMGTDEETLIR
Q99JI6	31	0.421	Down	K	Ras-related protein Rap-1b	Rap1b	1	2.60204e-09	92.147	SALTVQFVQGIFVEK(1)YDPTIEDSYR
Q99JW5	304	0.113	Down	K	Epithelial cell adhesion molecule	Epcam	1	0.000730145	94.122	AEIK(1)EMGEIHR
Q99JW5	300	0.438	Down	K	Epithelial cell adhesion molecule	Epcam	1	0.00835253	109.48	YEK(1)AEIK
Q99JY9	53	0.421	Down	K	Actin-related protein 3	Actr3	0.999948	0.000942187	49.141	VMK(1)GVDDLDFFIGDEAIEKPTYATK
Q99K51	459	0.23	Down	K	Plastin-3	Pls3	1	1.97094e-11	166.65	K(1)LENCNYAVELGK
Q99KK2	397	0.634	Down	K	N-acylneuraminate cytidylyltransferase	Cmas	1	3.45372e-08	92.034	VGLSAVPADACSGAQK(1)AVGYICK
Q99KP3	63	1.826	Up	K	Lambda-crystallin homolog	Cryl1	1	1.74082e-05	84.403	SLEQSGSLK(1)GSLSAER
Q99L47	366	0.222	Down	K	Hsc70-interacting protein	St13	1	0.00381569	108.43	LSAK(1)FGGQS
Q99LF4	492	1.81	Up	K	tRNA-splicing ligase RtcB homolog	Rtcb	1	3.81965e-07	96.143	NVTDVVNTCHDAGISK(1)K
Q99MD9	623	0.539	Down	K	Nuclear autoantigenic sperm protein	Nasp	1	0.00320202	47.904	EAEGSFTEYEK(1)EIEELK
Q99MZ6	412	2.098	Up	K	Unconventional myosin-VIIb	Myo7b	1	0.00813644	71.501	LFQWIVK(1)K
Q99MZ6	1320	0.408	Down	K	Unconventional myosin-VIIb	Myo7b	1	4.11223e-06	80.236	GVWSGEYNFEK(1)EEELVELLAR
Q99MZ6	1846	1.839	Up	K	Unconventional myosin-VIIb	Myo7b	1	0.0441226	54.486	ITDK(1)VISLK
Q9CQR2	81	1.647	Up	K	40S ribosomal protein S21	Rps21	1	0.00446371	99.7	ADGIVSK(1)NF
Q9CQV8	11	1.603	Up	K	14-3-3 protein beta/alpha	Ywhab	1	0.0202915	79.809	SELVQK(1)AK
Q9CQW5	39	0.252	Down	K	Galectin-2	Lgals2	1	2.30675e-08	104.88	FLINLGQGK(1)ETLNLHFNPR
Q9CZM2	140	0.447	Down	K	60S ribosomal protein L15	Rpl15	1	7.08585e-06	89.26	FFEVILIDPFHK(1)AIR
Q9CZX8	111	0.234	Down	K	40S ribosomal protein S19	Rps19	1	2.80055e-05	89.231	VLQALEGLK(1)MVEK
Q9D0I9	393	1.541	Up	K	"Arginine--tRNA ligase, cytoplasmic"	Rars	1	7.10534e-05	77.221	SDGGYTYDTSDLAAIK(1)QR
Q9D0M1	324	0.627	Down	K	Phosphoribosyl pyrophosphate synthase-associated protein 1	Prpsap1	1	2.17999e-08	107.82	IK(1)TVDISLILSEAIR
Q9D0M1	317	0.337	Down	K	Phosphoribosyl pyrophosphate synthase-associated protein 1	Prpsap1	1	3.69226e-07	74.222	LIEESPIDEVVVTNTVPHELQK(1)LQCPK
Q9D0M1	24	0.559	Down	K	Phosphoribosyl pyrophosphate synthase-associated protein 1	Prpsap1	1	2.18567e-68	258.96	VFSANSTAACTELAK(1)R
Q9D154	137	1.548	Up	K	Leukocyte elastase inhibitor A	Serpinb1a	1	1.98136e-06	94.63	KEINQWVK(1)GQTEGK
Q9D154	272	0.578	Down	K	Leukocyte elastase inhibitor A	Serpinb1a	1	9.56897e-06	86.944	RENLEFIDVHVK(1)LPR
Q9D154	244	1.812	Up	K	Leukocyte elastase inhibitor A	Serpinb1a	1	0.000133472	116.55	DIEDESTGLK(1)K
Q9D154	317	1.604	Up	K	Leukocyte elastase inhibitor A	Serpinb1a	1	0.000613383	85.355	DLFISK(1)IVHK
Q9D154	174	2.275	Up	K	Leukocyte elastase inhibitor A	Serpinb1a	1	9.34478e-10	107.98	GMWEEK(1)FMTEDTTDAPFR
Q9D154	143	1.851	Up	K	Leukocyte elastase inhibitor A	Serpinb1a	1	3.8426e-06	82.56	GQTEGK(1)IPELLSVGVVDSMTK
Q9D1A2	84	2.624	Up	K	Cytosolic non-specific dipeptidase	Cndp2	1	1.42296e-07	86.987	LPDGSEIPLPPILLGK(1)LGSDPQK
Q9D2M8	66	1.616	Up	K	Ubiquitin-conjugating enzyme E2 variant 2	Ube2v2	1	0.00697953	50.275	IYSLK(1)VECGSK
Q9D687	26	0.464	Down	K	Sodium-dependent neutral amino acid transporter B(0)AT1	Slc6a19	1	7.11697e-39	200.99	IPSLDELEVIEK(1)EEAGSRPK
Q9D819	128	1.525	Up	K	Inorganic pyrophosphatase	Ppa1	1	2.79822e-07	80.702	HTGCCGDNDPIDVCEIGSK(1)VCAR
Q9D869	179	0.373	Down	K	Calcineurin B homologous protein 2	Chp2	1	0.00145115	46.399	TVQEADEDGDGAVSFLEFTK(1)SLEK
Q9D869	183	2.828	Up	K	Calcineurin B homologous protein 2	Chp2	1	0.000735231	131.54	SLEK(1)MNIEQK
Q9D8E6	175	1.794	Up	K	60S ribosomal protein L4	Rpl4	1	0.00132702	138.22	LK(1)AWNDIK
Q9D8N0	147	1.51	Up	K	Elongation factor 1-gamma	Eef1g	1	1.59837e-05	101.89	ILGLLDTHLK(1)TR
Q9D8W5	295	2.63	Up	K	26S proteasome non-ATPase regulatory subunit 12	Psmd12	1	0.0310189	78.324	K(1)LEEIPK
Q9DBC3	446	2.511	Up	K	Cap-specific mRNA (nucleoside-2'-O-)-methyltransferase 1	Cmtr1	1	0.0103011	52.403	YVVCK(1)GLK
Q9DBM2	527	1.565	Up	K	Peroxisomal bifunctional enzyme	Ehhadh	1	8.1221e-06	88.224	VSDLAGLDVGWK(1)VR
Q9DBP5	43	1.611	Up	K	UMP-CMP kinase	Cmpk1	1	5.59583e-06	106.6	K(1)NPDSQYGELIEK
Q9DC50	482	1.699	Up	K	Peroxisomal carnitine O-octanoyltransferase	Crot	1	0.0264015	56.548	QQK(1)MLEAFAK
Q9DC50	148	1.975	Up	K	Peroxisomal carnitine O-octanoyltransferase	Crot	0.983418	0.000108162	68.123	EK(0.017)LPVHK(0.983)SGNTPLDMNQFR
Q9DCC4	218	1.966	Up	K	Pyrroline-5-carboxylate reductase 3	Pycr3	1	3.9646e-21	161.99	IAAQTLLGTAK(1)MLQQEGK
Q9DCD0	48	0.57	Down	K	"6-phosphogluconate dehydrogenase, decarboxylating"	Pgd	1	7.94524e-05	84.753	VDDFLANEAK(1)GTK
Q9DD20	241	2.16	Up	K	Methyltransferase-like protein 7B	Mettl7b	1	0.0014532	67.997	WLPVGPHIMGK(1)AVK
Q9EP75	311	0.23	Down	K	Leukotriene-B4 omega-hydroxylase 3	Cyp4f14	1	1.29439e-12	111.65	DEDGK(1)ELSDEDIR
Q9EP75	258	0.412	Down	K	Leukotriene-B4 omega-hydroxylase 3	Cyp4f14	1	1.26448e-16	169.37	K(1)ACNVVHEFTDAVIR
Q9EPL9	73	1.87	Up	K	Peroxisomal acyl-coenzyme A oxidase 3	Acox3	1	0.00148043	60.161	SYGADLPLEK(1)LR
Q9EQ06	296	0.518	Down	K	Estradiol 17-beta-dehydrogenase 11	Hsd17b11	1	0.00840295	68.536	FDAVVGYK(1)DK
Q9EQK5	444	1.637	Up	K	Major vault protein	Mvp	1	2.88795e-07	149.83	GTAK(1)VLQPSAAR
Q9EQU5	131	0.331	Down	K	Protein SET	Set	1	0.0019251	55.633	VEVTEFEDIK(1)SGYR
Q9ESD7	1736	0.409	Down	K	Dysferlin	Dysf	1	2.37338e-07	99.392	VTFQDK(1)DYTIEEIEAGRLPNPHLGPVEER
Q9ESE1	2264	1.881	Up	K	Lipopolysaccharide-responsive and beige-like anchor protein	Lrba	1	0.0006393	88.338	DLSK(1)PIGALNPK
Q9EST4	165	0.418	Down	K	Proteasome assembly chaperone 2	Psmg2	1	1.85212e-08	159.44	SLNWLEMEK(1)SR
Q9JHI9	240	0.13	Down	K	Solute carrier family 40 member 1	Slc40a1	1	0.000375098	89.266	AALK(1)VEESELK(1)QLTSPK
Q9JHI9	247	0.098	Down	K	Solute carrier family 40 member 1	Slc40a1	1	5.46772e-06	112.42	VEESELK(1)QLTSPK
Q9JHU4	1494	1.898	Up	K	Cytoplasmic dynein 1 heavy chain 1	Dync1h1	1	0.00611483	52.49	GWDDLFNK(1)VK
Q9JHU4	1524	1.697	Up	K	Cytoplasmic dynein 1 heavy chain 1	Dync1h1	1	8.03953e-06	88.78	VFEEDALSWEDK(1)LNR
Q9JHU4	746	0.601	Down	K	Cytoplasmic dynein 1 heavy chain 1	Dync1h1	1	3.36017e-10	120.7	VNFLPEIITLSK(1)EVR
Q9JHU9	312	1.569	Up	K	Inositol-3-phosphate synthase 1	Isyna1	1	4.03466e-07	98.281	VK(1)SVLVDFLIGSGLK
Q9JI78	416	0.368	Down	K	Peptide-N(4)-(N-acetyl-beta-glucosaminyl)asparagine amidase	Ngly1	1	6.58825e-08	164.96	ETINGLNK(1)QR
Q9JII6	127	1.572	Up	K	Alcohol dehydrogenase [NADP(+)]	Akr1a1	1	1.16132e-05	94.487	GDNPFPK(1)NADGTVR
Q9JII6	85	2.235	Up	K	Alcohol dehydrogenase [NADP(+)]	Akr1a1	1	9.90054e-12	118.31	LWNTK(1)HHPEDVEPALR
Q9JII6	23	2.073	Up	K	Alcohol dehydrogenase [NADP(+)]	Akr1a1	1	0.000640533	59.606	MPLIGLGTWK(1)SEPGQVK
Q9JIL4	46	0.538	Down	K	Na(+)/H(+) exchange regulatory cofactor NHE-RF3	Pdzk1	1	5.84582e-06	90.385	VIEEGSPAEK(1)AGLLDGDR
Q9JKY5	146	0.161	Down	K	Huntingtin-interacting protein 1-related protein	Hip1r	1	3.68485e-15	126.97	ISFHLK(1)HPQFPAGLEVTDEVLEK
Q9JLJ2	59	1.756	Up	K	4-trimethylaminobutyraldehyde dehydrogenase	Aldh9a1	1	8.59193e-10	138.21	EVNLAVENAK(1)AAFK
Q9JM76	147	1.67	Up	K	Actin-related protein 2/3 complex subunit 3	Arpc3	0.999664	0.00920872	45.384	LCEK(1)VFDPQSDKPSK
Q9JMH6	369	1.524	Up	K	"Thioredoxin reductase 1, cytoplasmic"	Txnrd1	1	0.000470709	63.546	QFVPTK(1)IEQIEAGTPGR
Q9QUH0	9	0.576	Down	K	Glutaredoxin-1	Glrx	1	1.02906e-05	94.673	AQEFVNCK(1)IQSGK
Q9QUI0	118	0.408	Down	K	Transforming protein RhoA	Rhoa	1	0.00147583	57.212	HFCPNVPIILVGNK(1)K
Q9QUM9	171	2.003	Up	K	Proteasome subunit alpha type-6	Psma6	1	0.000237201	69.935	ATAAGVK(1)QTESTSFLEK
Q9QUR6	162	0.601	Down	K	Prolyl endopeptidase	Prep	1	0.00515823	51.009	VDGAK(1)ELPDVLER
Q9QWG7	123	2.605	Up	K	Sulfotransferase family cytosolic 1B member 1	Sult1b1	1	0.0192344	81.215	SFWENK(1)CK
Q9QWG7	207	0.556	Down	K	Sulfotransferase family cytosolic 1B member 1	Sult1b1	1	0.0114855	80.688	K(1)IASFLDK
Q9QXW9	13	0.511	Down	K	Large neutral amino acids transporter small subunit 2	Slc7a8	1	4.04757e-10	87.196	NNTAK(1)NHPGSDTSPEAEASSGGGGVALK
Q9QZQ8	295	0.589	Down	K	Core histone macro-H2A.1	H2afy	1	0.00104847	82.202	TVK(1)NCLALADDR
Q9QZU9	64	0.488	Down	K	Ubiquitin/ISG15-conjugating enzyme E2 L6	Ube2l6	1	0.00319329	56.548	EYPFK(1)PPTLR
Q9R0H0	437	2.77	Up	K	Peroxisomal acyl-coenzyme A oxidase 1	Acox1	1	0.000347064	67.952	FLMK(1)IYDQVQSGK
Q9R0H0	216	1.724	Up	K	Peroxisomal acyl-coenzyme A oxidase 1	Acox1	1	9.91079e-06	85.087	EIGTHK(1)PLPGITVGDIGPK
Q9R0H0	229	2.006	Up	K	Peroxisomal acyl-coenzyme A oxidase 1	Acox1	1	3.1584e-25	141.72	EIGTHKPLPGITVGDIGPK(1)FGYEEMDNGYLK
Q9R0H0	500	3.047	Up	K	Peroxisomal acyl-coenzyme A oxidase 1	Acox1	1	2.77011e-14	135.47	LVEIAAK(1)NLQAQVSHR
Q9R0P3	17	1.858	Up	K	S-formylglutathione hydrolase	Esd	1	3.48621e-13	128.06	CFGGLQK(1)VFEHSSVELK
Q9R0Q7	48	0.371	Down	K	Prostaglandin E synthase 3	Ptges3	1	1.6587e-10	84.561	LTFSCLGGSDNFK(1)HLNEIDLFHCIDPNDSK
Q9R111	53	1.983	Up	K	Guanine deaminase	Gda	1	1.51901e-10	127.78	IVFLEESSQQEK(1)LAK
Q9R111	181	2.554	Up	K	Guanine deaminase	Gda	1	9.70577e-06	79.467	VCMDLNDTVPEYK(1)ETTEESVK
Q9R111	366	3.516	Up	K	Guanine deaminase	Gda	1	0.00129595	118.71	NLTLK(1)EVFR
Q9R1P0	231	0.442	Down	K	Proteasome subunit alpha type-4	Psma4	1	0.0360208	78.932	QK(1)EVEQLIK
Q9WTX5	56	0.514	Down	K	S-phase kinase-associated protein 1	Skp1	1	7.24428e-08	76.909	TMLEDLGMDDEGDDDPVPLPNVNAAILK(1)K
Q9WTX6	410	0.548	Down	K	Cullin-1	Cul1	1	0.00320419	50.52	FINNNAVTK(1)MAQSSSK
Q9WU78	640	0.553	Down	K	Programmed cell death 6-interacting protein	Pdcd6ip	1	0.000118873	94.363	MK(1)QSNNEANLREEVLK
Q9WU78	501	0.139	Down	K	Programmed cell death 6-interacting protein	Pdcd6ip	1	1.14833e-09	136.14	AVLDK(1)AVQADGQVK
Q9WUA3	736	0.505	Down	K	"ATP-dependent 6-phosphofructokinase, platelet type"	Pfkp	1	0.00784366	56.258	K(1)VTDFEHR
Q9WUA3	293	0.656	Down	K	"ATP-dependent 6-phosphofructokinase, platelet type"	Pfkp	1	0.000272808	75.088	ELVVK(1)NLGFDTR
Q9WUM4	471	0.321	Down	K	Coronin-1C	Coro1c	1	0.00312071	90.149	LEQQLAK(1)MAA
Q9WV38	251	1.591	Up	K	"Solute carrier family 2, facilitated glucose transporter member 5"	Slc2a5	1	4.02258e-10	115.57	DVHLEMEEIRK(1)EDEAEK
Q9WVJ2	115	1.576	Up	K	26S proteasome non-ATPase regulatory subunit 13	Psmd13	1	5.14772e-17	160.81	SSDEAVILCK(1)TAIGALK
Q9WVQ5	224	0.628	Down	K	Methylthioribulose-1-phosphate dehydratase	Apip	1	0.000447778	58.693	TMCECYDYLFDIAVSMK(1)K
Q9Z0E6	372	2.462	Up	K	Guanylate-binding protein 2	Gbp2	1	0.030292	58.592	NSFK(1)DVDQK
Q9Z1B7	152	1.719	Up	K	Mitogen-activated protein kinase 13	Mapk13	1	1.5059e-05	85.622	DLK(1)PGNLAVNEDCELK
Q9Z1B7	268	1.801	Up	K	Mitogen-activated protein kinase 13	Mapk13	1	0.000938849	80.755	K(1)DFTQLFPR
Q9Z1K5	314	1.604	Up	K	E3 ubiquitin-protein ligase ARIH1	Arih1	1	1.04455e-07	103.01	QFCFNCGENWHDPVK(1)CK
Q9Z1Q9	431	1.989	Up	K	Valine--tRNA ligase	Vars	1	0.0419935	63.306	IYHQLK(1)K
Q9Z280	741	0.432	Down	K	Phospholipase D1	Pld1	1	0.00201646	54.951	YQVPGAVPAK(1)VQLLR
Q9Z2U0	204	0.232	Down	K	Proteasome subunit alpha type-7	Psma7	1	7.18125e-06	87.411	ALLEVVQSGGK(1)NIELAVMR
Q9Z2U1	203	1.907	Up	K	Proteasome subunit alpha type-5	Psma5	1	1.23083e-05	93.348	SSLIILK(1)QVMEEK
Q9Z2W0	49	3.298	Up	K	Aspartyl aminopeptidase	Dnpep	1	0.0010783	61.444	ELK(1)ETEGWDIVPENK
